# Supplementary material for: Shifts in the Gut Metabolome and Clostridium difficile Transcriptome throughout Colonization and Infection in a Mouse Model
Source: mSphere. 2018 Mar 28;3(2):e00089-18. doi: 10.1128/mSphere.00089-18 (PMC5874438; doi:10.1128/mSphere.00089-18)
Supplement: TABLE S2 [file sph002182505st2.xlsx]

## Sheet: 12hr vs 0hr
Biomarkers and pathways associated with C. difficile
						Fold of Change
Super Pathway	Sub Pathway	Biochemical Name	KEGG	PUBCHEM	HMDB	C. diff 12
						No C. diff 0h
Amino Acid	Glycine, Serine and Threonine Metabolism	glycine	C00037	750	HMDB00123	0.6706
		N-acetylglycine		10972	HMDB00532	0.9519
		sarcosine	C00213	1088	HMDB00271	6.4019
		dimethylglycine	C01026	673	HMDB00092	0.9281		Metabolite statistical comparisons
		betaine	C00719	247	HMDB00043	0.9655		up	down
		serine	C00065	5951	HMDB00187	0.5433		14	47
		N-acetylserine		65249	HMDB02931	0.8117
		threonine	C00188	6288	HMDB00167	0.5262
		N-acetylthreonine		152204		0.947
	Alanine and Aspartate Metabolism	alanine	C00041	5950	HMDB00161	0.6779
		N-acetylalanine	C02847	88064	HMDB00766	0.8477
		aspartate	C00049	5960	HMDB00191	0.7704
		asparagine	C00152	6267	HMDB00168	0.558
		N-acetylasparagine		99715	HMDB06028	1.0587
		N-acetylaspartate (NAA)	C01042	65065	HMDB00812	1.4102
		3-sulfo-L-alanine	C00506	72886	HMDB02757	1.1181
	Glutamate Metabolism	glutamate	C00025	611	HMDB00148	0.8736
		glutamine	C00064	5961	HMDB00641	0.6317
		N-acetylglutamate	C00624	70914	HMDB01138	1.7408
		N-acetylglutamine	C02716	182230	HMDB06029	0.9058
		N-acetyl-aspartyl-glutamate (NAAG)	C12270	5255	HMDB01067	0.9195
		gamma-aminobutyrate (GABA)	C00334	119	HMDB00112	1.7519
		carboxyethyl-GABA		2572	HMDB02201	0.9522
		4-hydroxyglutamate	C03079	439902	HMDB01344	1.8227
		N-methylglutamate	C01046	439377		1.3222
		glutamate, gamma-methyl ester		68662		0.7625
		pyroglutamine*		134508		1.0131
		beta-citrylglutamate				1.0285
		N-methyl-GABA		1550042;70703		1.2855
		S-1-pyrroline-5-carboxylate	C04322	1196	HMDB01301	0.9285
	Histidine Metabolism	histidine	C00135	6274	HMDB00177	0.8291
		N-acetylhistidine	C02997	75619	HMDB32055	1.0551
		1-methylhistidine	C01152	92105	HMDB00001	0.4724
		3-methylhistidine	C01152	64969	HMDB00479	0.832
		N-acetyl-3-methylhistidine*		193270		1.0837
		N-acetyl-1-methylhistidine*				0.8806
		trans-urocanate	C00785	736715	HMDB00301	0.7636
		cis-urocanate		1549103		0.8532
		formiminoglutamate	C00439	439233		0.9773
		imidazole propionate		70630	HMDB02271	13.026
		imidazole lactate	C05568	440129	HMDB02320	1.9045
		histamine	C00388	774	HMDB00870	1.4741
		1-methylimidazoleacetate	C05828	75810	HMDB02820	0.887
		4-imidazoleacetate	C02835	96215	HMDB02024	0.9683
		N-acetylhistamine	C05135	69602	HMDB13253	1.1293
	Lysine Metabolism	lysine	C00047	5962	HMDB00182	0.6366
		N2-acetyllysine	C12989	92907	HMDB00446	0.9296
		N6-acetyllysine	C02727	92832	HMDB00206	0.6962
		N6,N6,N6-trimethyllysine	C03793	440120	HMDB01325	0.9225
		5-hydroxylysine	C16741	1029	HMDB00450	0.8782
		saccharopine	C00449	160556	HMDB00279	1.0436
		2-aminoadipate	C00956	469	HMDB00510	1.0347
		glutarate (pentanedioate)	C00489	743	HMDB00661	1.2691
		glutarylcarnitine (C5)		71464488	HMDB13130	0.8147
		pipecolate	C00408	849	HMDB00070	1.3629
		N-acetyl-cadaverine				1.0909
		5-aminovalerate	C00431	138	HMDB03355	32.595
		N6-formyllysine		70923		0.7952
		N6-carboxyethyllysine				1.1997
		N2,N6-diacetyllysine		91827		0.7993
	Phenylalanine and Tyrosine Metabolism	phenylalanine	C00079	6140	HMDB00159	0.662
		N-acetylphenylalanine	C03519	74839	HMDB00512	1.0983
		phenylpyruvate	C00166	997	HMDB00205	1.1465
		phenyllactate (PLA)	C05607	3848	HMDB00779	0.7248
		phenylacetate	C07086	999	HMDB00209	1
		4-hydroxyphenylacetate	C00642	127	HMDB00020	1
		tyrosine	C00082	6057	HMDB00158	0.6354
		N-acetyltyrosine		68310	HMDB00866	1.1552
		4-hydroxycinnamate	C00811	637542	HMDB02035	0.8947
		tyramine	C00483	5610	HMDB00306	2.3626
		4-hydroxyphenylpyruvate	C01179	979	HMDB00707	1.0782
		3-(4-hydroxyphenyl)lactate	C03672	9378	HMDB00755	0.8575
		homogentisate	C00544	780	HMDB00130	1
		p-cresol sulfate	C01468	4615423	HMDB11635	1
		O-methyltyrosine		76957		0.9327
		gentisate	C00628	3469	HMDB00152	1.8334
		2-(4-hydroxyphenyl)propionate	C03080	102526	HMDB41683	1
		p-cresol-glucuronide*		154035	HMDB11686	0.8448
		N-formylphenylalanine		759256		0.9671
		4-hydroxycinnamate sulfate		6070438		0.9506
	Tryptophan Metabolism	tryptophan	C00078	6305	HMDB00929	0.6897
		N-acetyltryptophan	C03137	700653	HMDB13713	0.9885
		tryptamine	C00398	1150	HMDB00303	4.5353
		indolelactate	C02043	92904	HMDB00671	0.7573
		indoleacetate	C00954	802	HMDB00197	0.7378
		kynurenine	C00328	161166	HMDB00684	1.0642
		kynurenate	C01717	3845	HMDB00715	0.8715
		xanthurenate	C02470	5699	HMDB00881	0.8229
		picolinate	C10164	1018	HMDB02243	1.6748
		serotonin	C00780	5202	HMDB00259	0.9497
		thioproline		93176;6973609		1.1621
	Leucine, Isoleucine and Valine Metabolism	leucine	C00123	6106	HMDB00687	0.582
		N-acetylleucine	C02710	70912	HMDB11756	1.0606
		4-methyl-2-oxopentanoate	C00233	70	HMDB00695	1.2893
		isovalerate	C08262	10430	HMDB00718	1
		isovalerylglycine		546304	HMDB00678	1.0158
		isovalerylcarnitine		6426851	HMDB00688	1.0547
		alpha-hydroxyisovalerate		99823	HMDB00407	0.8677
		methylsuccinate		10349	HMDB01844	0.9801
		isoleucine	C00407	6306	HMDB00172	0.603
		N-acetylisoleucine		2802421		1.0703
		3-methyl-2-oxobutyrate	C00141	49	HMDB00019	0.8979
		3-methyl-2-oxovalerate	C00671	47	HMDB03736	1.3824
		2-methylbutyrylcarnitine (C5)		6426901	HMDB00378	0.8981
		2-hydroxy-3-methylvalerate		164623	HMDB00317	0.6297
		ethylmalonate		11756	HMDB00622	1.3793
		valine	C00183	6287	HMDB00883	0.5318
		N-acetylvaline		66789	HMDB11757	0.9932
		isobutyrylcarnitine		168379	HMDB00736	1
		isobutyrylglycine		10855600	HMDB00730	1.0505
		3-hydroxyisobutyrate	C06001	87	HMDB00336	0.8822
		alpha-hydroxyisocaproate	C03264	83697	HMDB00746	0.7605
	Methionine, Cysteine, SAM and Taurine Metabolism	4-methylthio-2-oxobutanoate	C01180	473	HMDB01553	1
		methionine	C00073	6137	HMDB00696	0.5151
		N-acetylmethionine	C02712	448580	HMDB11745	0.9173
		N-formylmethionine	C03145	439750	HMDB01015	1.0632
		methionine sulfoxide	C02989	158980	HMDB02005	0.6107
		N-acetylmethionine sulfoxide		193368		0.9212
		homocysteine	C00155	778	HMDB00742	1.4623
		cystathionine	C02291	439258	HMDB00099	0.8023
		2-aminobutyrate	C02261	439691	HMDB00650	2.2815
		cysteine	C00097	5862	HMDB00574	0.8409
		N-acetylcysteine	C06809	12035	HMDB01890	1.0864
		cystine	C00491	67678	HMDB00192	1.0001
		cysteine s-sulfate	C05824	115015	HMDB00731	0.7023
		cysteine sulfinic acid	C00606	109	HMDB00996	1.1961
		hypotaurine	C00519	107812	HMDB00965	0.6197
		taurine	C00245	1123	HMDB00251	0.8885
		N-acetyltaurine		159864		0.8771
		2-hydroxybutyrate/2-hydroxyisobutyrate				1.9688
	Urea cycle; Arginine and Proline Metabolism	arginine	C00062	232	HMDB00517	0.6848
		urea	C00086	1176	HMDB00294	3.6804
		ornithine	C00077	6262	HMDB03374	12.0248
		proline	C00148	145742	HMDB00162	0.7777
		citrulline	C00327	9750	HMDB00904	1.108
		argininosuccinate	C03406	16950;828	HMDB00052	0.8874
		homocitrulline	C02427	65072	HMDB00679	0.7987
		dimethylarginine (SDMA + ADMA)	C03626	123831	HMDB01539	0.8483
		N-acetylarginine	C02562	67427	HMDB04620	0.8952
		N-acetylproline		322640		1.3316
		N-delta-acetylornithine		9920500		1.143
		N-alpha-acetylornithine	C00437	439232	HMDB03357	1.5737
		N-methylproline		557		0.3974
		trans-4-hydroxyproline	C01157	5810	HMDB00725	1.1647
		pro-hydroxy-pro		11673055	HMDB06695	0.9527
		N-monomethylarginine	C03884	132862	HMDB29416	0.5919
		N-acetylcitrulline	C15532	656979	HMDB00856	0.8799
	Creatine Metabolism	creatine	C00300	586	HMDB00064	0.8288
		creatinine	C00791	588	HMDB00562	0.9249
		guanidinoacetate	C00581	763	HMDB00128	0.9759
	Polyamine Metabolism	putrescine	C00134	1045	HMDB01414	1.4626
		spermine	C00750	1103	HMDB01256	1
		N1,N12-diacetylspermine	C03413	132680	HMDB02172	1.1462
		spermidine	C00315	1102	HMDB01257	1.4869
		5-methylthioadenosine (MTA)	C00170	439176	HMDB01173	0.8507
		N(1)-acetylspermine	C02567	916	HMDB01186	1.2888
		N-acetylputrescine	C02714	122356	HMDB02064	1.0544
		4-acetamidobutanoate	C02946	18189	HMDB03681	0.9296
	Guanidino and Acetamido Metabolism	1-methylguanidine	C02294	10111	HMDB01522	1.1018
		4-guanidinobutanoate	C01035	500	HMDB03464	0.9109
		guanidinosuccinate	C03139	97856	HMDB03157	1.4796
	Glutathione Metabolism	cysteinylglycine	C01419	439498	HMDB00078	0.8942
		5-oxoproline	C01879	7405	HMDB00267	0.7144
Peptide	Gamma-glutamyl Amino Acid	gamma-glutamylalanine		440103	HMDB29142	0.5655
		gamma-glutamylcysteine	C00669	842	HMDB01049	0.7761
		gamma-glutamylglutamate	C05282	92865	HMDB11737	0.8449
		gamma-glutamylglutamine	C05283	150914	HMDB11738	0.3002
		gamma-glutamylglycine		165527	HMDB11667	0.8599
		gamma-glutamylhistidine		7017195		0.785
		gamma-glutamylisoleucine*		14253342	HMDB11170	0.6451
		gamma-glutamylleucine		151023	HMDB11171	0.8079
		gamma-glutamyl-epsilon-lysine		7015684;7015685	HMDB03869	1.0388
		gamma-glutamylmethionine		7009567	HMDB29155	0.4352
		gamma-glutamylphenylalanine		111299	HMDB00594	0.896
		gamma-glutamyltryptophan		3989307	HMDB29160	0.3654
		gamma-glutamyltyrosine		94340	HMDB11741	0.6135
		gamma-glutamylvaline		7015683	HMDB11172	1.8449
	Dipeptide Derivative	carnosine	C00386	439224	HMDB00033	0.939
		N-acetylcarnosine		9903482	HMDB12881	1.0095
		anserine	C01262	112072	HMDB00194	0.9388
	Dipeptide	alanylleucine		259583	HMDB28691	2.678
		glutaminylleucine				1.8637
		glycylisoleucine		88079	HMDB28844	0.7408
		glycylleucine	C02155	92843	HMDB00759	0.7868
		glycylvaline		97417	HMDB28854	0.9718
		histidylalanine		351667		0.8663
		isoleucylglycine		342532		1.3414
		leucylalanine		259321		2.2783
		leucylglycine		79070		1.1197
		lysylleucine		4682588		1.7229
		phenylalanylalanine		6993123;5488196		1.136
		phenylalanylglycine		98207		1.2325
		prolylglycine		7408076;6426709		0.7654
		threonylphenylalanine		4099799;4099798		1.4529
		tryptophylglycine		263471		1.4633
		tyrosylglycine		259323		0.7557
		valylglutamine		5253209		2.0027
		valylglycine		136487	HMDB29127	0.8613
		valylleucine		352039	HMDB29131	2.5679
		leucylglutamine*		4305457		2.7324
	Acetylated Peptides	phenylacetylglycine	C05598	68144	HMDB00821	1.1004
Carbohydrate	Glycolysis, Gluconeogenesis, and Pyruvate Metabolism	1,5-anhydroglucitol (1,5-AG)	C07326	64960	HMDB02712	1.1731
		glucose	C00031	79025	HMDB00122	1.271
		3-phosphoglycerate	C00597	724	HMDB00807	0.8139
		pyruvate	C00022	1060	HMDB00243	0.3331
		lactate	C00186	612	HMDB00190	1.1684
		glycerate	C00258	752	HMDB00139	0.7752
	Pentose Metabolism	ribose	C00121	5779	HMDB00283	1.3373
		ribonate	C01685	5460677	HMDB00867	1.0631
		xylose	C00181	135191	HMDB00098	0.861
		arabinose	C00216	66308	HMDB00646	3.289
		arabitol/xylitol				1.0045
		ribulose/xylulose				0.9637
		arabonate/xylonate				0.8788
		sedoheptulose		5459879	HMDB03219	1
	Glycogen Metabolism	maltopentaose	C06218	13489094	HMDB12254	0.5183
		maltotetraose	C02052	446495	HMDB01296	1.4948
		maltotriose	C01835	439586	HMDB01262	0.7101
		maltose	C00208	10991489	HMDB00163	0.6737
		isomaltose	C00252	439193	HMDB02923	2.6514
	Disaccharides and Oligosaccharides	lactobionate		7314		1.1021
		3-sialyllactose		123914	HMDB00825	0.8436
		sucrose	C00089	5988	HMDB00258	1.7326
		raffinose	C00492	10542	HMDB03213	1.764
	Fructose, Mannose and Galactose Metabolism	fructose	C00095	5984	HMDB00660	1.5749
		mannitol/sorbitol	C01507	5780	HMDB00247	1.0022
		galactitol (dulcitol)	C01697	11850	HMDB00107	2.8385
		2-ketogulonate	C15673	50	HMDB11732	0.7707
		galactonate	C00880	128869	HMDB00565	1.2285
	Aminosugar Metabolism	glucuronate	C00191	444791	HMDB00127	0.7196
		N-acetylneuraminate	C00270	439197	HMDB00230	1.6228
		N-acetylmuramate	C02713	5462244	HMDB60493	1.2521
		N-acetylglucosaminylasparagine	C04540	123826	HMDB00489	6.5658
		erythronate*		2781043	HMDB00613	0.9522
	Advanced Glycation End-product	N6-carboxymethyllysine				1.0212
Energy	TCA Cycle	citrate	C00158	311	HMDB00094	1.3316
		aconitate [cis or trans]	C00417		HMDB00072	1.466
		isocitric lactone		98259		1.1283
		alpha-ketoglutarate	C00026	51	HMDB00208	1.1658
		succinylcarnitine				0.548
		succinate	C00042	1110	HMDB00254	12.7902
		fumarate	C00122	444972	HMDB00134	14.4854
		malate	C00149	525	HMDB00156	3.0744
		tricarballylate	C19806	14925	HMDB31193	1.2191
		citraconate/glutaconate				1.5748
		2-methylcitrate/homocitrate				0.7851
	Oxidative Phosphorylation	phosphate	C00009	1061	HMDB01429	1.448
Lipid	Short Chain Fatty Acid	valerate	C00803	7991	HMDB00892	1.2368
	Medium Chain Fatty Acid	caproate (6:0)	C01585	8892	HMDB00535	0.872
		heptanoate (7:0)	C17714	8094	HMDB00666	1.4173
		caprylate (8:0)	C06423	379	HMDB00482	0.935
		caprate (10:0)	C01571	2969	HMDB00511	0.9123
		5-dodecenoate (12:1n7)		5312378	HMDB00529	0.8521
	Long Chain Fatty Acid	myristate (14:0)	C06424	11005	HMDB00806	0.9303
		myristoleate (14:1n5)	C08322	5281119	HMDB02000	0.9203
		pentadecanoate (15:0)	C16537	13849	HMDB00826	1.3727
		palmitate (16:0)	C00249	985	HMDB00220	0.8514
		palmitoleate (16:1n7)	C08362	445638	HMDB03229	0.7354
		margarate (17:0)		10465	HMDB02259	0.9549
		10-heptadecenoate (17:1n7)		5312435	HMDB60038	0.7504
		stearate (18:0)	C01530	5281	HMDB00827	0.8667
		nonadecanoate (19:0)	C16535	12591	HMDB00772	0.8321
		10-nonadecenoate (19:1n9)		5312513	HMDB13622	0.8023
		arachidate (20:0)	C06425	10467	HMDB02212	0.9189
		eicosenoate (20:1)		5282768	HMDB02231	0.8658
		behenate (22:0)*	C08281	8215	HMDB00944	0.8927
		erucate (22:1n9)	C08316	5281116	HMDB02068	0.9403
		nervonate (24:1n9)*	C08323	5281120	HMDB02368	0.8883
		oleate/vaccenate (18:1)				0.7607
	Polyunsaturated Fatty Acid (n3 and n6)	stearidonate (18:4n3)	C16300	5312508	HMDB06547	0.7814
		eicosapentaenoate (EPA; 20:5n3)	C06428	446284	HMDB01999	0.6534
		docosapentaenoate (n3 DPA; 22:5n3)	C16513	6441454	HMDB01976	0.6277
		docosahexaenoate (DHA; 22:6n3)	C06429	445580	HMDB02183	0.6559
		linoleate (18:2n6)	C01595	5280450	HMDB00673	0.6941
		linolenate [alpha or gamma; (18:3n3 or 6)]	C06426	5280934	HMDB03073	0.7452
		dihomo-linolenate (20:3n3 or n6)	C03242	5280581	HMDB02925	0.5974
		arachidonate (20:4n6)	C00219	444899	HMDB01043	0.5272
		adrenate (22:4n6)	C16527	5497181	HMDB02226	1
		docosapentaenoate (n6 DPA; 22:5n6)	C16513	6441454	HMDB01976	0.6484
		docosadienoate (22:2n6)	C16533	5282807	HMDB61714	0.7302
		dihomo-linoleate (20:2n6)	C16525	6439848	HMDB05060	0.7109
	Fatty Acid, Branched	isocaproate		12587	HMDB00689	1
		13-methylmyristate		151014		4.3721
		15-methylpalmitate		17903417		0.9826
		17-methylstearate		3083779		0.7361
	Fatty Acid, Dicarboxylate	2-hydroxyglutarate	C02630	43	HMDB00606	5.1137
		3-carboxyadipate		222467		0.9719
		maleate	C01384	444266	HMDB00176	1.5267
		suberate (octanedioate)	C08278	10457	HMDB00893	1.3081
		azelate (nonanedioate)	C08261	2266	HMDB00784	1.3311
		sebacate (decanedioate)	C08277	5192	HMDB00792	1.1661
		undecanedioate		15816	HMDB00888	1.2436
		dodecanedioate	C02678	12736	HMDB00623	0.7507
		tetradecanedioate		13185	HMDB00872	0.8937
		hexadecanedioate	C19615	10459	HMDB00672	0.944
	Fatty Acid Synthesis	malonate	C00383	867	HMDB00691	1.0196
	Fatty Acid Metabolism (also BCAA Metabolism)	butyrylcarnitine	C02862	439829	HMDB02013	0.6552
		butyrylglycine		88412	HMDB00808	1.0066
		propionylcarnitine	C03017	107738	HMDB00824	0.884
	Fatty Acid Metabolism(Acyl Glycine)	N-palmitoylglycine		151008		0.8497
	Fatty Acid Metabolism(Acyl Carnitine)	acetylcarnitine	C02571	1	HMDB00201	0.5357
		hexanoylcarnitine		6426853	HMDB00705	0.5483
		octanoylcarnitine	C02838	123701	HMDB00791	0.6192
		myristoylcarnitine		53477791	HMDB05066	0.5748
		palmitoylcarnitine	C02990	461	HMDB00222	0.4095
		palmitoleoylcarnitine*				0.3965
		stearoylcarnitine		6426855	HMDB00848	0.4174
		linoleoylcarnitine*		6450015	HMDB06469	0.2575
		oleoylcarnitine		6441392;53477789	HMDB05065	0.3529
		myristoleoylcarnitine*				0.5113
		suberoylcarnitine				1.0244
	Carnitine Metabolism	deoxycarnitine	C01181	134	HMDB01161	6.5117
		carnitine	C00318	10917	HMDB00062	0.7962
	Ketone Bodies	3-hydroxybutyrate (BHBA)	C01089	441	HMDB00357	0.1975
	Fatty Acid, Monohydroxy	4-hydroxybutyrate (GHB)	C00989	10413	HMDB00710	1
		2-hydroxydecanoate		21488		0.9671
		2-hydroxypalmitate		92836	HMDB31057	0.6154
		2-hydroxystearate	C03045	69417		0.7117
		3-hydroxyhexanoate		151492		0.601
		3-hydroxyoctanoate		26613	HMDB01954	0.747
		3-hydroxydecanoate		26612	HMDB02203	1.1456
		3-hydroxysebacate		3017884	HMDB00350	0.9956
		3-hydroxylaurate		94216	HMDB00387	0.8756
		3-hydroxypalmitate		301590	HMDB10734	1.0602
		13-HODE + 9-HODE		43013		0.8118
		10-hydroxystearate		9561835		1.055
	Fatty Acid, Dihydroxy	12,13-DiHOME	C14829	10236635	HMDB04705	1.055
		9,10-DiHOME	C14828	9966640	HMDB04704	1.2091
	Eicosanoid	12-HETE		5312983	HMDB06111	0.7227
	Endocannabinoid	oleoyl ethanolamide		5283454	HMDB02088	0.9037
		palmitoyl ethanolamide	C16512	4671	HMDB02100	0.9615
		stearoyl ethanolamide		27902	HMDB13078	1.0944
		N-oleoyltaurine		6437033		1
		linoleoyl ethanolamide		5283446	HMDB12252	0.7898
	Inositol Metabolism	myo-inositol	C00137	892	HMDB00211	1.0787
		chiro-inositol	C19891		HMDB34220	1.6076
		pinitol	C03844	164619	HMDB34219	1.0671
	Phospholipid Metabolism	choline	C00114	305	HMDB00097	1.0164
		choline phosphate	C00588	1014	HMDB01565	0.8634
		glycerophosphorylcholine (GPC)	C00670	71920	HMDB00086	1.6191
		glycerophosphoethanolamine	C01233	123874	HMDB00114	1.2202
		trimethylamine N-oxide	C01104	1145	HMDB00925	0.8527
		glycerophosphoinositol*				1.4239
		1,2-dipalmitoyl-GPC (16:0/16:0)		452110	HMDB00564	0.6982
		1-palmitoyl-2-oleoyl-GPC (16:0/18:1)		6436017		0.6149
		1-palmitoyl-2-linoleoyl-GPC (16:0/18:2)		5287971		0.6052
		1-stearoyl-2-arachidonoyl-GPC (18:0/20:4)		16219824		0.6004
		1-stearoyl-2-oleoyl-GPC (18:0/18:1)				0.6153
		1-palmitoyl-2-arachidonoyl-GPC (16:0/20:4n6)		10747814		0.6221
		1-stearoyl-2-linoleoyl-GPC (18:0/18:2)*				0.5974
		1-palmitoyl-2-palmitoleoyl-GPC (16:0/16:1)*				0.5144
		1-stearoyl-2-arachidonoyl-GPI (18:0/20:4)				0.7506
		1-oleoyl-2-linoleoyl-GPC (18:1/18:2)*				0.6409
		1-palmitoyl-2-oleoyl-GPE (16:0/18:1)		5283496	HMDB05320	0.6401
		1-stearoyl-2-arachidonoyl-GPE (18:0/20:4)		5289133		0.7237
		1-stearoyl-2-oleoyl-GPE (18:0/18:1)				0.658
		1-palmitoyl-2-arachidonoyl-GPE (16:0/20:4)*		9546800	HMDB05323	0.6764
		1-palmitoyl-2-linoleoyl-GPE (16:0/18:2)		9546747	HMDB05322	0.8619
		1-stearoyl-2-linoleoyl-GPE (18:0/18:2)*		9546749		0.7001
		1-palmitoyl-2-stearoyl-GPC (16:0/18:0)				0.6387
		1-palmitoyl-2-alpha-linolenoyl-GPC (16:0/18:3n3)*				0.6248
		1-palmitoleoyl-2-linoleoyl-GPC (16:1/18:2)*				0.3197
		1,2-dilinoleoyl-GPC (18:2/18:2)		5288075		0.9928
		1,2-dilinoleoyl-GPE (18:2/18:2)*		9546812		1.1471
		1-oleoyl-2-linoleoyl-GPE (18:1/18:2)*		9546753	HMDB05349	0.7133
		1,2-distearoyl-GPC (18:0/18:0)		94190		0.9732
		oleoylcholine				0.8132
	Phosphatidylserine (PS)	1-stearoyl-2-oleoyl-GPS (18:0/18:1)		9547087		0.8714
	Lysolipid	1-palmitoyl-GPC (16:0)		86554	HMDB10382	0.4234
		2-palmitoyl-GPC (16:0)*		15061532	HMDB61702	0.6315
		1-palmitoleoyl-GPC (16:1)*		24779461	HMDB10383	0.7452
		1-stearoyl-GPC (18:0)		497299	HMDB10384	0.3442
		1-oleoyl-GPC (18:1)		16081932	HMDB02815	0.4578
		1-linoleoyl-GPC (18:2)	C04100	11988421	HMDB10386	0.6059
		1-linolenoyl-GPC (18:3)*				0.4881
		1-lignoceroyl-GPC (24:0)				1.0728
		1-palmitoyl-GPE (16:0)		9547069	HMDB11503	0.5769
		1-stearoyl-GPE (18:0)		9547068	HMDB11130	0.3338
		2-stearoyl-GPE (18:0)*				0.4555
		1-oleoyl-GPE (18:1)		9547071	HMDB11506	0.668
		1-linoleoyl-GPE (18:2)*		52925130	HMDB11507	0.728
		1-palmitoyl-GPI (16:0)*			HMDB61695	0.5027
		1-stearoyl-GPI (18:0)			HMDB61696	0.7669
		1-stearoyl-GPS (18:0)*		9547101		0.6256
		1-palmitoyl-GPA (16:0)	C04036	6419701	HMDB00327	0.721
		1-stearoyl-GPA (18:0)		89567		0.9217
		1-palmitoyl-GPG (16:0)*		3300276		0.8687
		1-palmitoyl-GPS (16:0)*		9547100		1
		1-stearoyl-GPG (18:0)				0.6682
		1-linoleoyl-GPG (18:2)*				1
	Plasmalogen	1-(1-enyl-palmitoyl)-2-oleoyl-GPE (P-16:0/18:1)*				0.8254
		1-(1-enyl-palmitoyl)-2-linoleoyl-GPE (P-16:0/18:2)*				0.7761
		1-(1-enyl-palmitoyl)-2-arachidonoyl-GPE (P-16:0/20:4)*				0.7451
		1-(1-enyl-palmitoyl)-2-oleoyl-GPC (P-16:0/18:1)*				0.6451
		1-(1-enyl-stearoyl)-2-linoleoyl-GPE (P-18:0/18:2)*				0.7314
		1-(1-enyl-palmitoyl)-2-arachidonoyl-GPC (P-16:0/20:4)*				0.4724
		1-(1-enyl-palmitoyl)-2-linoleoyl-GPC (P-16:0/18:2)*				0.5341
		1-(1-enyl-stearoyl)-2-arachidonoyl-GPE (P-18:0/20:4)*		9547058	HMDB05779	0.7203
	Lysoplasmalogen	1-(1-enyl-palmitoyl)-GPC (P-16:0)*		10917802		1.0344
		1-(1-enyl-palmitoyl)-GPE (P-16:0)*				0.5549
		1-(1-enyl-oleoyl)-GPE (P-18:1)*				0.7429
		1-(1-enyl-stearoyl)-GPE (P-18:0)*				0.6671
		1-(1-enyl-oleoyl)-2-oleoyl-GPE (P-18:1/18:1)*			HMDB11441	0.8669
	Glycerolipid Metabolism	glycerol	C00116	753	HMDB00131	0.8455
		glycerol 3-phosphate	C00093	754	HMDB00126	0.9528
		glycerophosphoglycerol	C03274	439964		1.3178
	Monoacylglycerol	1-myristoylglycerol (14:0)	C01885	79050	HMDB11561	1.0287
		2-myristoylglycerol (14:0)		137938		1.4576
		1-pentadecanoylglycerol (15:0)		190750		1.9913
		1-palmitoylglycerol (16:0)		14900	HMDB31074	0.8091
		2-palmitoylglycerol (16:0)		123409	HMDB11533	1.0119
		1-oleoylglycerol (18:1)		5283468	HMDB11567	1.4348
		2-oleoylglycerol (18:1)		5319879		1.5472
		1-linoleoylglycerol (18:2)		5283469		0.9328
		2-linoleoylglycerol (18:2)		5365676	HMDB11538	1.182
		1-linolenoylglycerol (18:3)		53480978	HMDB11569	0.7341
		1-arachidonylglycerol (20:4)	C13857	5282281	HMDB11572	0.8623
		1-docosahexaenoylglycerol (22:6)			HMDB11587	0.7644
		1-dihomo-linolenylglycerol (20:3)				0.6082
		2-docosahexaenoylglycerol (22:6)*			HMDB11557	0.8753
		2-palmitoleoylglycerol (16:1)*				0.4096
		1-eicosapentaenoylglycerol (20:5)*			HMDB11580	0.9771
	Diacylglycerol	diacylglycerol (16:1/18:2 [2], 16:0/18:3 [1])*				1.1021
		oleoyl-linoleoyl-glycerol (18:1/18:2) [1]				1.163
		oleoyl-linoleoyl-glycerol (18:1/18:2) [2]				1.1219
		linoleoyl-linoleoyl-glycerol (18:2/18:2) [1]*				1.1206
		linoleoyl-linoleoyl-glycerol (18:2/18:2) [2]*				1.0578
		linoleoyl-linolenoyl-glycerol (18:2/18:3) [1]*				1.1183
		linoleoyl-linolenoyl-glycerol (18:2/18:3) [2]*				0.9589
		palmitoyl-arachidonoyl-glycerol (16:0/20:4) [2]*				1.822
		palmitoleoyl-linoleoyl-glycerol (16:1/18:2) [1]*				1.1905
		palmitoyl-oleoyl-glycerol (16:0/18:1) [2]*				0.8745
		palmitoyl-linoleoyl-glycerol (16:0/18:2) [1]*		9543695	HMDB05207,HMDB07103	1.0604
		palmitoyl-linoleoyl-glycerol (16:0/18:2) [2]*				1.0579
		palmitoyl-linolenoyl-glycerol (16:0/18:3) [2]*				1.0217
	Sphingolipid Metabolism	sphinganine	C00836	3126	HMDB00269	0.4117
		3-ketosphinganine	C02934	631	HMDB01480	19.1878
		N-palmitoyl-sphinganine (d18:0/16:0)		5283572	HMDB11760	0.6389
		palmitoyl dihydrosphingomyelin (d18:0/16:0)*		9939965		0.7145
		palmitoyl sphingomyelin (d18:1/16:0)		9939941		0.6955
		stearoyl sphingomyelin (d18:1/18:0)	C00550	6453725	HMDB01348	0.6166
		tricosanoyl sphingomyelin (d18:1/23:0)*				1
		sphingomyelin (d18:1/14:0, d16:1/16:0)*		11433862		0.8659
		sphingomyelin (d18:1/15:0, d16:1/17:0)*				0.8175
		sphingomyelin (d18:2/16:0, d18:1/16:1)*				1
		sphingomyelin (d18:1/17:0, d17:1/18:0, d19:1/16:0)				1
		sphingomyelin (d18:1/20:0, d16:1/22:0)*				0.4932
		sphingomyelin (d18:1/24:1, d18:2/24:0)*				0.6243
		sphingomyelin (d18:2/24:1, d18:1/24:2)*				0.7753
		sphingosine	C00319	5353955	HMDB00252	0.4868
		N-palmitoyl-sphingosine (d18:1/16:0)		5283564	HMDB04949	0.6419
		N-stearoyl-sphingosine (d18:1/18:0)*		5283565	HMDB04950	0.4684
		phytosphingosine	C12144	122121	HMDB04610	0.53
	Mevalonate Metabolism	3-hydroxy-3-methylglutarate	C03761	1662	HMDB00355	1.9744
		mevalonate	C02104	439230	HMDB00227	1.1157
		mevalonolactone		10428	HMDB06024	1.0687
	Sterol	cholesterol	C00187	11025495	HMDB00067	0.6645
		7-alpha-hydroxy-3-oxo-4-cholestenoate (7-Hoca)	C17337	3081085	HMDB12458	1.4633
		4-cholesten-3-one	C00599	91477	HMDB00921	1.2205
		beta-sitosterol	C01753	222284	HMDB00852	0.9966
		stigmasterol	C05442	5280794	HMDB00937	1.1148
		campesterol	C01789	173183	HMDB02869	0.9549
	Primary Bile Acid Metabolism	cholate	C00695	221493	HMDB00619	0.2066
		taurocholate	C05122	6675	HMDB00036	0.1862
		chenodeoxycholate	C02528	10133	HMDB00518	0.7073
		taurochenodeoxycholate	C05465	387316	HMDB00951	0.2089
		beta-muricholate	C17726	5283853	HMDB00415	2.9086
		alpha-muricholate	C17647	3083761	HMDB00506	3.1518
		tauro-alpha-muricholate				1.2293
		tauro-beta-muricholate		168408	HMDB00932	0.162
		cholate sulfate				2.2931
	Secondary Bile Acid Metabolism	deoxycholate	C04483	222528	HMDB00626	0.5907
		tauroursodeoxycholate		9848818	HMDB00874	0.225
		hyocholate	C17649	92805	HMDB00760	0.6418
		hyodeoxycholate	C15517	5283820	HMDB00733	0.9909
		taurohyodeoxycholic acid		119046		0.1467
		3-dehydrocholate		159655	HMDB00502	0.4786
		taurocholenate sulfate				0.9502
		7-ketodeoxycholate		188292	HMDB00391	3.0838
		taurochenodeoxycholate sulfate				0.9741
	Fatty Acid Metabolism (Acyl Choline)	palmitoylcholine		151731		1.0135
	Glycolipid Metabolism	1,2-dilinoleoyl-digalactosylglycerol (18:2/18:2)*				0.8276
		1-palmitoyl-2-linoleoyl-digalactosylglycerol (16:0/18:2)*				0.9097
		1-palmitoyl-2-linoleoyl-galactosylglycerol (16:0/18:2)*				0.8283
Nucleotide	Purine Metabolism, (Hypo)Xanthine/Inosine containing	inosine	C00294	6021	HMDB00195	0.7217
		hypoxanthine	C00262	790	HMDB00157	0.6649
		xanthine	C00385	1188	HMDB00292	0.52
		xanthosine	C01762	64959	HMDB00299	1
		2'-deoxyinosine	C05512	65058	HMDB00071	0.2415
		urate	C00366	1175	HMDB00289	0.872
		allantoin	C02350	204	HMDB00462	0.9906
	Purine Metabolism, Adenine containing	adenosine 5'-monophosphate (AMP)	C00020	6083	HMDB00045	1.211
		adenosine 3',5'-cyclic monophosphate (cAMP)	C00575	6076	HMDB00058	1.9866
		adenosine	C00212	60961	HMDB00050	1.2325
		adenine	C00147	190	HMDB00034	6.034
		1-methyladenine	C02216	78821	HMDB11599	1.1566
		N6-methyladenosine		102175	HMDB04044	0.6522
		N6,N6-dimethyladenosine		348206		0.4569
		N6-carbamoylthreonyladenosine		161466	HMDB41623	0.6073
		2'-deoxyadenosine 5'-monophosphate	C00360	12599	HMDB00905	0.8768
		2'-deoxyadenosine	C00559	13730	HMDB00101	7.0148
		N6-succinyladenosine			HMDB00912	0.8838
	Purine Metabolism, Guanine containing	guanosine 5'- monophosphate (5'-GMP)	C00144	6804	HMDB01397	1
		guanosine	C00387	6802	HMDB00133	1.5496
		guanine	C00242	764	HMDB00132	0.9539
		1-methylguanine		70315	HMDB03282	1.3946
		7-methylguanine	C02242	11361	HMDB00897	1.1572
		8-hydroxyguanine	C20155	65154	HMDB02032	1.1879
		2'-deoxyguanosine	C00330	187790	HMDB00085	0.5375
	Pyrimidine Metabolism, Orotate containing	N-carbamoylaspartate	C00438	93072	HMDB00828	8.3638
		dihydroorotate	C00337	648	HMDB03349	37.1766
		orotate	C00295	967	HMDB00226	1.2341
		orotidine	C01103	92751	HMDB00788	0.8734
	Pyrimidine Metabolism, Uracil containing	uridine	C00299	6029	HMDB00296	1.2302
		uracil	C00106	1174	HMDB00300	1.0068
		pseudouridine	C02067	15047	HMDB00767	1.4595
		5-methyluridine (ribothymidine)		445408	HMDB00884	1.1604
		2'-deoxyuridine	C00526	13712	HMDB00012	0.6322
		3-ureidopropionate	C02642	111	HMDB00026	0.9246
		beta-alanine	C00099	239	HMDB00056	1.1524
		N-acetyl-beta-alanine	C01073	76406		0.839
	Pyrimidine Metabolism, Cytidine containing	cytidine 5'-monophosphate (5'-CMP)	C00055	6131	HMDB00095	0.839
		cytidine 2',3'-cyclic monophosphate	C02354	417654	HMDB11691	1
		cytidine	C00475	6175	HMDB00089	0.7889
		cytosine	C00380	597	HMDB00630	0.8248
		2'-deoxycytidine 5'-monophosphate	C00239	13945	HMDB01202	0.1569
		2'-deoxycytidine	C00881	13711	HMDB00014	0.2701
		5-methyl-2'-deoxycytidine	C03592	440055	HMDB02224	0.7088
	Pyrimidine Metabolism, Thymine containing	thymidine 5'-monophosphate	C00364	9700	HMDB01227	0.876
		thymidine	C00214	5789	HMDB00273	0.3746
		thymine	C00178	1135	HMDB00262	0.3954
		5,6-dihydrothymine	C00906	93556	HMDB00079	0.7678
	Purine and Pyrimidine Metabolism	methylphosphate		13130	HMDB61711	1.8285
Cofactors and Vitamins	Nicotinate and Nicotinamide Metabolism	quinolinate	C03722	1066	HMDB00232	0.6971
		nicotinate	C00253	938	HMDB01488	1.1348
		nicotinate ribonucleoside	C05841	161234	HMDB06809	0.9632
		nicotinamide	C00153	936	HMDB01406	1.1439
		nicotinamide riboside	C03150	439924	HMDB00855	1.3746
		1-methylnicotinamide	C02918	10129985	HMDB00699	0.7005
		trigonelline (N'-methylnicotinate)	C01004	5570	HMDB00875	1.0378
		N1-Methyl-2-pyridone-5-carboxamide	C05842	69698	HMDB04193	1.139
	Riboflavin Metabolism	riboflavin (Vitamin B2)	C00255	493570	HMDB00244	1.538
		flavin mononucleotide (FMN)	C00061	710	HMDB01520	1
	Pantothenate and CoA Metabolism	pantothenate	C00864	6613	HMDB00210	1.0692
	Ascorbate and Aldarate Metabolism	glucarate (saccharate)	C00818	33037	HMDB00663	1.063
		threonate	C01620	151152	HMDB00943	0.8918
		oxalate (ethanedioate)	C00209	971	HMDB02329	1.1643
		gulonate*		9794176	HMDB03290	0.9554
	Tocopherol Metabolism	alpha-tocopherol	C02477	14985	HMDB01893	0.9677
		alpha-tocopherol acetate	C13202	2117	HMDB34227	1.3273
		delta-tocopherol	C14151	92094	HMDB02902	1.2823
		alpha-tocotrienol	C14153	5282347	HMDB06327	1.2811
		gamma-tocotrienol	C14155	5282349	HMDB12958	1.0669
		gamma-tocopherol/beta-tocopherol				1.365
	Hemoglobin and Porphyrin Metabolism	heme	C00032	26945	HMDB03178	0.72
		bilirubin (Z,Z)	C00486	5280352	HMDB00054	0.9355
		biliverdin	C00500	5353439	HMDB01008	1.1285
		D-urobilin	C05795	6276321	HMDB04161	1
	Thiamine Metabolism	thiamin (Vitamin B1)	C00378	1130	HMDB00235	1.1724
	Vitamin B6 Metabolism	pyridoxine (Vitamin B6)	C00314	1054	HMDB02075	1.0904
		pyridoxamine	C00534	1052	HMDB01431	1.8217
		pyridoxal	C00250	1050	HMDB01545	1.5014
		pyridoxate	C00847	6723	HMDB00017	1.1316
Xenobiotics	Benzoate Metabolism	4-hydroxyhippurate		151012	HMDB13678	0.9646
		4-hydroxymandelate	C03198	328	HMDB00822	1.2297
		benzoate	C00180	243	HMDB01870	1.1416
		4-hydroxybenzoate	C00156	135	HMDB00500	0.999
		3,4-dihydroxybenzoate	C00230	72	HMDB01856	1
		4-vinylphenol sulfate	C05627	6426766	HMDB04072	0.7268
	Xanthine Metabolism	caffeic acid sulfate			HMDB41708	0.6927
	Food Component/Plant	genistein	C06563	5280961	HMDB03217	2.0703
		diaminopimelate	C00666	439283	HMDB01370	3.4922
		1-kestose	C03661	440080	HMDB11729	0.9815
		apigenin	C01477	5280443	HMDB02124	2.0587
		1H-quinolin-2-one	C06415	6038		0.8158
		2,3-dihydroxyisovalerate	C04039	677	HMDB12141	11.0098
		2,8-quinolinediol	C06342	97250		1
		2,8-quinolinediol sulfate				1.0916
		2-isopropylmalate	C02504	77	HMDB00402	44.9094
		2-oxindole-3-acetate		3080590		1.0913
		3,5-dihydroxybenzoic acid		7424	HMDB13677	1
		gluconate	C00257	10690	HMDB00625	0.9705
		afromosin	C10199	5281704		1.5562
		beta-guanidinopropanoate	C03065	67701	HMDB13222	0.9369
		biochanin A	C00814	5280373	HMDB02338	1.034
		chrysoeriol	C04293	5280666	HMDB30667	2.3594
		coumaroylquinate (4)				1.2433
		coumaroylquinate (5)				1.1856
		coumestrol	C10205	5281707	HMDB02326	1.1304
		daidzein	C10208	5281708	HMDB03312	1.7299
		daidzin	C10216	107971	HMDB33991	1.1787
		digalacturonic acid	C02273	6857565	HMDB39721	6.4346
		dihydroferulic acid		14340		1
		equol	C14131	91469	HMDB02209	1
		equol glucuronide				2.1231
		equol sulfate				45.1959
		ergothioneine	C05570	3032311	HMDB03045	0.8523
		erythritol	C00503	222285	HMDB02994	1.1276
		ferulate	C01494	445858	HMDB00954	0.9697
		ferulic acid 4-sulfate		6305574	HMDB29200	0.8806
		ferulylglycine (1)				0.83
		ferulylglycine (2)				1.1032
		formononetin	C00858	5280378	HMDB05808	1.2658
		galactarate (mucic acid)	C00879	3037071;3037582	HMDB00639	0.967
		glycitein	C14536	5317750	HMDB05781	2.1427
		glycitin	C16195	187808	HMDB02219	1.0629
		indolin-2-one	C12312	321710		1
		methyl indole-3-acetate		74706	HMDB29738	0.6567
		naringenin	C00509	932	HMDB02670	2.1237
		naringenin 7-glucuronide				0.9105
		N-glycolylneuraminate	C03410	123802	HMDB00833	1.6421
		nicotianamine	C05324	9882882		1.0099
		pheophorbide A	C18021	5323510		0.9133
		quinate	C00296	6508	HMDB03072	0.974
		sinapate	C00482	637775	HMDB32616	0.9147
		soyasaponin I	C08983	122097	HMDB34649	1.0353
		soyasaponin II	C12081	171435	HMDB34650	1.0688
		soyasaponin III	C19865			1.0793
		stachydrine	C10172	115244	HMDB04827	1.0237
		syringic acid	C10833	10742	HMDB02085	1.014
		tartarate	C00898	444305	HMDB00956	1.0581
		methyl glucopyranoside (alpha + beta)				0.8575
		feruloylputrescine	C10497	5281796		1.8564
		pyrraline				0.8861
		daidzein sulfate (2)				1.0177
		daidzein sulfate (1)				0.9807
		2-keto-3-deoxy-gluconate		161227	HMDB01353	3.4011
		2-ketogluconate		3035456		0.8816
		vanillin sulfate			HMDB41789	1.0725
	Bacterial/Fungal	3-deoxyoctulosonate		4636210		1.0083
		tartronate (hydroxymalonate)	C02287	45	HMDB35227	1.0848
	Drug	salicylate	C00805	338	HMDB01895	1.9722
	Chemical	sulfate*	C00059	1118	HMDB01448	1.4835
		O-sulfo-L-tyrosine		514186		0.8487
		1-(3-aminopropyl)-2-pyrrolidone		82111		0.7748
		S-(3-hydroxypropyl)mercapturic acid (HPMA)		3371179		1.0143
		ectoine	C06231	126041		1.1322
		succinimide	C07273	11439		0.9983
		3-hydroxypyridine sulfate				0.8044

## Sheet: 24hr vs 0hr
Biomarkers and pathways associated with C. difficile
						Fold of Change
Super Pathway	Sub Pathway	Biochemical Name	KEGG	PUBCHEM	HMDB	C. diff 24
						No C. diff 0h
Amino Acid	Glycine, Serine and Threonine Metabolism	glycine	C00037	750	HMDB00123	0.6532
		N-acetylglycine		10972	HMDB00532	1.3467
		sarcosine	C00213	1088	HMDB00271	3.2262
		dimethylglycine	C01026	673	HMDB00092	2.1246		Metabolite statistical comparisons
		betaine	C00719	247	HMDB00043	1.411		up	down
		serine	C00065	5951	HMDB00187	0.8869		105	41
		N-acetylserine		65249	HMDB02931	0.106
		threonine	C00188	6288	HMDB00167	0.3978
		N-acetylthreonine		152204		0.1058
	Alanine and Aspartate Metabolism	alanine	C00041	5950	HMDB00161	1.6661
		N-acetylalanine	C02847	88064	HMDB00766	0.5212
		aspartate	C00049	5960	HMDB00191	1.1686
		asparagine	C00152	6267	HMDB00168	1.2052
		N-acetylasparagine		99715	HMDB06028	1.4092
		N-acetylaspartate (NAA)	C01042	65065	HMDB00812	4.7303
		3-sulfo-L-alanine	C00506	72886	HMDB02757	1.6547
	Glutamate Metabolism	glutamate	C00025	611	HMDB00148	1.2146
		glutamine	C00064	5961	HMDB00641	1.7436
		N-acetylglutamate	C00624	70914	HMDB01138	2.85
		N-acetylglutamine	C02716	182230	HMDB06029	0.8937
		N-acetyl-aspartyl-glutamate (NAAG)	C12270	5255	HMDB01067	0.9296
		gamma-aminobutyrate (GABA)	C00334	119	HMDB00112	1.2508
		carboxyethyl-GABA		2572	HMDB02201	0.975
		4-hydroxyglutamate	C03079	439902	HMDB01344	2.2273
		N-methylglutamate	C01046	439377		1.4977
		glutamate, gamma-methyl ester		68662		0.6407
		pyroglutamine*		134508		1.3717
		beta-citrylglutamate				1.0148
		N-methyl-GABA		1550042;70703		1.4637
		S-1-pyrroline-5-carboxylate	C04322	1196	HMDB01301	0.7991
	Histidine Metabolism	histidine	C00135	6274	HMDB00177	1.5257
		N-acetylhistidine	C02997	75619	HMDB32055	1.1722
		1-methylhistidine	C01152	92105	HMDB00001	1.1101
		3-methylhistidine	C01152	64969	HMDB00479	1.3348
		N-acetyl-3-methylhistidine*		193270		0.9456
		N-acetyl-1-methylhistidine*				0.931
		trans-urocanate	C00785	736715	HMDB00301	1.0026
		cis-urocanate		1549103		1.0255
		formiminoglutamate	C00439	439233		1.6083
		imidazole propionate		70630	HMDB02271	21.1504
		imidazole lactate	C05568	440129	HMDB02320	4.372
		histamine	C00388	774	HMDB00870	1.7054
		1-methylimidazoleacetate	C05828	75810	HMDB02820	1.2555
		4-imidazoleacetate	C02835	96215	HMDB02024	2.6594
		N-acetylhistamine	C05135	69602	HMDB13253	2.1614
	Lysine Metabolism	lysine	C00047	5962	HMDB00182	1.3355
		N2-acetyllysine	C12989	92907	HMDB00446	1.1136
		N6-acetyllysine	C02727	92832	HMDB00206	1.2571
		N6,N6,N6-trimethyllysine	C03793	440120	HMDB01325	1.3689
		5-hydroxylysine	C16741	1029	HMDB00450	1.3681
		saccharopine	C00449	160556	HMDB00279	1.0465
		2-aminoadipate	C00956	469	HMDB00510	1.0756
		glutarate (pentanedioate)	C00489	743	HMDB00661	1.6604
		glutarylcarnitine (C5)		71464488	HMDB13130	0.7919
		pipecolate	C00408	849	HMDB00070	2.4731
		N-acetyl-cadaverine				1.5008
		5-aminovalerate	C00431	138	HMDB03355	141.927
		N6-formyllysine		70923		1.163
		N6-carboxyethyllysine				2.0066
		N2,N6-diacetyllysine		91827		1.0776
	Phenylalanine and Tyrosine Metabolism	phenylalanine	C00079	6140	HMDB00159	1.1421
		N-acetylphenylalanine	C03519	74839	HMDB00512	1.1409
		phenylpyruvate	C00166	997	HMDB00205	9.0812
		phenyllactate (PLA)	C05607	3848	HMDB00779	1.8433
		phenylacetate	C07086	999	HMDB00209	6.3701
		4-hydroxyphenylacetate	C00642	127	HMDB00020	10.3279
		tyrosine	C00082	6057	HMDB00158	1.179
		N-acetyltyrosine		68310	HMDB00866	1.2425
		4-hydroxycinnamate	C00811	637542	HMDB02035	1.085
		tyramine	C00483	5610	HMDB00306	1.5094
		4-hydroxyphenylpyruvate	C01179	979	HMDB00707	8.1459
		3-(4-hydroxyphenyl)lactate	C03672	9378	HMDB00755	2.5464
		homogentisate	C00544	780	HMDB00130	1.006
		p-cresol sulfate	C01468	4615423	HMDB11635	11.2372
		O-methyltyrosine		76957		1.0075
		gentisate	C00628	3469	HMDB00152	3.2402
		2-(4-hydroxyphenyl)propionate	C03080	102526	HMDB41683	1
		p-cresol-glucuronide*		154035	HMDB11686	3.0188
		N-formylphenylalanine		759256		1.2101
		4-hydroxycinnamate sulfate		6070438		0.8426
	Tryptophan Metabolism	tryptophan	C00078	6305	HMDB00929	1.127
		N-acetyltryptophan	C03137	700653	HMDB13713	1.0121
		tryptamine	C00398	1150	HMDB00303	3.9814
		indolelactate	C02043	92904	HMDB00671	2.369
		indoleacetate	C00954	802	HMDB00197	10.4739
		kynurenine	C00328	161166	HMDB00684	1.2505
		kynurenate	C01717	3845	HMDB00715	1.312
		xanthurenate	C02470	5699	HMDB00881	0.5986
		picolinate	C10164	1018	HMDB02243	1.522
		serotonin	C00780	5202	HMDB00259	1.6299
		thioproline		93176;6973609		0.2635
	Leucine, Isoleucine and Valine Metabolism	leucine	C00123	6106	HMDB00687	0.8404
		N-acetylleucine	C02710	70912	HMDB11756	0.2206
		4-methyl-2-oxopentanoate	C00233	70	HMDB00695	6.6175
		isovalerate	C08262	10430	HMDB00718	11.4346
		isovalerylglycine		546304	HMDB00678	0.721
		isovalerylcarnitine		6426851	HMDB00688	1.8214
		alpha-hydroxyisovalerate		99823	HMDB00407	1.4547
		methylsuccinate		10349	HMDB01844	2.1154
		isoleucine	C00407	6306	HMDB00172	0.7734
		N-acetylisoleucine		2802421		0.2889
		3-methyl-2-oxobutyrate	C00141	49	HMDB00019	10.4433
		3-methyl-2-oxovalerate	C00671	47	HMDB03736	9.5785
		2-methylbutyrylcarnitine (C5)		6426901	HMDB00378	2.1417
		2-hydroxy-3-methylvalerate		164623	HMDB00317	1.347
		ethylmalonate		11756	HMDB00622	1.9561
		valine	C00183	6287	HMDB00883	0.8334
		N-acetylvaline		66789	HMDB11757	0.3648
		isobutyrylcarnitine		168379	HMDB00736	1.94
		isobutyrylglycine		10855600	HMDB00730	0.9804
		3-hydroxyisobutyrate	C06001	87	HMDB00336	2.7122
		alpha-hydroxyisocaproate	C03264	83697	HMDB00746	1.0673
	Methionine, Cysteine, SAM and Taurine Metabolism	4-methylthio-2-oxobutanoate	C01180	473	HMDB01553	3.5653
		methionine	C00073	6137	HMDB00696	1.3352
		N-acetylmethionine	C02712	448580	HMDB11745	0.3318
		N-formylmethionine	C03145	439750	HMDB01015	1.0143
		methionine sulfoxide	C02989	158980	HMDB02005	1.0292
		N-acetylmethionine sulfoxide		193368		0.6741
		homocysteine	C00155	778	HMDB00742	4.6851
		cystathionine	C02291	439258	HMDB00099	0.9214
		2-aminobutyrate	C02261	439691	HMDB00650	6.324
		cysteine	C00097	5862	HMDB00574	0.6206
		N-acetylcysteine	C06809	12035	HMDB01890	0.9405
		cystine	C00491	67678	HMDB00192	0.882
		cysteine s-sulfate	C05824	115015	HMDB00731	0.8609
		cysteine sulfinic acid	C00606	109	HMDB00996	1.0631
		hypotaurine	C00519	107812	HMDB00965	1.4219
		taurine	C00245	1123	HMDB00251	1.7037
		N-acetyltaurine		159864		0.9453
		2-hydroxybutyrate/2-hydroxyisobutyrate				22.9475
	Urea cycle; Arginine and Proline Metabolism	arginine	C00062	232	HMDB00517	1.1949
		urea	C00086	1176	HMDB00294	1.482
		ornithine	C00077	6262	HMDB03374	2.5353
		proline	C00148	145742	HMDB00162	0.3121
		citrulline	C00327	9750	HMDB00904	1.5991
		argininosuccinate	C03406	16950;828	HMDB00052	0.9267
		homocitrulline	C02427	65072	HMDB00679	1.4582
		dimethylarginine (SDMA + ADMA)	C03626	123831	HMDB01539	1.154
		N-acetylarginine	C02562	67427	HMDB04620	0.6018
		N-acetylproline		322640		1.5473
		N-delta-acetylornithine		9920500		1.5502
		N-alpha-acetylornithine	C00437	439232	HMDB03357	1.8284
		N-methylproline		557		0.5403
		trans-4-hydroxyproline	C01157	5810	HMDB00725	0.3641
		pro-hydroxy-pro		11673055	HMDB06695	0.1073
		N-monomethylarginine	C03884	132862	HMDB29416	1.0433
		N-acetylcitrulline	C15532	656979	HMDB00856	1.3426
	Creatine Metabolism	creatine	C00300	586	HMDB00064	0.8717
		creatinine	C00791	588	HMDB00562	1.03
		guanidinoacetate	C00581	763	HMDB00128	1.1607
	Polyamine Metabolism	putrescine	C00134	1045	HMDB01414	7.2249
		spermine	C00750	1103	HMDB01256	1
		N1,N12-diacetylspermine	C03413	132680	HMDB02172	2.439
		spermidine	C00315	1102	HMDB01257	1.5423
		5-methylthioadenosine (MTA)	C00170	439176	HMDB01173	1.5791
		N(1)-acetylspermine	C02567	916	HMDB01186	3.1179
		N-acetylputrescine	C02714	122356	HMDB02064	1.8481
		4-acetamidobutanoate	C02946	18189	HMDB03681	1.552
	Guanidino and Acetamido Metabolism	1-methylguanidine	C02294	10111	HMDB01522	1.3715
		4-guanidinobutanoate	C01035	500	HMDB03464	1.0724
		guanidinosuccinate	C03139	97856	HMDB03157	1.0132
	Glutathione Metabolism	cysteinylglycine	C01419	439498	HMDB00078	1.0609
		5-oxoproline	C01879	7405	HMDB00267	2.6313
Peptide	Gamma-glutamyl Amino Acid	gamma-glutamylalanine		440103	HMDB29142	1.5262
		gamma-glutamylcysteine	C00669	842	HMDB01049	0.9572
		gamma-glutamylglutamate	C05282	92865	HMDB11737	1.9759
		gamma-glutamylglutamine	C05283	150914	HMDB11738	2.0865
		gamma-glutamylglycine		165527	HMDB11667	0.683
		gamma-glutamylhistidine		7017195		1.3955
		gamma-glutamylisoleucine*		14253342	HMDB11170	0.4243
		gamma-glutamylleucine		151023	HMDB11171	1.5004
		gamma-glutamyl-epsilon-lysine		7015684;7015685	HMDB03869	1.1437
		gamma-glutamylmethionine		7009567	HMDB29155	1.7185
		gamma-glutamylphenylalanine		111299	HMDB00594	1.2654
		gamma-glutamyltryptophan		3989307	HMDB29160	1.407
		gamma-glutamyltyrosine		94340	HMDB11741	1.1796
		gamma-glutamylvaline		7015683	HMDB11172	2.0628
	Dipeptide Derivative	carnosine	C00386	439224	HMDB00033	0.985
		N-acetylcarnosine		9903482	HMDB12881	1.1811
		anserine	C01262	112072	HMDB00194	1.0685
	Dipeptide	alanylleucine		259583	HMDB28691	1.2714
		glutaminylleucine				2.2756
		glycylisoleucine		88079	HMDB28844	1.6543
		glycylleucine	C02155	92843	HMDB00759	1.3723
		glycylvaline		97417	HMDB28854	1.3941
		histidylalanine		351667		1.073
		isoleucylglycine		342532		1.692
		leucylalanine		259321		1.7423
		leucylglycine		79070		1.5613
		lysylleucine		4682588		2.3682
		phenylalanylalanine		6993123;5488196		0.9315
		phenylalanylglycine		98207		1.3778
		prolylglycine		7408076;6426709		0.2068
		threonylphenylalanine		4099799;4099798		1.8211
		tryptophylglycine		263471		0.9778
		tyrosylglycine		259323		1.1008
		valylglutamine		5253209		1.9786
		valylglycine		136487	HMDB29127	1.5979
		valylleucine		352039	HMDB29131	1.9035
		leucylglutamine*		4305457		2.1703
	Acetylated Peptides	phenylacetylglycine	C05598	68144	HMDB00821	3.8497
Carbohydrate	Glycolysis, Gluconeogenesis, and Pyruvate Metabolism	1,5-anhydroglucitol (1,5-AG)	C07326	64960	HMDB02712	2.0821
		glucose	C00031	79025	HMDB00122	1.1124
		3-phosphoglycerate	C00597	724	HMDB00807	0.3857
		pyruvate	C00022	1060	HMDB00243	2.5382
		lactate	C00186	612	HMDB00190	0.7548
		glycerate	C00258	752	HMDB00139	0.5087
	Pentose Metabolism	ribose	C00121	5779	HMDB00283	2.4209
		ribonate	C01685	5460677	HMDB00867	0.868
		xylose	C00181	135191	HMDB00098	0.4219
		arabinose	C00216	66308	HMDB00646	3.1334
		arabitol/xylitol				1.0474
		ribulose/xylulose				0.9753
		arabonate/xylonate				0.3005
		sedoheptulose		5459879	HMDB03219	1
	Glycogen Metabolism	maltopentaose	C06218	13489094	HMDB12254	0.4619
		maltotetraose	C02052	446495	HMDB01296	0.2972
		maltotriose	C01835	439586	HMDB01262	0.9521
		maltose	C00208	10991489	HMDB00163	0.7699
		isomaltose	C00252	439193	HMDB02923	0.3063
	Disaccharides and Oligosaccharides	lactobionate		7314		0.9169
		3-sialyllactose		123914	HMDB00825	0.8506
		sucrose	C00089	5988	HMDB00258	0.541
		raffinose	C00492	10542	HMDB03213	0.2157
	Fructose, Mannose and Galactose Metabolism	fructose	C00095	5984	HMDB00660	0.9645
		mannitol/sorbitol	C01507	5780	HMDB00247	0.1139
		galactitol (dulcitol)	C01697	11850	HMDB00107	4.0401
		2-ketogulonate	C15673	50	HMDB11732	1.2179
		galactonate	C00880	128869	HMDB00565	1.2771
	Aminosugar Metabolism	glucuronate	C00191	444791	HMDB00127	0.6635
		N-acetylneuraminate	C00270	439197	HMDB00230	0.3347
		N-acetylmuramate	C02713	5462244	HMDB60493	0.9398
		N-acetylglucosaminylasparagine	C04540	123826	HMDB00489	0.544
		erythronate*		2781043	HMDB00613	1.3306
	Advanced Glycation End-product	N6-carboxymethyllysine				1.2289
Energy	TCA Cycle	citrate	C00158	311	HMDB00094	0.9873
		aconitate [cis or trans]	C00417		HMDB00072	1.1482
		isocitric lactone		98259		1.06
		alpha-ketoglutarate	C00026	51	HMDB00208	11.5125
		succinylcarnitine				0.5895
		succinate	C00042	1110	HMDB00254	21.421
		fumarate	C00122	444972	HMDB00134	6.9387
		malate	C00149	525	HMDB00156	3.6336
		tricarballylate	C19806	14925	HMDB31193	1.0854
		citraconate/glutaconate				1.3231
		2-methylcitrate/homocitrate				1.1872
	Oxidative Phosphorylation	phosphate	C00009	1061	HMDB01429	1.5909
Lipid	Short Chain Fatty Acid	valerate	C00803	7991	HMDB00892	1.4047
	Medium Chain Fatty Acid	caproate (6:0)	C01585	8892	HMDB00535	0.9352
		heptanoate (7:0)	C17714	8094	HMDB00666	0.805
		caprylate (8:0)	C06423	379	HMDB00482	0.9489
		caprate (10:0)	C01571	2969	HMDB00511	1.4281
		5-dodecenoate (12:1n7)		5312378	HMDB00529	1.7185
	Long Chain Fatty Acid	myristate (14:0)	C06424	11005	HMDB00806	1.2268
		myristoleate (14:1n5)	C08322	5281119	HMDB02000	1.3012
		pentadecanoate (15:0)	C16537	13849	HMDB00826	1.3755
		palmitate (16:0)	C00249	985	HMDB00220	1.1577
		palmitoleate (16:1n7)	C08362	445638	HMDB03229	1.5142
		margarate (17:0)		10465	HMDB02259	1.1833
		10-heptadecenoate (17:1n7)		5312435	HMDB60038	1.3895
		stearate (18:0)	C01530	5281	HMDB00827	1.1042
		nonadecanoate (19:0)	C16535	12591	HMDB00772	1.05
		10-nonadecenoate (19:1n9)		5312513	HMDB13622	1.0545
		arachidate (20:0)	C06425	10467	HMDB02212	1.0903
		eicosenoate (20:1)		5282768	HMDB02231	1.2356
		behenate (22:0)*	C08281	8215	HMDB00944	1.0229
		erucate (22:1n9)	C08316	5281116	HMDB02068	1.0731
		nervonate (24:1n9)*	C08323	5281120	HMDB02368	1.1075
		oleate/vaccenate (18:1)				1.4342
	Polyunsaturated Fatty Acid (n3 and n6)	stearidonate (18:4n3)	C16300	5312508	HMDB06547	1.7418
		eicosapentaenoate (EPA; 20:5n3)	C06428	446284	HMDB01999	2.0013
		docosapentaenoate (n3 DPA; 22:5n3)	C16513	6441454	HMDB01976	1.5406
		docosahexaenoate (DHA; 22:6n3)	C06429	445580	HMDB02183	2.0143
		linoleate (18:2n6)	C01595	5280450	HMDB00673	1.8733
		linolenate [alpha or gamma; (18:3n3 or 6)]	C06426	5280934	HMDB03073	1.9156
		dihomo-linolenate (20:3n3 or n6)	C03242	5280581	HMDB02925	1.6545
		arachidonate (20:4n6)	C00219	444899	HMDB01043	2.1958
		adrenate (22:4n6)	C16527	5497181	HMDB02226	1.2538
		docosapentaenoate (n6 DPA; 22:5n6)	C16513	6441454	HMDB01976	1.4186
		docosadienoate (22:2n6)	C16533	5282807	HMDB61714	1.2812
		dihomo-linoleate (20:2n6)	C16525	6439848	HMDB05060	1.3191
	Fatty Acid, Branched	isocaproate		12587	HMDB00689	7.1035
		13-methylmyristate		151014		3.8615
		15-methylpalmitate		17903417		1.186
		17-methylstearate		3083779		1.1836
	Fatty Acid, Dicarboxylate	2-hydroxyglutarate	C02630	43	HMDB00606	12.1554
		3-carboxyadipate		222467		1.08
		maleate	C01384	444266	HMDB00176	2.3001
		suberate (octanedioate)	C08278	10457	HMDB00893	1.1563
		azelate (nonanedioate)	C08261	2266	HMDB00784	1.3359
		sebacate (decanedioate)	C08277	5192	HMDB00792	1.2023
		undecanedioate		15816	HMDB00888	1.3462
		dodecanedioate	C02678	12736	HMDB00623	1.0738
		tetradecanedioate		13185	HMDB00872	1.1768
		hexadecanedioate	C19615	10459	HMDB00672	1.6171
	Fatty Acid Synthesis	malonate	C00383	867	HMDB00691	1.1204
	Fatty Acid Metabolism (also BCAA Metabolism)	butyrylcarnitine	C02862	439829	HMDB02013	3.6286
		butyrylglycine		88412	HMDB00808	1.2266
		propionylcarnitine	C03017	107738	HMDB00824	0.6202
	Fatty Acid Metabolism(Acyl Glycine)	N-palmitoylglycine		151008		0.896
	Fatty Acid Metabolism(Acyl Carnitine)	acetylcarnitine	C02571	1	HMDB00201	0.9041
		hexanoylcarnitine		6426853	HMDB00705	7.4799
		octanoylcarnitine	C02838	123701	HMDB00791	1.0495
		myristoylcarnitine		53477791	HMDB05066	0.769
		palmitoylcarnitine	C02990	461	HMDB00222	1.1735
		palmitoleoylcarnitine*				0.8474
		stearoylcarnitine		6426855	HMDB00848	0.9366
		linoleoylcarnitine*		6450015	HMDB06469	0.7674
		oleoylcarnitine		6441392;53477789	HMDB05065	1.4564
		myristoleoylcarnitine*				0.7689
		suberoylcarnitine				0.6753
	Carnitine Metabolism	deoxycarnitine	C01181	134	HMDB01161	4.3045
		carnitine	C00318	10917	HMDB00062	0.9681
	Ketone Bodies	3-hydroxybutyrate (BHBA)	C01089	441	HMDB00357	0.9676
	Fatty Acid, Monohydroxy	4-hydroxybutyrate (GHB)	C00989	10413	HMDB00710	2.1703
		2-hydroxydecanoate		21488		1.1826
		2-hydroxypalmitate		92836	HMDB31057	0.8757
		2-hydroxystearate	C03045	69417		1.0455
		3-hydroxyhexanoate		151492		8.3528
		3-hydroxyoctanoate		26613	HMDB01954	1.0369
		3-hydroxydecanoate		26612	HMDB02203	1.1489
		3-hydroxysebacate		3017884	HMDB00350	0.9042
		3-hydroxylaurate		94216	HMDB00387	1.045
		3-hydroxypalmitate		301590	HMDB10734	1.431
		13-HODE + 9-HODE		43013		0.6019
		10-hydroxystearate		9561835		3.4316
	Fatty Acid, Dihydroxy	12,13-DiHOME	C14829	10236635	HMDB04705	1.5745
		9,10-DiHOME	C14828	9966640	HMDB04704	1.2183
	Eicosanoid	12-HETE		5312983	HMDB06111	1.7964
	Endocannabinoid	oleoyl ethanolamide		5283454	HMDB02088	1.4885
		palmitoyl ethanolamide	C16512	4671	HMDB02100	1.5866
		stearoyl ethanolamide		27902	HMDB13078	1.4473
		N-oleoyltaurine		6437033		1
		linoleoyl ethanolamide		5283446	HMDB12252	1.9334
	Inositol Metabolism	myo-inositol	C00137	892	HMDB00211	0.8814
		chiro-inositol	C19891		HMDB34220	2.0831
		pinitol	C03844	164619	HMDB34219	1.1492
	Phospholipid Metabolism	choline	C00114	305	HMDB00097	0.9988
		choline phosphate	C00588	1014	HMDB01565	2.7022
		glycerophosphorylcholine (GPC)	C00670	71920	HMDB00086	2.6518
		glycerophosphoethanolamine	C01233	123874	HMDB00114	2.325
		trimethylamine N-oxide	C01104	1145	HMDB00925	0.6235
		glycerophosphoinositol*				2.0003
		1,2-dipalmitoyl-GPC (16:0/16:0)		452110	HMDB00564	1.6392
		1-palmitoyl-2-oleoyl-GPC (16:0/18:1)		6436017		1.144
		1-palmitoyl-2-linoleoyl-GPC (16:0/18:2)		5287971		1.0442
		1-stearoyl-2-arachidonoyl-GPC (18:0/20:4)		16219824		1.3913
		1-stearoyl-2-oleoyl-GPC (18:0/18:1)				1.1712
		1-palmitoyl-2-arachidonoyl-GPC (16:0/20:4n6)		10747814		1.4541
		1-stearoyl-2-linoleoyl-GPC (18:0/18:2)*				1.0119
		1-palmitoyl-2-palmitoleoyl-GPC (16:0/16:1)*				1.3751
		1-stearoyl-2-arachidonoyl-GPI (18:0/20:4)				1.1861
		1-oleoyl-2-linoleoyl-GPC (18:1/18:2)*				1.0408
		1-palmitoyl-2-oleoyl-GPE (16:0/18:1)		5283496	HMDB05320	1.1061
		1-stearoyl-2-arachidonoyl-GPE (18:0/20:4)		5289133		1.0132
		1-stearoyl-2-oleoyl-GPE (18:0/18:1)				0.9208
		1-palmitoyl-2-arachidonoyl-GPE (16:0/20:4)*		9546800	HMDB05323	1.1467
		1-palmitoyl-2-linoleoyl-GPE (16:0/18:2)		9546747	HMDB05322	1.2367
		1-stearoyl-2-linoleoyl-GPE (18:0/18:2)*		9546749		0.8691
		1-palmitoyl-2-stearoyl-GPC (16:0/18:0)				1.3883
		1-palmitoyl-2-alpha-linolenoyl-GPC (16:0/18:3n3)*				1.3941
		1-palmitoleoyl-2-linoleoyl-GPC (16:1/18:2)*				0.9817
		1,2-dilinoleoyl-GPC (18:2/18:2)		5288075		1.3906
		1,2-dilinoleoyl-GPE (18:2/18:2)*		9546812		1.1784
		1-oleoyl-2-linoleoyl-GPE (18:1/18:2)*		9546753	HMDB05349	0.8977
		1,2-distearoyl-GPC (18:0/18:0)		94190		0.9519
		oleoylcholine				0.9036
	Phosphatidylserine (PS)	1-stearoyl-2-oleoyl-GPS (18:0/18:1)		9547087		0.8932
	Lysolipid	1-palmitoyl-GPC (16:0)		86554	HMDB10382	1.3521
		2-palmitoyl-GPC (16:0)*		15061532	HMDB61702	1.0588
		1-palmitoleoyl-GPC (16:1)*		24779461	HMDB10383	1.6574
		1-stearoyl-GPC (18:0)		497299	HMDB10384	1.1803
		1-oleoyl-GPC (18:1)		16081932	HMDB02815	1.5177
		1-linoleoyl-GPC (18:2)	C04100	11988421	HMDB10386	2.1076
		1-linolenoyl-GPC (18:3)*				1.2488
		1-lignoceroyl-GPC (24:0)				1.6872
		1-palmitoyl-GPE (16:0)		9547069	HMDB11503	1.6047
		1-stearoyl-GPE (18:0)		9547068	HMDB11130	1.0407
		2-stearoyl-GPE (18:0)*				0.8499
		1-oleoyl-GPE (18:1)		9547071	HMDB11506	1.2446
		1-linoleoyl-GPE (18:2)*		52925130	HMDB11507	2.0584
		1-palmitoyl-GPI (16:0)*			HMDB61695	1.4686
		1-stearoyl-GPI (18:0)			HMDB61696	1.0291
		1-stearoyl-GPS (18:0)*		9547101		1.156
		1-palmitoyl-GPA (16:0)	C04036	6419701	HMDB00327	0.9846
		1-stearoyl-GPA (18:0)		89567		0.7293
		1-palmitoyl-GPG (16:0)*		3300276		2.9238
		1-palmitoyl-GPS (16:0)*		9547100		1
		1-stearoyl-GPG (18:0)				1.2653
		1-linoleoyl-GPG (18:2)*				1.2316
	Plasmalogen	1-(1-enyl-palmitoyl)-2-oleoyl-GPE (P-16:0/18:1)*				0.865
		1-(1-enyl-palmitoyl)-2-linoleoyl-GPE (P-16:0/18:2)*				0.9234
		1-(1-enyl-palmitoyl)-2-arachidonoyl-GPE (P-16:0/20:4)*				1.0499
		1-(1-enyl-palmitoyl)-2-oleoyl-GPC (P-16:0/18:1)*				1.1492
		1-(1-enyl-stearoyl)-2-linoleoyl-GPE (P-18:0/18:2)*				0.9944
		1-(1-enyl-palmitoyl)-2-arachidonoyl-GPC (P-16:0/20:4)*				1.3363
		1-(1-enyl-palmitoyl)-2-linoleoyl-GPC (P-16:0/18:2)*				1.3853
		1-(1-enyl-stearoyl)-2-arachidonoyl-GPE (P-18:0/20:4)*		9547058	HMDB05779	1.0874
	Lysoplasmalogen	1-(1-enyl-palmitoyl)-GPC (P-16:0)*		10917802		1.9548
		1-(1-enyl-palmitoyl)-GPE (P-16:0)*				1.6218
		1-(1-enyl-oleoyl)-GPE (P-18:1)*				2.17
		1-(1-enyl-stearoyl)-GPE (P-18:0)*				1.4816
		1-(1-enyl-oleoyl)-2-oleoyl-GPE (P-18:1/18:1)*			HMDB11441	0.8504
	Glycerolipid Metabolism	glycerol	C00116	753	HMDB00131	0.7331
		glycerol 3-phosphate	C00093	754	HMDB00126	1.4212
		glycerophosphoglycerol	C03274	439964		1.4902
	Monoacylglycerol	1-myristoylglycerol (14:0)	C01885	79050	HMDB11561	1.7341
		2-myristoylglycerol (14:0)		137938		1.8603
		1-pentadecanoylglycerol (15:0)		190750		2.2176
		1-palmitoylglycerol (16:0)		14900	HMDB31074	1.1897
		2-palmitoylglycerol (16:0)		123409	HMDB11533	1.0054
		1-oleoylglycerol (18:1)		5283468	HMDB11567	1.1645
		2-oleoylglycerol (18:1)		5319879		0.8195
		1-linoleoylglycerol (18:2)		5283469		1.5311
		2-linoleoylglycerol (18:2)		5365676	HMDB11538	1.4031
		1-linolenoylglycerol (18:3)		53480978	HMDB11569	1.5413
		1-arachidonylglycerol (20:4)	C13857	5282281	HMDB11572	1.4271
		1-docosahexaenoylglycerol (22:6)			HMDB11587	1.3278
		1-dihomo-linolenylglycerol (20:3)				0.8232
		2-docosahexaenoylglycerol (22:6)*			HMDB11557	1.1449
		2-palmitoleoylglycerol (16:1)*				0.3694
		1-eicosapentaenoylglycerol (20:5)*			HMDB11580	1.9751
	Diacylglycerol	diacylglycerol (16:1/18:2 [2], 16:0/18:3 [1])*				0.9181
		oleoyl-linoleoyl-glycerol (18:1/18:2) [1]				0.9539
		oleoyl-linoleoyl-glycerol (18:1/18:2) [2]				0.8853
		linoleoyl-linoleoyl-glycerol (18:2/18:2) [1]*				1.11
		linoleoyl-linoleoyl-glycerol (18:2/18:2) [2]*				0.8996
		linoleoyl-linolenoyl-glycerol (18:2/18:3) [1]*				1.0634
		linoleoyl-linolenoyl-glycerol (18:2/18:3) [2]*				0.8814
		palmitoyl-arachidonoyl-glycerol (16:0/20:4) [2]*				1.2115
		palmitoleoyl-linoleoyl-glycerol (16:1/18:2) [1]*				0.9975
		palmitoyl-oleoyl-glycerol (16:0/18:1) [2]*				0.929
		palmitoyl-linoleoyl-glycerol (16:0/18:2) [1]*		9543695	HMDB05207,HMDB07103	1.2148
		palmitoyl-linoleoyl-glycerol (16:0/18:2) [2]*				0.9616
		palmitoyl-linolenoyl-glycerol (16:0/18:3) [2]*				1.0129
	Sphingolipid Metabolism	sphinganine	C00836	3126	HMDB00269	0.6481
		3-ketosphinganine	C02934	631	HMDB01480	18.7082
		N-palmitoyl-sphinganine (d18:0/16:0)		5283572	HMDB11760	0.6338
		palmitoyl dihydrosphingomyelin (d18:0/16:0)*		9939965		0.7373
		palmitoyl sphingomyelin (d18:1/16:0)		9939941		1.2914
		stearoyl sphingomyelin (d18:1/18:0)	C00550	6453725	HMDB01348	2.8951
		tricosanoyl sphingomyelin (d18:1/23:0)*				1.0716
		sphingomyelin (d18:1/14:0, d16:1/16:0)*		11433862		1.23
		sphingomyelin (d18:1/15:0, d16:1/17:0)*				1.5752
		sphingomyelin (d18:2/16:0, d18:1/16:1)*				2.3596
		sphingomyelin (d18:1/17:0, d17:1/18:0, d19:1/16:0)				1.7753
		sphingomyelin (d18:1/20:0, d16:1/22:0)*				3.0691
		sphingomyelin (d18:1/24:1, d18:2/24:0)*				2.6028
		sphingomyelin (d18:2/24:1, d18:1/24:2)*				3.4345
		sphingosine	C00319	5353955	HMDB00252	0.6735
		N-palmitoyl-sphingosine (d18:1/16:0)		5283564	HMDB04949	1.1027
		N-stearoyl-sphingosine (d18:1/18:0)*		5283565	HMDB04950	2.1114
		phytosphingosine	C12144	122121	HMDB04610	0.6799
	Mevalonate Metabolism	3-hydroxy-3-methylglutarate	C03761	1662	HMDB00355	4.4128
		mevalonate	C02104	439230	HMDB00227	1.5475
		mevalonolactone		10428	HMDB06024	1.5226
	Sterol	cholesterol	C00187	11025495	HMDB00067	0.7933
		7-alpha-hydroxy-3-oxo-4-cholestenoate (7-Hoca)	C17337	3081085	HMDB12458	2.3708
		4-cholesten-3-one	C00599	91477	HMDB00921	1.0598
		beta-sitosterol	C01753	222284	HMDB00852	1.0014
		stigmasterol	C05442	5280794	HMDB00937	1.0062
		campesterol	C01789	173183	HMDB02869	1.0697
	Primary Bile Acid Metabolism	cholate	C00695	221493	HMDB00619	2.8197
		taurocholate	C05122	6675	HMDB00036	1.0882
		chenodeoxycholate	C02528	10133	HMDB00518	4.8919
		taurochenodeoxycholate	C05465	387316	HMDB00951	1.0657
		beta-muricholate	C17726	5283853	HMDB00415	41.2362
		alpha-muricholate	C17647	3083761	HMDB00506	48.9138
		tauro-alpha-muricholate				1.3608
		tauro-beta-muricholate		168408	HMDB00932	1.2474
		cholate sulfate				0.7865
	Secondary Bile Acid Metabolism	deoxycholate	C04483	222528	HMDB00626	1.4325
		tauroursodeoxycholate		9848818	HMDB00874	1.1308
		hyocholate	C17649	92805	HMDB00760	4.6348
		hyodeoxycholate	C15517	5283820	HMDB00733	3.304
		taurohyodeoxycholic acid		119046		1.2871
		3-dehydrocholate		159655	HMDB00502	3.8854
		taurocholenate sulfate				0.7076
		7-ketodeoxycholate		188292	HMDB00391	23.8205
		taurochenodeoxycholate sulfate				0.5545
	Fatty Acid Metabolism (Acyl Choline)	palmitoylcholine		151731		1.2035
	Glycolipid Metabolism	1,2-dilinoleoyl-digalactosylglycerol (18:2/18:2)*				1.0718
		1-palmitoyl-2-linoleoyl-digalactosylglycerol (16:0/18:2)*				1.7264
		1-palmitoyl-2-linoleoyl-galactosylglycerol (16:0/18:2)*				2.4599
Nucleotide	Purine Metabolism, (Hypo)Xanthine/Inosine containing	inosine	C00294	6021	HMDB00195	3.4301
		hypoxanthine	C00262	790	HMDB00157	1.7841
		xanthine	C00385	1188	HMDB00292	2.2015
		xanthosine	C01762	64959	HMDB00299	1.3011
		2'-deoxyinosine	C05512	65058	HMDB00071	1.1195
		urate	C00366	1175	HMDB00289	0.1426
		allantoin	C02350	204	HMDB00462	1.0606
	Purine Metabolism, Adenine containing	adenosine 5'-monophosphate (AMP)	C00020	6083	HMDB00045	2.2923
		adenosine 3',5'-cyclic monophosphate (cAMP)	C00575	6076	HMDB00058	1.1413
		adenosine	C00212	60961	HMDB00050	4.7078
		adenine	C00147	190	HMDB00034	3.9761
		1-methyladenine	C02216	78821	HMDB11599	1.2483
		N6-methyladenosine		102175	HMDB04044	1.1878
		N6,N6-dimethyladenosine		348206		0.2721
		N6-carbamoylthreonyladenosine		161466	HMDB41623	0.2052
		2'-deoxyadenosine 5'-monophosphate	C00360	12599	HMDB00905	2.7441
		2'-deoxyadenosine	C00559	13730	HMDB00101	26.6253
		N6-succinyladenosine			HMDB00912	0.8879
	Purine Metabolism, Guanine containing	guanosine 5'- monophosphate (5'-GMP)	C00144	6804	HMDB01397	1
		guanosine	C00387	6802	HMDB00133	15.0722
		guanine	C00242	764	HMDB00132	1.2686
		1-methylguanine		70315	HMDB03282	1.0076
		7-methylguanine	C02242	11361	HMDB00897	0.8984
		8-hydroxyguanine	C20155	65154	HMDB02032	0.8182
		2'-deoxyguanosine	C00330	187790	HMDB00085	1.3595
	Pyrimidine Metabolism, Orotate containing	N-carbamoylaspartate	C00438	93072	HMDB00828	6.0668
		dihydroorotate	C00337	648	HMDB03349	7.1001
		orotate	C00295	967	HMDB00226	1.4585
		orotidine	C01103	92751	HMDB00788	0.8828
	Pyrimidine Metabolism, Uracil containing	uridine	C00299	6029	HMDB00296	5.6063
		uracil	C00106	1174	HMDB00300	2.352
		pseudouridine	C02067	15047	HMDB00767	0.9355
		5-methyluridine (ribothymidine)		445408	HMDB00884	1.3016
		2'-deoxyuridine	C00526	13712	HMDB00012	3.6791
		3-ureidopropionate	C02642	111	HMDB00026	1.7663
		beta-alanine	C00099	239	HMDB00056	1.4022
		N-acetyl-beta-alanine	C01073	76406		1.3467
	Pyrimidine Metabolism, Cytidine containing	cytidine 5'-monophosphate (5'-CMP)	C00055	6131	HMDB00095	2.6982
		cytidine 2',3'-cyclic monophosphate	C02354	417654	HMDB11691	1
		cytidine	C00475	6175	HMDB00089	1.6074
		cytosine	C00380	597	HMDB00630	0.9449
		2'-deoxycytidine 5'-monophosphate	C00239	13945	HMDB01202	1.3057
		2'-deoxycytidine	C00881	13711	HMDB00014	0.5951
		5-methyl-2'-deoxycytidine	C03592	440055	HMDB02224	0.937
	Pyrimidine Metabolism, Thymine containing	thymidine 5'-monophosphate	C00364	9700	HMDB01227	1.4613
		thymidine	C00214	5789	HMDB00273	1.2887
		thymine	C00178	1135	HMDB00262	1.4233
		5,6-dihydrothymine	C00906	93556	HMDB00079	1.2098
	Purine and Pyrimidine Metabolism	methylphosphate		13130	HMDB61711	2.8587
Cofactors and Vitamins	Nicotinate and Nicotinamide Metabolism	quinolinate	C03722	1066	HMDB00232	0.7033
		nicotinate	C00253	938	HMDB01488	1.7296
		nicotinate ribonucleoside	C05841	161234	HMDB06809	1.0261
		nicotinamide	C00153	936	HMDB01406	1.2609
		nicotinamide riboside	C03150	439924	HMDB00855	2.0798
		1-methylnicotinamide	C02918	10129985	HMDB00699	0.8247
		trigonelline (N'-methylnicotinate)	C01004	5570	HMDB00875	1.3543
		N1-Methyl-2-pyridone-5-carboxamide	C05842	69698	HMDB04193	1.127
	Riboflavin Metabolism	riboflavin (Vitamin B2)	C00255	493570	HMDB00244	6.5235
		flavin mononucleotide (FMN)	C00061	710	HMDB01520	1.3112
	Pantothenate and CoA Metabolism	pantothenate	C00864	6613	HMDB00210	3.1424
	Ascorbate and Aldarate Metabolism	glucarate (saccharate)	C00818	33037	HMDB00663	0.8489
		threonate	C01620	151152	HMDB00943	0.5844
		oxalate (ethanedioate)	C00209	971	HMDB02329	1.4718
		gulonate*		9794176	HMDB03290	0.9719
	Tocopherol Metabolism	alpha-tocopherol	C02477	14985	HMDB01893	1.0813
		alpha-tocopherol acetate	C13202	2117	HMDB34227	1.1481
		delta-tocopherol	C14151	92094	HMDB02902	1.4331
		alpha-tocotrienol	C14153	5282347	HMDB06327	1.445
		gamma-tocotrienol	C14155	5282349	HMDB12958	1.6593
		gamma-tocopherol/beta-tocopherol				1.154
	Hemoglobin and Porphyrin Metabolism	heme	C00032	26945	HMDB03178	0.8998
		bilirubin (Z,Z)	C00486	5280352	HMDB00054	0.974
		biliverdin	C00500	5353439	HMDB01008	0.6357
		D-urobilin	C05795	6276321	HMDB04161	1
	Thiamine Metabolism	thiamin (Vitamin B1)	C00378	1130	HMDB00235	0.8295
	Vitamin B6 Metabolism	pyridoxine (Vitamin B6)	C00314	1054	HMDB02075	1.3583
		pyridoxamine	C00534	1052	HMDB01431	5.8934
		pyridoxal	C00250	1050	HMDB01545	3.103
		pyridoxate	C00847	6723	HMDB00017	1.1997
Xenobiotics	Benzoate Metabolism	4-hydroxyhippurate		151012	HMDB13678	0.8181
		4-hydroxymandelate	C03198	328	HMDB00822	2.2583
		benzoate	C00180	243	HMDB01870	2.8905
		4-hydroxybenzoate	C00156	135	HMDB00500	1.6714
		3,4-dihydroxybenzoate	C00230	72	HMDB01856	1
		4-vinylphenol sulfate	C05627	6426766	HMDB04072	2.4186
	Xanthine Metabolism	caffeic acid sulfate			HMDB41708	0.879
	Food Component/Plant	genistein	C06563	5280961	HMDB03217	2.8134
		diaminopimelate	C00666	439283	HMDB01370	4.339
		1-kestose	C03661	440080	HMDB11729	0.7436
		apigenin	C01477	5280443	HMDB02124	2.1857
		1H-quinolin-2-one	C06415	6038		8.7394
		2,3-dihydroxyisovalerate	C04039	677	HMDB12141	13.7388
		2,8-quinolinediol	C06342	97250		1
		2,8-quinolinediol sulfate				1.2874
		2-isopropylmalate	C02504	77	HMDB00402	28.2578
		2-oxindole-3-acetate		3080590		1.465
		3,5-dihydroxybenzoic acid		7424	HMDB13677	1
		gluconate	C00257	10690	HMDB00625	0.9181
		afromosin	C10199	5281704		2.0602
		beta-guanidinopropanoate	C03065	67701	HMDB13222	1.2871
		biochanin A	C00814	5280373	HMDB02338	2.6076
		chrysoeriol	C04293	5280666	HMDB30667	2.4892
		coumaroylquinate (4)				1.9953
		coumaroylquinate (5)				1.4239
		coumestrol	C10205	5281707	HMDB02326	1
		daidzein	C10208	5281708	HMDB03312	2.0133
		daidzin	C10216	107971	HMDB33991	1.46
		digalacturonic acid	C02273	6857565	HMDB39721	2.1278
		dihydroferulic acid		14340		1.1783
		equol	C14131	91469	HMDB02209	1.4335
		equol glucuronide				3.4517
		equol sulfate				107.149
		ergothioneine	C05570	3032311	HMDB03045	2.3465
		erythritol	C00503	222285	HMDB02994	1.2091
		ferulate	C01494	445858	HMDB00954	1.3792
		ferulic acid 4-sulfate		6305574	HMDB29200	0.8442
		ferulylglycine (1)				0.5728
		ferulylglycine (2)				0.5795
		formononetin	C00858	5280378	HMDB05808	6.9882
		galactarate (mucic acid)	C00879	3037071;3037582	HMDB00639	0.6744
		glycitein	C14536	5317750	HMDB05781	2.95
		glycitin	C16195	187808	HMDB02219	1.4657
		indolin-2-one	C12312	321710		1
		methyl indole-3-acetate		74706	HMDB29738	8.8451
		naringenin	C00509	932	HMDB02670	2.135
		naringenin 7-glucuronide				0.9034
		N-glycolylneuraminate	C03410	123802	HMDB00833	0.4092
		nicotianamine	C05324	9882882		0.9601
		pheophorbide A	C18021	5323510		0.7544
		quinate	C00296	6508	HMDB03072	0.9389
		sinapate	C00482	637775	HMDB32616	1.6177
		soyasaponin I	C08983	122097	HMDB34649	0.9529
		soyasaponin II	C12081	171435	HMDB34650	0.921
		soyasaponin III	C19865			1.0516
		stachydrine	C10172	115244	HMDB04827	2.572
		syringic acid	C10833	10742	HMDB02085	1.0441
		tartarate	C00898	444305	HMDB00956	1.1027
		methyl glucopyranoside (alpha + beta)				1.1533
		feruloylputrescine	C10497	5281796		0.864
		pyrraline				1.1036
		daidzein sulfate (2)				1.0773
		daidzein sulfate (1)				0.8403
		2-keto-3-deoxy-gluconate		161227	HMDB01353	2.2723
		2-ketogluconate		3035456		0.5716
		vanillin sulfate			HMDB41789	0.7645
	Bacterial/Fungal	3-deoxyoctulosonate		4636210		0.3428
		tartronate (hydroxymalonate)	C02287	45	HMDB35227	1.094
	Drug	salicylate	C00805	338	HMDB01895	2.2016
	Chemical	sulfate*	C00059	1118	HMDB01448	1.6611
		O-sulfo-L-tyrosine		514186		0.6421
		1-(3-aminopropyl)-2-pyrrolidone		82111		0.73
		S-(3-hydroxypropyl)mercapturic acid (HPMA)		3371179		1.2911
		ectoine	C06231	126041		1.3475
		succinimide	C07273	11439		1.3869
		3-hydroxypyridine sulfate				2.1138

## Sheet: 30hr vs 0hr
Biomarkers and pathways associated with C. difficile
						Fold of Change
Super Pathway	Sub Pathway	Biochemical Name	KEGG	PUBCHEM	HMDB	C. diff 30
						No C. diff 0h
Amino Acid	Glycine, Serine and Threonine Metabolism	glycine	C00037	750	HMDB00123	0.6483
		N-acetylglycine		10972	HMDB00532	1.3015
		sarcosine	C00213	1088	HMDB00271	1.1261
		dimethylglycine	C01026	673	HMDB00092	16.3542		Metabolite statistical comparisons
		betaine	C00719	247	HMDB00043	2.8241		up	down
		serine	C00065	5951	HMDB00187	0.9943		285	173
		N-acetylserine		65249	HMDB02931	0.0985
		threonine	C00188	6288	HMDB00167	0.3106
		N-acetylthreonine		152204		0.0547
	Alanine and Aspartate Metabolism	alanine	C00041	5950	HMDB00161	2.0046
		N-acetylalanine	C02847	88064	HMDB00766	0.1096
		aspartate	C00049	5960	HMDB00191	0.8443
		asparagine	C00152	6267	HMDB00168	0.8997
		N-acetylasparagine		99715	HMDB06028	0.4506
		N-acetylaspartate (NAA)	C01042	65065	HMDB00812	4.4902
		3-sulfo-L-alanine	C00506	72886	HMDB02757	0.53
	Glutamate Metabolism	glutamate	C00025	611	HMDB00148	1.0167
		glutamine	C00064	5961	HMDB00641	2.5975
		N-acetylglutamate	C00624	70914	HMDB01138	2.6184
		N-acetylglutamine	C02716	182230	HMDB06029	0.332
		N-acetyl-aspartyl-glutamate (NAAG)	C12270	5255	HMDB01067	0.34
		gamma-aminobutyrate (GABA)	C00334	119	HMDB00112	1.7628
		carboxyethyl-GABA		2572	HMDB02201	0.3184
		4-hydroxyglutamate	C03079	439902	HMDB01344	1.7002
		N-methylglutamate	C01046	439377		0.2962
		glutamate, gamma-methyl ester		68662		1.2119
		pyroglutamine*		134508		2.4988
		beta-citrylglutamate				0.5594
		N-methyl-GABA		1550042;70703		0.4455
		S-1-pyrroline-5-carboxylate	C04322	1196	HMDB01301	2.1442
	Histidine Metabolism	histidine	C00135	6274	HMDB00177	2.4563
		N-acetylhistidine	C02997	75619	HMDB32055	0.6385
		1-methylhistidine	C01152	92105	HMDB00001	4.192
		3-methylhistidine	C01152	64969	HMDB00479	2.5982
		N-acetyl-3-methylhistidine*		193270		0.2973
		N-acetyl-1-methylhistidine*				0.3147
		trans-urocanate	C00785	736715	HMDB00301	0.2277
		cis-urocanate		1549103		0.492
		formiminoglutamate	C00439	439233		0.7238
		imidazole propionate		70630	HMDB02271	9.4986
		imidazole lactate	C05568	440129	HMDB02320	5.5115
		histamine	C00388	774	HMDB00870	0.5739
		1-methylimidazoleacetate	C05828	75810	HMDB02820	1.0063
		4-imidazoleacetate	C02835	96215	HMDB02024	18.5999
		N-acetylhistamine	C05135	69602	HMDB13253	0.6964
	Lysine Metabolism	lysine	C00047	5962	HMDB00182	2.5298
		N2-acetyllysine	C12989	92907	HMDB00446	0.6392
		N6-acetyllysine	C02727	92832	HMDB00206	2.369
		N6,N6,N6-trimethyllysine	C03793	440120	HMDB01325	1.2056
		5-hydroxylysine	C16741	1029	HMDB00450	1.6968
		saccharopine	C00449	160556	HMDB00279	0.3854
		2-aminoadipate	C00956	469	HMDB00510	0.5438
		glutarate (pentanedioate)	C00489	743	HMDB00661	4.2827
		glutarylcarnitine (C5)		71464488	HMDB13130	0.2747
		pipecolate	C00408	849	HMDB00070	1.7983
		N-acetyl-cadaverine				0.932
		5-aminovalerate	C00431	138	HMDB03355	116.365
		N6-formyllysine		70923		1.6784
		N6-carboxyethyllysine				0.7149
		N2,N6-diacetyllysine		91827		0.799
	Phenylalanine and Tyrosine Metabolism	phenylalanine	C00079	6140	HMDB00159	2.1393
		N-acetylphenylalanine	C03519	74839	HMDB00512	0.6498
		phenylpyruvate	C00166	997	HMDB00205	16.9339
		phenyllactate (PLA)	C05607	3848	HMDB00779	0.5916
		phenylacetate	C07086	999	HMDB00209	18.3524
		4-hydroxyphenylacetate	C00642	127	HMDB00020	7.8186
		tyrosine	C00082	6057	HMDB00158	2.5448
		N-acetyltyrosine		68310	HMDB00866	0.8467
		4-hydroxycinnamate	C00811	637542	HMDB02035	0.7057
		tyramine	C00483	5610	HMDB00306	0.8946
		4-hydroxyphenylpyruvate	C01179	979	HMDB00707	11.7055
		3-(4-hydroxyphenyl)lactate	C03672	9378	HMDB00755	1.0078
		homogentisate	C00544	780	HMDB00130	2.1788
		p-cresol sulfate	C01468	4615423	HMDB11635	195.886
		O-methyltyrosine		76957		0.4647
		gentisate	C00628	3469	HMDB00152	0.6407
		2-(4-hydroxyphenyl)propionate	C03080	102526	HMDB41683	1
		p-cresol-glucuronide*		154035	HMDB11686	28.767
		N-formylphenylalanine		759256		0.6809
		4-hydroxycinnamate sulfate		6070438		0.3896
	Tryptophan Metabolism	tryptophan	C00078	6305	HMDB00929	1.9658
		N-acetyltryptophan	C03137	700653	HMDB13713	0.7387
		tryptamine	C00398	1150	HMDB00303	0.8483
		indolelactate	C02043	92904	HMDB00671	0.7193
		indoleacetate	C00954	802	HMDB00197	21.6799
		kynurenine	C00328	161166	HMDB00684	2.147
		kynurenate	C01717	3845	HMDB00715	0.9869
		xanthurenate	C02470	5699	HMDB00881	0.438
		picolinate	C10164	1018	HMDB02243	0.8437
		serotonin	C00780	5202	HMDB00259	0.5666
		thioproline		93176;6973609		0.5444
	Leucine, Isoleucine and Valine Metabolism	leucine	C00123	6106	HMDB00687	1.3392
		N-acetylleucine	C02710	70912	HMDB11756	0.2252
		4-methyl-2-oxopentanoate	C00233	70	HMDB00695	8.4847
		isovalerate	C08262	10430	HMDB00718	60.0678
		isovalerylglycine		546304	HMDB00678	0.3982
		isovalerylcarnitine		6426851	HMDB00688	5.6926
		alpha-hydroxyisovalerate		99823	HMDB00407	0.5049
		methylsuccinate		10349	HMDB01844	3.8859
		isoleucine	C00407	6306	HMDB00172	1.0973
		N-acetylisoleucine		2802421		0.1285
		3-methyl-2-oxobutyrate	C00141	49	HMDB00019	4.7377
		3-methyl-2-oxovalerate	C00671	47	HMDB03736	9.8446
		2-methylbutyrylcarnitine (C5)		6426901	HMDB00378	3.3948
		2-hydroxy-3-methylvalerate		164623	HMDB00317	0.3108
		ethylmalonate		11756	HMDB00622	7.1687
		valine	C00183	6287	HMDB00883	1.254
		N-acetylvaline		66789	HMDB11757	0.0829
		isobutyrylcarnitine		168379	HMDB00736	4.664
		isobutyrylglycine		10855600	HMDB00730	0.1297
		3-hydroxyisobutyrate	C06001	87	HMDB00336	1.656
		alpha-hydroxyisocaproate	C03264	83697	HMDB00746	0.3076
	Methionine, Cysteine, SAM and Taurine Metabolism	4-methylthio-2-oxobutanoate	C01180	473	HMDB01553	3.7197
		methionine	C00073	6137	HMDB00696	2.4057
		N-acetylmethionine	C02712	448580	HMDB11745	0.1375
		N-formylmethionine	C03145	439750	HMDB01015	0.2949
		methionine sulfoxide	C02989	158980	HMDB02005	1.0677
		N-acetylmethionine sulfoxide		193368		0.201
		homocysteine	C00155	778	HMDB00742	2.9283
		cystathionine	C02291	439258	HMDB00099	0.4408
		2-aminobutyrate	C02261	439691	HMDB00650	21.9155
		cysteine	C00097	5862	HMDB00574	0.2434
		N-acetylcysteine	C06809	12035	HMDB01890	0.2793
		cystine	C00491	67678	HMDB00192	2.5214
		cysteine s-sulfate	C05824	115015	HMDB00731	0.2655
		cysteine sulfinic acid	C00606	109	HMDB00996	0.3339
		hypotaurine	C00519	107812	HMDB00965	3.1496
		taurine	C00245	1123	HMDB00251	3.4675
		N-acetyltaurine		159864		0.3552
		2-hydroxybutyrate/2-hydroxyisobutyrate				25.1309
	Urea cycle; Arginine and Proline Metabolism	arginine	C00062	232	HMDB00517	1.7379
		urea	C00086	1176	HMDB00294	13.1064
		ornithine	C00077	6262	HMDB03374	18.9995
		proline	C00148	145742	HMDB00162	0.3338
		citrulline	C00327	9750	HMDB00904	3.156
		argininosuccinate	C03406	16950;828	HMDB00052	0.5136
		homocitrulline	C02427	65072	HMDB00679	2.6041
		dimethylarginine (SDMA + ADMA)	C03626	123831	HMDB01539	1.2477
		N-acetylarginine	C02562	67427	HMDB04620	0.2554
		N-acetylproline		322640		0.4864
		N-delta-acetylornithine		9920500		4.2775
		N-alpha-acetylornithine	C00437	439232	HMDB03357	1.7109
		N-methylproline		557		0.9666
		trans-4-hydroxyproline	C01157	5810	HMDB00725	0.1451
		pro-hydroxy-pro		11673055	HMDB06695	0.0435
		N-monomethylarginine	C03884	132862	HMDB29416	1.4616
		N-acetylcitrulline	C15532	656979	HMDB00856	0.8181
	Creatine Metabolism	creatine	C00300	586	HMDB00064	1.2132
		creatinine	C00791	588	HMDB00562	0.3452
		guanidinoacetate	C00581	763	HMDB00128	2.5525
	Polyamine Metabolism	putrescine	C00134	1045	HMDB01414	8.628
		spermine	C00750	1103	HMDB01256	1
		N1,N12-diacetylspermine	C03413	132680	HMDB02172	1.6164
		spermidine	C00315	1102	HMDB01257	5.776
		5-methylthioadenosine (MTA)	C00170	439176	HMDB01173	1.6265
		N(1)-acetylspermine	C02567	916	HMDB01186	6.412
		N-acetylputrescine	C02714	122356	HMDB02064	2.0659
		4-acetamidobutanoate	C02946	18189	HMDB03681	1.6154
	Guanidino and Acetamido Metabolism	1-methylguanidine	C02294	10111	HMDB01522	0.6745
		4-guanidinobutanoate	C01035	500	HMDB03464	0.8648
		guanidinosuccinate	C03139	97856	HMDB03157	0.4288
	Glutathione Metabolism	cysteinylglycine	C01419	439498	HMDB00078	0.6302
		5-oxoproline	C01879	7405	HMDB00267	1.7487
Peptide	Gamma-glutamyl Amino Acid	gamma-glutamylalanine		440103	HMDB29142	2.6882
		gamma-glutamylcysteine	C00669	842	HMDB01049	0.3658
		gamma-glutamylglutamate	C05282	92865	HMDB11737	2.3095
		gamma-glutamylglutamine	C05283	150914	HMDB11738	7.9687
		gamma-glutamylglycine		165527	HMDB11667	0.3656
		gamma-glutamylhistidine		7017195		2.6665
		gamma-glutamylisoleucine*		14253342	HMDB11170	0.0646
		gamma-glutamylleucine		151023	HMDB11171	3.6192
		gamma-glutamyl-epsilon-lysine		7015684;7015685	HMDB03869	0.4141
		gamma-glutamylmethionine		7009567	HMDB29155	4.3617
		gamma-glutamylphenylalanine		111299	HMDB00594	1.5771
		gamma-glutamyltryptophan		3989307	HMDB29160	7.1238
		gamma-glutamyltyrosine		94340	HMDB11741	5.6543
		gamma-glutamylvaline		7015683	HMDB11172	6.2204
	Dipeptide Derivative	carnosine	C00386	439224	HMDB00033	0.5872
		N-acetylcarnosine		9903482	HMDB12881	0.3616
		anserine	C01262	112072	HMDB00194	0.757
	Dipeptide	alanylleucine		259583	HMDB28691	1.3195
		glutaminylleucine				4.1057
		glycylisoleucine		88079	HMDB28844	1.9908
		glycylleucine	C02155	92843	HMDB00759	1.8436
		glycylvaline		97417	HMDB28854	1.438
		histidylalanine		351667		3.7317
		isoleucylglycine		342532		2.2372
		leucylalanine		259321		2.5211
		leucylglycine		79070		2.2532
		lysylleucine		4682588		2.9102
		phenylalanylalanine		6993123;5488196		5.9028
		phenylalanylglycine		98207		4.0482
		prolylglycine		7408076;6426709		0.2394
		threonylphenylalanine		4099799;4099798		1.2511
		tryptophylglycine		263471		0.9316
		tyrosylglycine		259323		4.3647
		valylglutamine		5253209		2.4598
		valylglycine		136487	HMDB29127	2.4263
		valylleucine		352039	HMDB29131	1.0181
		leucylglutamine*		4305457		2.4937
	Acetylated Peptides	phenylacetylglycine	C05598	68144	HMDB00821	27.1757
Carbohydrate	Glycolysis, Gluconeogenesis, and Pyruvate Metabolism	1,5-anhydroglucitol (1,5-AG)	C07326	64960	HMDB02712	7.0841
		glucose	C00031	79025	HMDB00122	0.4633
		3-phosphoglycerate	C00597	724	HMDB00807	0.4007
		pyruvate	C00022	1060	HMDB00243	0.1247
		lactate	C00186	612	HMDB00190	0.2312
		glycerate	C00258	752	HMDB00139	0.5719
	Pentose Metabolism	ribose	C00121	5779	HMDB00283	3.1695
		ribonate	C01685	5460677	HMDB00867	0.3529
		xylose	C00181	135191	HMDB00098	0.3562
		arabinose	C00216	66308	HMDB00646	0.9092
		arabitol/xylitol				0.3227
		ribulose/xylulose				0.2605
		arabonate/xylonate				0.1076
		sedoheptulose		5459879	HMDB03219	1.5893
	Glycogen Metabolism	maltopentaose	C06218	13489094	HMDB12254	0.1974
		maltotetraose	C02052	446495	HMDB01296	0.0931
		maltotriose	C01835	439586	HMDB01262	0.2583
		maltose	C00208	10991489	HMDB00163	0.2276
		isomaltose	C00252	439193	HMDB02923	0.3063
	Disaccharides and Oligosaccharides	lactobionate		7314		0.3139
		3-sialyllactose		123914	HMDB00825	0.3588
		sucrose	C00089	5988	HMDB00258	0.1203
		raffinose	C00492	10542	HMDB03213	0.0542
	Fructose, Mannose and Galactose Metabolism	fructose	C00095	5984	HMDB00660	0.157
		mannitol/sorbitol	C01507	5780	HMDB00247	0.0054
		galactitol (dulcitol)	C01697	11850	HMDB00107	2.7532
		2-ketogulonate	C15673	50	HMDB11732	0.4252
		galactonate	C00880	128869	HMDB00565	0.5569
	Aminosugar Metabolism	glucuronate	C00191	444791	HMDB00127	0.3197
		N-acetylneuraminate	C00270	439197	HMDB00230	0.3869
		N-acetylmuramate	C02713	5462244	HMDB60493	1.142
		N-acetylglucosaminylasparagine	C04540	123826	HMDB00489	0.8842
		erythronate*		2781043	HMDB00613	0.4573
	Advanced Glycation End-product	N6-carboxymethyllysine				0.5985
Energy	TCA Cycle	citrate	C00158	311	HMDB00094	2.2315
		aconitate [cis or trans]	C00417		HMDB00072	3.5045
		isocitric lactone		98259		0.2083
		alpha-ketoglutarate	C00026	51	HMDB00208	7.613
		succinylcarnitine				0.1714
		succinate	C00042	1110	HMDB00254	21.079
		fumarate	C00122	444972	HMDB00134	18.3913
		malate	C00149	525	HMDB00156	10.7949
		tricarballylate	C19806	14925	HMDB31193	0.6838
		citraconate/glutaconate				0.4089
		2-methylcitrate/homocitrate				1.1988
	Oxidative Phosphorylation	phosphate	C00009	1061	HMDB01429	3.5588
Lipid	Short Chain Fatty Acid	valerate	C00803	7991	HMDB00892	4.3577
	Medium Chain Fatty Acid	caproate (6:0)	C01585	8892	HMDB00535	2.3086
		heptanoate (7:0)	C17714	8094	HMDB00666	0.6169
		caprylate (8:0)	C06423	379	HMDB00482	1.6261
		caprate (10:0)	C01571	2969	HMDB00511	3.3364
		5-dodecenoate (12:1n7)		5312378	HMDB00529	5.9136
	Long Chain Fatty Acid	myristate (14:0)	C06424	11005	HMDB00806	3.0743
		myristoleate (14:1n5)	C08322	5281119	HMDB02000	2.9172
		pentadecanoate (15:0)	C16537	13849	HMDB00826	4.8603
		palmitate (16:0)	C00249	985	HMDB00220	2.7109
		palmitoleate (16:1n7)	C08362	445638	HMDB03229	7.3289
		margarate (17:0)		10465	HMDB02259	3.7993
		10-heptadecenoate (17:1n7)		5312435	HMDB60038	7.0283
		stearate (18:0)	C01530	5281	HMDB00827	2.3232
		nonadecanoate (19:0)	C16535	12591	HMDB00772	2.3666
		10-nonadecenoate (19:1n9)		5312513	HMDB13622	3.2038
		arachidate (20:0)	C06425	10467	HMDB02212	2.724
		eicosenoate (20:1)		5282768	HMDB02231	3.189
		behenate (22:0)*	C08281	8215	HMDB00944	2.6975
		erucate (22:1n9)	C08316	5281116	HMDB02068	3.1053
		nervonate (24:1n9)*	C08323	5281120	HMDB02368	2.3917
		oleate/vaccenate (18:1)				5.22
	Polyunsaturated Fatty Acid (n3 and n6)	stearidonate (18:4n3)	C16300	5312508	HMDB06547	4.5898
		eicosapentaenoate (EPA; 20:5n3)	C06428	446284	HMDB01999	11.2615
		docosapentaenoate (n3 DPA; 22:5n3)	C16513	6441454	HMDB01976	10.0419
		docosahexaenoate (DHA; 22:6n3)	C06429	445580	HMDB02183	19.1753
		linoleate (18:2n6)	C01595	5280450	HMDB00673	7.7343
		linolenate [alpha or gamma; (18:3n3 or 6)]	C06426	5280934	HMDB03073	6.7933
		dihomo-linolenate (20:3n3 or n6)	C03242	5280581	HMDB02925	14.0261
		arachidonate (20:4n6)	C00219	444899	HMDB01043	19.6427
		adrenate (22:4n6)	C16527	5497181	HMDB02226	4.1829
		docosapentaenoate (n6 DPA; 22:5n6)	C16513	6441454	HMDB01976	8.5522
		docosadienoate (22:2n6)	C16533	5282807	HMDB61714	4.0559
		dihomo-linoleate (20:2n6)	C16525	6439848	HMDB05060	4.8616
	Fatty Acid, Branched	isocaproate		12587	HMDB00689	44.7634
		13-methylmyristate		151014		92.7866
		15-methylpalmitate		17903417		3.4678
		17-methylstearate		3083779		2.7043
	Fatty Acid, Dicarboxylate	2-hydroxyglutarate	C02630	43	HMDB00606	22.4413
		3-carboxyadipate		222467		0.6276
		maleate	C01384	444266	HMDB00176	0.7097
		suberate (octanedioate)	C08278	10457	HMDB00893	0.5338
		azelate (nonanedioate)	C08261	2266	HMDB00784	0.5839
		sebacate (decanedioate)	C08277	5192	HMDB00792	1.6545
		undecanedioate		15816	HMDB00888	1.6682
		dodecanedioate	C02678	12736	HMDB00623	1.4598
		tetradecanedioate		13185	HMDB00872	2.7529
		hexadecanedioate	C19615	10459	HMDB00672	2.6035
	Fatty Acid Synthesis	malonate	C00383	867	HMDB00691	0.5573
	Fatty Acid Metabolism (also BCAA Metabolism)	butyrylcarnitine	C02862	439829	HMDB02013	18.2548
		butyrylglycine		88412	HMDB00808	3.4419
		propionylcarnitine	C03017	107738	HMDB00824	1.2975
	Fatty Acid Metabolism(Acyl Glycine)	N-palmitoylglycine		151008		2.6063
	Fatty Acid Metabolism(Acyl Carnitine)	acetylcarnitine	C02571	1	HMDB00201	3.5572
		hexanoylcarnitine		6426853	HMDB00705	12.1769
		octanoylcarnitine	C02838	123701	HMDB00791	1.3841
		myristoylcarnitine		53477791	HMDB05066	1.891
		palmitoylcarnitine	C02990	461	HMDB00222	5.593
		palmitoleoylcarnitine*				3.5437
		stearoylcarnitine		6426855	HMDB00848	5.0376
		linoleoylcarnitine*		6450015	HMDB06469	7.7063
		oleoylcarnitine		6441392;53477789	HMDB05065	8.6023
		myristoleoylcarnitine*				1.5342
		suberoylcarnitine				0.4144
	Carnitine Metabolism	deoxycarnitine	C01181	134	HMDB01161	10.8919
		carnitine	C00318	10917	HMDB00062	2.5883
	Ketone Bodies	3-hydroxybutyrate (BHBA)	C01089	441	HMDB00357	3.3766
	Fatty Acid, Monohydroxy	4-hydroxybutyrate (GHB)	C00989	10413	HMDB00710	3.2498
		2-hydroxydecanoate		21488		1.8657
		2-hydroxypalmitate		92836	HMDB31057	2.1681
		2-hydroxystearate	C03045	69417		2.6872
		3-hydroxyhexanoate		151492		46.4477
		3-hydroxyoctanoate		26613	HMDB01954	2.2103
		3-hydroxydecanoate		26612	HMDB02203	1.149
		3-hydroxysebacate		3017884	HMDB00350	0.6414
		3-hydroxylaurate		94216	HMDB00387	1.7537
		3-hydroxypalmitate		301590	HMDB10734	7.2898
		13-HODE + 9-HODE		43013		1.7983
		10-hydroxystearate		9561835		11.1102
	Fatty Acid, Dihydroxy	12,13-DiHOME	C14829	10236635	HMDB04705	3.171
		9,10-DiHOME	C14828	9966640	HMDB04704	1.7348
	Eicosanoid	12-HETE		5312983	HMDB06111	4.3051
	Endocannabinoid	oleoyl ethanolamide		5283454	HMDB02088	3.2663
		palmitoyl ethanolamide	C16512	4671	HMDB02100	3.1706
		stearoyl ethanolamide		27902	HMDB13078	2.6547
		N-oleoyltaurine		6437033		7.4177
		linoleoyl ethanolamide		5283446	HMDB12252	2.9781
	Inositol Metabolism	myo-inositol	C00137	892	HMDB00211	0.5884
		chiro-inositol	C19891		HMDB34220	1.1444
		pinitol	C03844	164619	HMDB34219	0.349
	Phospholipid Metabolism	choline	C00114	305	HMDB00097	1.1614
		choline phosphate	C00588	1014	HMDB01565	2.1273
		glycerophosphorylcholine (GPC)	C00670	71920	HMDB00086	5.5927
		glycerophosphoethanolamine	C01233	123874	HMDB00114	5.5121
		trimethylamine N-oxide	C01104	1145	HMDB00925	0.247
		glycerophosphoinositol*				3.4966
		1,2-dipalmitoyl-GPC (16:0/16:0)		452110	HMDB00564	2.6115
		1-palmitoyl-2-oleoyl-GPC (16:0/18:1)		6436017		4.3379
		1-palmitoyl-2-linoleoyl-GPC (16:0/18:2)		5287971		2.7168
		1-stearoyl-2-arachidonoyl-GPC (18:0/20:4)		16219824		2.6896
		1-stearoyl-2-oleoyl-GPC (18:0/18:1)				5.2757
		1-palmitoyl-2-arachidonoyl-GPC (16:0/20:4n6)		10747814		2.728
		1-stearoyl-2-linoleoyl-GPC (18:0/18:2)*				2.6322
		1-palmitoyl-2-palmitoleoyl-GPC (16:0/16:1)*				5.1923
		1-stearoyl-2-arachidonoyl-GPI (18:0/20:4)				2.523
		1-oleoyl-2-linoleoyl-GPC (18:1/18:2)*				2.0754
		1-palmitoyl-2-oleoyl-GPE (16:0/18:1)		5283496	HMDB05320	4.2011
		1-stearoyl-2-arachidonoyl-GPE (18:0/20:4)		5289133		1.4639
		1-stearoyl-2-oleoyl-GPE (18:0/18:1)				3.0813
		1-palmitoyl-2-arachidonoyl-GPE (16:0/20:4)*		9546800	HMDB05323	2.3558
		1-palmitoyl-2-linoleoyl-GPE (16:0/18:2)		9546747	HMDB05322	2.4684
		1-stearoyl-2-linoleoyl-GPE (18:0/18:2)*		9546749		1.7143
		1-palmitoyl-2-stearoyl-GPC (16:0/18:0)				3.7785
		1-palmitoyl-2-alpha-linolenoyl-GPC (16:0/18:3n3)*				3.7217
		1-palmitoleoyl-2-linoleoyl-GPC (16:1/18:2)*				3.5497
		1,2-dilinoleoyl-GPC (18:2/18:2)		5288075		2.097
		1,2-dilinoleoyl-GPE (18:2/18:2)*		9546812		1.6268
		1-oleoyl-2-linoleoyl-GPE (18:1/18:2)*		9546753	HMDB05349	1.7057
		1,2-distearoyl-GPC (18:0/18:0)		94190		3.1412
		oleoylcholine				6.5977
	Phosphatidylserine (PS)	1-stearoyl-2-oleoyl-GPS (18:0/18:1)		9547087		1.937
	Lysolipid	1-palmitoyl-GPC (16:0)		86554	HMDB10382	5.6019
		2-palmitoyl-GPC (16:0)*		15061532	HMDB61702	6.3264
		1-palmitoleoyl-GPC (16:1)*		24779461	HMDB10383	11.0029
		1-stearoyl-GPC (18:0)		497299	HMDB10384	5.6914
		1-oleoyl-GPC (18:1)		16081932	HMDB02815	4.5364
		1-linoleoyl-GPC (18:2)	C04100	11988421	HMDB10386	2.5121
		1-linolenoyl-GPC (18:3)*				3.9624
		1-lignoceroyl-GPC (24:0)				4.2706
		1-palmitoyl-GPE (16:0)		9547069	HMDB11503	5.2421
		1-stearoyl-GPE (18:0)		9547068	HMDB11130	2.9227
		2-stearoyl-GPE (18:0)*				4.2388
		1-oleoyl-GPE (18:1)		9547071	HMDB11506	8.1794
		1-linoleoyl-GPE (18:2)*		52925130	HMDB11507	2.846
		1-palmitoyl-GPI (16:0)*			HMDB61695	6.4492
		1-stearoyl-GPI (18:0)			HMDB61696	5.8085
		1-stearoyl-GPS (18:0)*		9547101		7.4237
		1-palmitoyl-GPA (16:0)	C04036	6419701	HMDB00327	5.4564
		1-stearoyl-GPA (18:0)		89567		4.4027
		1-palmitoyl-GPG (16:0)*		3300276		19.3797
		1-palmitoyl-GPS (16:0)*		9547100		3.3944
		1-stearoyl-GPG (18:0)				4.0431
		1-linoleoyl-GPG (18:2)*				4.6632
	Plasmalogen	1-(1-enyl-palmitoyl)-2-oleoyl-GPE (P-16:0/18:1)*				2.9189
		1-(1-enyl-palmitoyl)-2-linoleoyl-GPE (P-16:0/18:2)*				3.3616
		1-(1-enyl-palmitoyl)-2-arachidonoyl-GPE (P-16:0/20:4)*				3.0889
		1-(1-enyl-palmitoyl)-2-oleoyl-GPC (P-16:0/18:1)*				6.1123
		1-(1-enyl-stearoyl)-2-linoleoyl-GPE (P-18:0/18:2)*				3.9699
		1-(1-enyl-palmitoyl)-2-arachidonoyl-GPC (P-16:0/20:4)*				5.6261
		1-(1-enyl-palmitoyl)-2-linoleoyl-GPC (P-16:0/18:2)*				6.6087
		1-(1-enyl-stearoyl)-2-arachidonoyl-GPE (P-18:0/20:4)*		9547058	HMDB05779	3.5015
	Lysoplasmalogen	1-(1-enyl-palmitoyl)-GPC (P-16:0)*		10917802		10.0222
		1-(1-enyl-palmitoyl)-GPE (P-16:0)*				6.2145
		1-(1-enyl-oleoyl)-GPE (P-18:1)*				17.0947
		1-(1-enyl-stearoyl)-GPE (P-18:0)*				5.6791
		1-(1-enyl-oleoyl)-2-oleoyl-GPE (P-18:1/18:1)*			HMDB11441	2.5484
	Glycerolipid Metabolism	glycerol	C00116	753	HMDB00131	1.3265
		glycerol 3-phosphate	C00093	754	HMDB00126	3.2916
		glycerophosphoglycerol	C03274	439964		0.9097
	Monoacylglycerol	1-myristoylglycerol (14:0)	C01885	79050	HMDB11561	3.671
		2-myristoylglycerol (14:0)		137938		5.2154
		1-pentadecanoylglycerol (15:0)		190750		13.6306
		1-palmitoylglycerol (16:0)		14900	HMDB31074	3.2172
		2-palmitoylglycerol (16:0)		123409	HMDB11533	2.4325
		1-oleoylglycerol (18:1)		5283468	HMDB11567	2.594
		2-oleoylglycerol (18:1)		5319879		2.9657
		1-linoleoylglycerol (18:2)		5283469		2.8849
		2-linoleoylglycerol (18:2)		5365676	HMDB11538	2.6854
		1-linolenoylglycerol (18:3)		53480978	HMDB11569	3.7839
		1-arachidonylglycerol (20:4)	C13857	5282281	HMDB11572	6.2967
		1-docosahexaenoylglycerol (22:6)			HMDB11587	3.7862
		1-dihomo-linolenylglycerol (20:3)				3.7871
		2-docosahexaenoylglycerol (22:6)*			HMDB11557	3.3705
		2-palmitoleoylglycerol (16:1)*				1.2467
		1-eicosapentaenoylglycerol (20:5)*			HMDB11580	10.9103
	Diacylglycerol	diacylglycerol (16:1/18:2 [2], 16:0/18:3 [1])*				1.0149
		oleoyl-linoleoyl-glycerol (18:1/18:2) [1]				1.8541
		oleoyl-linoleoyl-glycerol (18:1/18:2) [2]				0.8685
		linoleoyl-linoleoyl-glycerol (18:2/18:2) [1]*				2.1562
		linoleoyl-linoleoyl-glycerol (18:2/18:2) [2]*				0.7218
		linoleoyl-linolenoyl-glycerol (18:2/18:3) [1]*				1.4829
		linoleoyl-linolenoyl-glycerol (18:2/18:3) [2]*				0.7692
		palmitoyl-arachidonoyl-glycerol (16:0/20:4) [2]*				0.9252
		palmitoleoyl-linoleoyl-glycerol (16:1/18:2) [1]*				1.6371
		palmitoyl-oleoyl-glycerol (16:0/18:1) [2]*				0.7246
		palmitoyl-linoleoyl-glycerol (16:0/18:2) [1]*		9543695	HMDB05207,HMDB07103	2.4301
		palmitoyl-linoleoyl-glycerol (16:0/18:2) [2]*				0.8499
		palmitoyl-linolenoyl-glycerol (16:0/18:3) [2]*				0.9155
	Sphingolipid Metabolism	sphinganine	C00836	3126	HMDB00269	0.9956
		3-ketosphinganine	C02934	631	HMDB01480	39.476
		N-palmitoyl-sphinganine (d18:0/16:0)		5283572	HMDB11760	3.0122
		palmitoyl dihydrosphingomyelin (d18:0/16:0)*		9939965		3.0365
		palmitoyl sphingomyelin (d18:1/16:0)		9939941		5.0014
		stearoyl sphingomyelin (d18:1/18:0)	C00550	6453725	HMDB01348	3.6722
		tricosanoyl sphingomyelin (d18:1/23:0)*				1.8602
		sphingomyelin (d18:1/14:0, d16:1/16:0)*		11433862		5.8391
		sphingomyelin (d18:1/15:0, d16:1/17:0)*				6.2561
		sphingomyelin (d18:2/16:0, d18:1/16:1)*				13.6066
		sphingomyelin (d18:1/17:0, d17:1/18:0, d19:1/16:0)				6.5539
		sphingomyelin (d18:1/20:0, d16:1/22:0)*				4.5303
		sphingomyelin (d18:1/24:1, d18:2/24:0)*				14.8787
		sphingomyelin (d18:2/24:1, d18:1/24:2)*				22.6706
		sphingosine	C00319	5353955	HMDB00252	0.9903
		N-palmitoyl-sphingosine (d18:1/16:0)		5283564	HMDB04949	2.9343
		N-stearoyl-sphingosine (d18:1/18:0)*		5283565	HMDB04950	2.9417
		phytosphingosine	C12144	122121	HMDB04610	0.4725
	Mevalonate Metabolism	3-hydroxy-3-methylglutarate	C03761	1662	HMDB00355	7.8352
		mevalonate	C02104	439230	HMDB00227	0.4049
		mevalonolactone		10428	HMDB06024	0.4808
	Sterol	cholesterol	C00187	11025495	HMDB00067	2.9071
		7-alpha-hydroxy-3-oxo-4-cholestenoate (7-Hoca)	C17337	3081085	HMDB12458	1.6553
		4-cholesten-3-one	C00599	91477	HMDB00921	0.9203
		beta-sitosterol	C01753	222284	HMDB00852	1.1987
		stigmasterol	C05442	5280794	HMDB00937	1.3477
		campesterol	C01789	173183	HMDB02869	1.1307
	Primary Bile Acid Metabolism	cholate	C00695	221493	HMDB00619	0.2765
		taurocholate	C05122	6675	HMDB00036	0.1568
		chenodeoxycholate	C02528	10133	HMDB00518	1.3608
		taurochenodeoxycholate	C05465	387316	HMDB00951	0.2216
		beta-muricholate	C17726	5283853	HMDB00415	5.1548
		alpha-muricholate	C17647	3083761	HMDB00506	5.1026
		tauro-alpha-muricholate				0.8298
		tauro-beta-muricholate		168408	HMDB00932	0.1173
		cholate sulfate				1.0224
	Secondary Bile Acid Metabolism	deoxycholate	C04483	222528	HMDB00626	2.0075
		tauroursodeoxycholate		9848818	HMDB00874	0.1915
		hyocholate	C17649	92805	HMDB00760	1.1528
		hyodeoxycholate	C15517	5283820	HMDB00733	2.4408
		taurohyodeoxycholic acid		119046		0.1285
		3-dehydrocholate		159655	HMDB00502	0.251
		taurocholenate sulfate				0.6389
		7-ketodeoxycholate		188292	HMDB00391	5.7105
		taurochenodeoxycholate sulfate				0.3765
	Fatty Acid Metabolism (Acyl Choline)	palmitoylcholine		151731		7.6498
	Glycolipid Metabolism	1,2-dilinoleoyl-digalactosylglycerol (18:2/18:2)*				0.5442
		1-palmitoyl-2-linoleoyl-digalactosylglycerol (16:0/18:2)*				0.925
		1-palmitoyl-2-linoleoyl-galactosylglycerol (16:0/18:2)*				2.8473
Nucleotide	Purine Metabolism, (Hypo)Xanthine/Inosine containing	inosine	C00294	6021	HMDB00195	6.799
		hypoxanthine	C00262	790	HMDB00157	1.9347
		xanthine	C00385	1188	HMDB00292	11.8605
		xanthosine	C01762	64959	HMDB00299	9.6125
		2'-deoxyinosine	C05512	65058	HMDB00071	1.0498
		urate	C00366	1175	HMDB00289	0.8763
		allantoin	C02350	204	HMDB00462	0.6912
	Purine Metabolism, Adenine containing	adenosine 5'-monophosphate (AMP)	C00020	6083	HMDB00045	9.1192
		adenosine 3',5'-cyclic monophosphate (cAMP)	C00575	6076	HMDB00058	0.689
		adenosine	C00212	60961	HMDB00050	5.916
		adenine	C00147	190	HMDB00034	7.3345
		1-methyladenine	C02216	78821	HMDB11599	0.6012
		N6-methyladenosine		102175	HMDB04044	1.2561
		N6,N6-dimethyladenosine		348206		0.1076
		N6-carbamoylthreonyladenosine		161466	HMDB41623	0.2291
		2'-deoxyadenosine 5'-monophosphate	C00360	12599	HMDB00905	3.5915
		2'-deoxyadenosine	C00559	13730	HMDB00101	23.9921
		N6-succinyladenosine			HMDB00912	0.6341
	Purine Metabolism, Guanine containing	guanosine 5'- monophosphate (5'-GMP)	C00144	6804	HMDB01397	3.3229
		guanosine	C00387	6802	HMDB00133	20.8944
		guanine	C00242	764	HMDB00132	0.5298
		1-methylguanine		70315	HMDB03282	0.2307
		7-methylguanine	C02242	11361	HMDB00897	0.3639
		8-hydroxyguanine	C20155	65154	HMDB02032	0.1423
		2'-deoxyguanosine	C00330	187790	HMDB00085	2.4249
	Pyrimidine Metabolism, Orotate containing	N-carbamoylaspartate	C00438	93072	HMDB00828	2.2543
		dihydroorotate	C00337	648	HMDB03349	3.0291
		orotate	C00295	967	HMDB00226	0.3281
		orotidine	C01103	92751	HMDB00788	0.3825
	Pyrimidine Metabolism, Uracil containing	uridine	C00299	6029	HMDB00296	34.2952
		uracil	C00106	1174	HMDB00300	7.0301
		pseudouridine	C02067	15047	HMDB00767	4.0484
		5-methyluridine (ribothymidine)		445408	HMDB00884	0.7508
		2'-deoxyuridine	C00526	13712	HMDB00012	12.1989
		3-ureidopropionate	C02642	111	HMDB00026	6.658
		beta-alanine	C00099	239	HMDB00056	0.9841
		N-acetyl-beta-alanine	C01073	76406		1.6506
	Pyrimidine Metabolism, Cytidine containing	cytidine 5'-monophosphate (5'-CMP)	C00055	6131	HMDB00095	12.1839
		cytidine 2',3'-cyclic monophosphate	C02354	417654	HMDB11691	2.8971
		cytidine	C00475	6175	HMDB00089	5.1099
		cytosine	C00380	597	HMDB00630	0.9069
		2'-deoxycytidine 5'-monophosphate	C00239	13945	HMDB01202	0.8849
		2'-deoxycytidine	C00881	13711	HMDB00014	0.2031
		5-methyl-2'-deoxycytidine	C03592	440055	HMDB02224	0.3205
	Pyrimidine Metabolism, Thymine containing	thymidine 5'-monophosphate	C00364	9700	HMDB01227	1.9969
		thymidine	C00214	5789	HMDB00273	1.5434
		thymine	C00178	1135	HMDB00262	1.2767
		5,6-dihydrothymine	C00906	93556	HMDB00079	2.3382
	Purine and Pyrimidine Metabolism	methylphosphate		13130	HMDB61711	16.3449
Cofactors and Vitamins	Nicotinate and Nicotinamide Metabolism	quinolinate	C03722	1066	HMDB00232	0.201
		nicotinate	C00253	938	HMDB01488	1.4547
		nicotinate ribonucleoside	C05841	161234	HMDB06809	0.438
		nicotinamide	C00153	936	HMDB01406	1.1028
		nicotinamide riboside	C03150	439924	HMDB00855	1.6011
		1-methylnicotinamide	C02918	10129985	HMDB00699	0.3597
		trigonelline (N'-methylnicotinate)	C01004	5570	HMDB00875	2.5189
		N1-Methyl-2-pyridone-5-carboxamide	C05842	69698	HMDB04193	1.2376
	Riboflavin Metabolism	riboflavin (Vitamin B2)	C00255	493570	HMDB00244	12.6671
		flavin mononucleotide (FMN)	C00061	710	HMDB01520	2.3631
	Pantothenate and CoA Metabolism	pantothenate	C00864	6613	HMDB00210	4.0315
	Ascorbate and Aldarate Metabolism	glucarate (saccharate)	C00818	33037	HMDB00663	0.5439
		threonate	C01620	151152	HMDB00943	0.1182
		oxalate (ethanedioate)	C00209	971	HMDB02329	7.7491
		gulonate*		9794176	HMDB03290	0.354
	Tocopherol Metabolism	alpha-tocopherol	C02477	14985	HMDB01893	1.0884
		alpha-tocopherol acetate	C13202	2117	HMDB34227	1.3046
		delta-tocopherol	C14151	92094	HMDB02902	1.3885
		alpha-tocotrienol	C14153	5282347	HMDB06327	1.5978
		gamma-tocotrienol	C14155	5282349	HMDB12958	1.89
		gamma-tocopherol/beta-tocopherol				1.2135
	Hemoglobin and Porphyrin Metabolism	heme	C00032	26945	HMDB03178	1.4383
		bilirubin (Z,Z)	C00486	5280352	HMDB00054	1.5723
		biliverdin	C00500	5353439	HMDB01008	0.3601
		D-urobilin	C05795	6276321	HMDB04161	1
	Thiamine Metabolism	thiamin (Vitamin B1)	C00378	1130	HMDB00235	0.879
	Vitamin B6 Metabolism	pyridoxine (Vitamin B6)	C00314	1054	HMDB02075	0.5897
		pyridoxamine	C00534	1052	HMDB01431	14.0454
		pyridoxal	C00250	1050	HMDB01545	3.1087
		pyridoxate	C00847	6723	HMDB00017	0.3194
Xenobiotics	Benzoate Metabolism	4-hydroxyhippurate		151012	HMDB13678	0.4106
		4-hydroxymandelate	C03198	328	HMDB00822	1.1108
		benzoate	C00180	243	HMDB01870	2.4921
		4-hydroxybenzoate	C00156	135	HMDB00500	1.302
		3,4-dihydroxybenzoate	C00230	72	HMDB01856	1
		4-vinylphenol sulfate	C05627	6426766	HMDB04072	9.9051
	Xanthine Metabolism	caffeic acid sulfate			HMDB41708	0.4593
	Food Component/Plant	genistein	C06563	5280961	HMDB03217	5.225
		diaminopimelate	C00666	439283	HMDB01370	12.7573
		1-kestose	C03661	440080	HMDB11729	0.2028
		apigenin	C01477	5280443	HMDB02124	9.456
		1H-quinolin-2-one	C06415	6038		2.2046
		2,3-dihydroxyisovalerate	C04039	677	HMDB12141	9.4911
		2,8-quinolinediol	C06342	97250		1
		2,8-quinolinediol sulfate				0.1965
		2-isopropylmalate	C02504	77	HMDB00402	10.693
		2-oxindole-3-acetate		3080590		0.9354
		3,5-dihydroxybenzoic acid		7424	HMDB13677	1
		gluconate	C00257	10690	HMDB00625	0.3143
		afromosin	C10199	5281704		5.7732
		beta-guanidinopropanoate	C03065	67701	HMDB13222	3.4257
		biochanin A	C00814	5280373	HMDB02338	5.1209
		chrysoeriol	C04293	5280666	HMDB30667	10.6932
		coumaroylquinate (4)				0.6934
		coumaroylquinate (5)				0.5133
		coumestrol	C10205	5281707	HMDB02326	2.2561
		daidzein	C10208	5281708	HMDB03312	2.8472
		daidzin	C10216	107971	HMDB33991	1.2642
		digalacturonic acid	C02273	6857565	HMDB39721	2.1104
		dihydroferulic acid		14340		2.4288
		equol	C14131	91469	HMDB02209	4.7653
		equol glucuronide				3.0384
		equol sulfate				292.58
		ergothioneine	C05570	3032311	HMDB03045	11.8665
		erythritol	C00503	222285	HMDB02994	0.3924
		ferulate	C01494	445858	HMDB00954	1.6905
		ferulic acid 4-sulfate		6305574	HMDB29200	0.3761
		ferulylglycine (1)				0.3199
		ferulylglycine (2)				0.4535
		formononetin	C00858	5280378	HMDB05808	5.3206
		galactarate (mucic acid)	C00879	3037071;3037582	HMDB00639	0.4091
		glycitein	C14536	5317750	HMDB05781	6.8557
		glycitin	C16195	187808	HMDB02219	1.5105
		indolin-2-one	C12312	321710		1
		methyl indole-3-acetate		74706	HMDB29738	5.2803
		naringenin	C00509	932	HMDB02670	4.1841
		naringenin 7-glucuronide				0.3919
		N-glycolylneuraminate	C03410	123802	HMDB00833	1.1278
		nicotianamine	C05324	9882882		0.292
		pheophorbide A	C18021	5323510		0.3204
		quinate	C00296	6508	HMDB03072	0.4119
		sinapate	C00482	637775	HMDB32616	2.4651
		soyasaponin I	C08983	122097	HMDB34649	1.0241
		soyasaponin II	C12081	171435	HMDB34650	1.0673
		soyasaponin III	C19865			1.6973
		stachydrine	C10172	115244	HMDB04827	3.3244
		syringic acid	C10833	10742	HMDB02085	1.2191
		tartarate	C00898	444305	HMDB00956	0.69
		methyl glucopyranoside (alpha + beta)				3.3242
		feruloylputrescine	C10497	5281796		0.5499
		pyrraline				0.6049
		daidzein sulfate (2)				0.7067
		daidzein sulfate (1)				0.6735
		2-keto-3-deoxy-gluconate		161227	HMDB01353	0.7853
		2-ketogluconate		3035456		0.2025
		vanillin sulfate			HMDB41789	0.1286
	Bacterial/Fungal	3-deoxyoctulosonate		4636210		0.1823
		tartronate (hydroxymalonate)	C02287	45	HMDB35227	1.3403
	Drug	salicylate	C00805	338	HMDB01895	2.9701
	Chemical	sulfate*	C00059	1118	HMDB01448	6.9992
		O-sulfo-L-tyrosine		514186		0.7945
		1-(3-aminopropyl)-2-pyrrolidone		82111		0.3733
		S-(3-hydroxypropyl)mercapturic acid (HPMA)		3371179		0.5073
		ectoine	C06231	126041		0.8765
		succinimide	C07273	11439		0.5138
		3-hydroxypyridine sulfate				0.7105

## Sheet: 24hr vs 12hr
Biomarkers and pathways associated with C. difficile
						Fold of Change
Super Pathway	Sub Pathway	Biochemical Name	KEGG	PUBCHEM	HMDB	C. diff 24
						C. diff 12h
Amino Acid	Glycine, Serine and Threonine Metabolism	glycine	C00037	750	HMDB00123	0.9741
		N-acetylglycine		10972	HMDB00532	1.4148
		sarcosine	C00213	1088	HMDB00271	0.5039
		dimethylglycine	C01026	673	HMDB00092	2.289		Metabolite statistical comparisons
		betaine	C00719	247	HMDB00043	1.4614		up	down
		serine	C00065	5951	HMDB00187	1.6325		158	36
		N-acetylserine		65249	HMDB02931	0.1306
		threonine	C00188	6288	HMDB00167	0.7561
		N-acetylthreonine		152204		0.1117
	Alanine and Aspartate Metabolism	alanine	C00041	5950	HMDB00161	2.4579
		N-acetylalanine	C02847	88064	HMDB00766	0.6149
		aspartate	C00049	5960	HMDB00191	1.517
		asparagine	C00152	6267	HMDB00168	2.16
		N-acetylasparagine		99715	HMDB06028	1.3311
		N-acetylaspartate (NAA)	C01042	65065	HMDB00812	3.3542
		3-sulfo-L-alanine	C00506	72886	HMDB02757	1.4799
	Glutamate Metabolism	glutamate	C00025	611	HMDB00148	1.3903
		glutamine	C00064	5961	HMDB00641	2.7601
		N-acetylglutamate	C00624	70914	HMDB01138	1.6371
		N-acetylglutamine	C02716	182230	HMDB06029	0.9866
		N-acetyl-aspartyl-glutamate (NAAG)	C12270	5255	HMDB01067	1.011
		gamma-aminobutyrate (GABA)	C00334	119	HMDB00112	0.714
		carboxyethyl-GABA		2572	HMDB02201	1.024
		4-hydroxyglutamate	C03079	439902	HMDB01344	1.222
		N-methylglutamate	C01046	439377		1.1327
		glutamate, gamma-methyl ester		68662		0.8402
		pyroglutamine*		134508		1.354
		beta-citrylglutamate				0.9867
		N-methyl-GABA		1550042;70703		1.1386
		S-1-pyrroline-5-carboxylate	C04322	1196	HMDB01301	0.8606
	Histidine Metabolism	histidine	C00135	6274	HMDB00177	1.8401
		N-acetylhistidine	C02997	75619	HMDB32055	1.1109
		1-methylhistidine	C01152	92105	HMDB00001	2.35
		3-methylhistidine	C01152	64969	HMDB00479	1.6044
		N-acetyl-3-methylhistidine*		193270		0.8726
		N-acetyl-1-methylhistidine*				1.0572
		trans-urocanate	C00785	736715	HMDB00301	1.313
		cis-urocanate		1549103		1.2019
		formiminoglutamate	C00439	439233		1.6458
		imidazole propionate		70630	HMDB02271	1.6237
		imidazole lactate	C05568	440129	HMDB02320	2.2956
		histamine	C00388	774	HMDB00870	1.1569
		1-methylimidazoleacetate	C05828	75810	HMDB02820	1.4155
		4-imidazoleacetate	C02835	96215	HMDB02024	2.7464
		N-acetylhistamine	C05135	69602	HMDB13253	1.9138
	Lysine Metabolism	lysine	C00047	5962	HMDB00182	2.0978
		N2-acetyllysine	C12989	92907	HMDB00446	1.1979
		N6-acetyllysine	C02727	92832	HMDB00206	1.8056
		N6,N6,N6-trimethyllysine	C03793	440120	HMDB01325	1.4838
		5-hydroxylysine	C16741	1029	HMDB00450	1.5578
		saccharopine	C00449	160556	HMDB00279	1.0028
		2-aminoadipate	C00956	469	HMDB00510	1.0395
		glutarate (pentanedioate)	C00489	743	HMDB00661	1.3084
		glutarylcarnitine (C5)		71464488	HMDB13130	0.9721
		pipecolate	C00408	849	HMDB00070	1.8146
		N-acetyl-cadaverine				1.3757
		5-aminovalerate	C00431	138	HMDB03355	4.3543
		N6-formyllysine		70923		1.4626
		N6-carboxyethyllysine				1.6725
		N2,N6-diacetyllysine		91827		1.3481
	Phenylalanine and Tyrosine Metabolism	phenylalanine	C00079	6140	HMDB00159	1.7253
		N-acetylphenylalanine	C03519	74839	HMDB00512	1.0387
		phenylpyruvate	C00166	997	HMDB00205	7.921
		phenyllactate (PLA)	C05607	3848	HMDB00779	2.5432
		phenylacetate	C07086	999	HMDB00209	6.3701
		4-hydroxyphenylacetate	C00642	127	HMDB00020	10.3279
		tyrosine	C00082	6057	HMDB00158	1.8555
		N-acetyltyrosine		68310	HMDB00866	1.0756
		4-hydroxycinnamate	C00811	637542	HMDB02035	1.2126
		tyramine	C00483	5610	HMDB00306	0.6389
		4-hydroxyphenylpyruvate	C01179	979	HMDB00707	7.5549
		3-(4-hydroxyphenyl)lactate	C03672	9378	HMDB00755	2.9696
		homogentisate	C00544	780	HMDB00130	1.006
		p-cresol sulfate	C01468	4615423	HMDB11635	11.2372
		O-methyltyrosine		76957		1.0802
		gentisate	C00628	3469	HMDB00152	1.7673
		2-(4-hydroxyphenyl)propionate	C03080	102526	HMDB41683	1
		p-cresol-glucuronide*		154035	HMDB11686	3.5733
		N-formylphenylalanine		759256		1.2513
		4-hydroxycinnamate sulfate		6070438		0.8865
	Tryptophan Metabolism	tryptophan	C00078	6305	HMDB00929	1.6341
		N-acetyltryptophan	C03137	700653	HMDB13713	1.0239
		tryptamine	C00398	1150	HMDB00303	0.8779
		indolelactate	C02043	92904	HMDB00671	3.1283
		indoleacetate	C00954	802	HMDB00197	14.1957
		kynurenine	C00328	161166	HMDB00684	1.175
		kynurenate	C01717	3845	HMDB00715	1.5055
		xanthurenate	C02470	5699	HMDB00881	0.7275
		picolinate	C10164	1018	HMDB02243	0.9088
		serotonin	C00780	5202	HMDB00259	1.7161
		thioproline		93176;6973609		0.2267
	Leucine, Isoleucine and Valine Metabolism	leucine	C00123	6106	HMDB00687	1.444
		N-acetylleucine	C02710	70912	HMDB11756	0.208
		4-methyl-2-oxopentanoate	C00233	70	HMDB00695	5.1326
		isovalerate	C08262	10430	HMDB00718	11.4346
		isovalerylglycine		546304	HMDB00678	0.7098
		isovalerylcarnitine		6426851	HMDB00688	1.7269
		alpha-hydroxyisovalerate		99823	HMDB00407	1.6764
		methylsuccinate		10349	HMDB01844	2.1584
		isoleucine	C00407	6306	HMDB00172	1.2826
		N-acetylisoleucine		2802421		0.2699
		3-methyl-2-oxobutyrate	C00141	49	HMDB00019	11.631
		3-methyl-2-oxovalerate	C00671	47	HMDB03736	6.929
		2-methylbutyrylcarnitine (C5)		6426901	HMDB00378	2.3847
		2-hydroxy-3-methylvalerate		164623	HMDB00317	2.1391
		ethylmalonate		11756	HMDB00622	1.4182
		valine	C00183	6287	HMDB00883	1.5672
		N-acetylvaline		66789	HMDB11757	0.3673
		isobutyrylcarnitine		168379	HMDB00736	1.94
		isobutyrylglycine		10855600	HMDB00730	0.9332
		3-hydroxyisobutyrate	C06001	87	HMDB00336	3.0745
		alpha-hydroxyisocaproate	C03264	83697	HMDB00746	1.4036
	Methionine, Cysteine, SAM and Taurine Metabolism	4-methylthio-2-oxobutanoate	C01180	473	HMDB01553	3.5653
		methionine	C00073	6137	HMDB00696	2.5921
		N-acetylmethionine	C02712	448580	HMDB11745	0.3617
		N-formylmethionine	C03145	439750	HMDB01015	0.9541
		methionine sulfoxide	C02989	158980	HMDB02005	1.6853
		N-acetylmethionine sulfoxide		193368		0.7317
		homocysteine	C00155	778	HMDB00742	3.2039
		cystathionine	C02291	439258	HMDB00099	1.1485
		2-aminobutyrate	C02261	439691	HMDB00650	2.7719
		cysteine	C00097	5862	HMDB00574	0.738
		N-acetylcysteine	C06809	12035	HMDB01890	0.8657
		cystine	C00491	67678	HMDB00192	0.8819
		cysteine s-sulfate	C05824	115015	HMDB00731	1.2258
		cysteine sulfinic acid	C00606	109	HMDB00996	0.8888
		hypotaurine	C00519	107812	HMDB00965	2.2944
		taurine	C00245	1123	HMDB00251	1.9175
		N-acetyltaurine		159864		1.0778
		2-hydroxybutyrate/2-hydroxyisobutyrate				11.6554
	Urea cycle; Arginine and Proline Metabolism	arginine	C00062	232	HMDB00517	1.745
		urea	C00086	1176	HMDB00294	0.4027
		ornithine	C00077	6262	HMDB03374	0.2108
		proline	C00148	145742	HMDB00162	0.4013
		citrulline	C00327	9750	HMDB00904	1.4432
		argininosuccinate	C03406	16950;828	HMDB00052	1.0443
		homocitrulline	C02427	65072	HMDB00679	1.8258
		dimethylarginine (SDMA + ADMA)	C03626	123831	HMDB01539	1.3604
		N-acetylarginine	C02562	67427	HMDB04620	0.6722
		N-acetylproline		322640		1.162
		N-delta-acetylornithine		9920500		1.3562
		N-alpha-acetylornithine	C00437	439232	HMDB03357	1.1618
		N-methylproline		557		1.3595
		trans-4-hydroxyproline	C01157	5810	HMDB00725	0.3126
		pro-hydroxy-pro		11673055	HMDB06695	0.1126
		N-monomethylarginine	C03884	132862	HMDB29416	1.7625
		N-acetylcitrulline	C15532	656979	HMDB00856	1.5258
	Creatine Metabolism	creatine	C00300	586	HMDB00064	1.0518
		creatinine	C00791	588	HMDB00562	1.1137
		guanidinoacetate	C00581	763	HMDB00128	1.1893
	Polyamine Metabolism	putrescine	C00134	1045	HMDB01414	4.9397
		spermine	C00750	1103	HMDB01256	1
		N1,N12-diacetylspermine	C03413	132680	HMDB02172	2.1278
		spermidine	C00315	1102	HMDB01257	1.0373
		5-methylthioadenosine (MTA)	C00170	439176	HMDB01173	1.8564
		N(1)-acetylspermine	C02567	916	HMDB01186	2.4193
		N-acetylputrescine	C02714	122356	HMDB02064	1.7528
		4-acetamidobutanoate	C02946	18189	HMDB03681	1.6696
	Guanidino and Acetamido Metabolism	1-methylguanidine	C02294	10111	HMDB01522	1.2447
		4-guanidinobutanoate	C01035	500	HMDB03464	1.1772
		guanidinosuccinate	C03139	97856	HMDB03157	0.6848
	Glutathione Metabolism	cysteinylglycine	C01419	439498	HMDB00078	1.1864
		5-oxoproline	C01879	7405	HMDB00267	3.6832
Peptide	Gamma-glutamyl Amino Acid	gamma-glutamylalanine		440103	HMDB29142	2.6986
		gamma-glutamylcysteine	C00669	842	HMDB01049	1.2334
		gamma-glutamylglutamate	C05282	92865	HMDB11737	2.3385
		gamma-glutamylglutamine	C05283	150914	HMDB11738	6.9498
		gamma-glutamylglycine		165527	HMDB11667	0.7942
		gamma-glutamylhistidine		7017195		1.7777
		gamma-glutamylisoleucine*		14253342	HMDB11170	0.6577
		gamma-glutamylleucine		151023	HMDB11171	1.8573
		gamma-glutamyl-epsilon-lysine		7015684;7015685	HMDB03869	1.101
		gamma-glutamylmethionine		7009567	HMDB29155	3.9489
		gamma-glutamylphenylalanine		111299	HMDB00594	1.4123
		gamma-glutamyltryptophan		3989307	HMDB29160	3.8508
		gamma-glutamyltyrosine		94340	HMDB11741	1.9226
		gamma-glutamylvaline		7015683	HMDB11172	1.1181
	Dipeptide Derivative	carnosine	C00386	439224	HMDB00033	1.049
		N-acetylcarnosine		9903482	HMDB12881	1.17
		anserine	C01262	112072	HMDB00194	1.1382
	Dipeptide	alanylleucine		259583	HMDB28691	0.4748
		glutaminylleucine				1.221
		glycylisoleucine		88079	HMDB28844	2.233
		glycylleucine	C02155	92843	HMDB00759	1.7442
		glycylvaline		97417	HMDB28854	1.4345
		histidylalanine		351667		1.2386
		isoleucylglycine		342532		1.2614
		leucylalanine		259321		0.7647
		leucylglycine		79070		1.3944
		lysylleucine		4682588		1.3746
		phenylalanylalanine		6993123;5488196		0.82
		phenylalanylglycine		98207		1.1179
		prolylglycine		7408076;6426709		0.2702
		threonylphenylalanine		4099799;4099798		1.2535
		tryptophylglycine		263471		0.6683
		tyrosylglycine		259323		1.4567
		valylglutamine		5253209		0.988
		valylglycine		136487	HMDB29127	1.8553
		valylleucine		352039	HMDB29131	0.7413
		leucylglutamine*		4305457		0.7943
	Acetylated Peptides	phenylacetylglycine	C05598	68144	HMDB00821	3.4986
Carbohydrate	Glycolysis, Gluconeogenesis, and Pyruvate Metabolism	1,5-anhydroglucitol (1,5-AG)	C07326	64960	HMDB02712	1.7749
		glucose	C00031	79025	HMDB00122	0.8752
		3-phosphoglycerate	C00597	724	HMDB00807	0.4739
		pyruvate	C00022	1060	HMDB00243	7.6203
		lactate	C00186	612	HMDB00190	0.6461
		glycerate	C00258	752	HMDB00139	0.6562
	Pentose Metabolism	ribose	C00121	5779	HMDB00283	1.8102
		ribonate	C01685	5460677	HMDB00867	0.8165
		xylose	C00181	135191	HMDB00098	0.4901
		arabinose	C00216	66308	HMDB00646	0.9527
		arabitol/xylitol				1.0427
		ribulose/xylulose				1.012
		arabonate/xylonate				0.3419
		sedoheptulose		5459879	HMDB03219	1
	Glycogen Metabolism	maltopentaose	C06218	13489094	HMDB12254	0.8912
		maltotetraose	C02052	446495	HMDB01296	0.1988
		maltotriose	C01835	439586	HMDB01262	1.3408
		maltose	C00208	10991489	HMDB00163	1.1428
		isomaltose	C00252	439193	HMDB02923	0.1155
	Disaccharides and Oligosaccharides	lactobionate		7314		0.8319
		3-sialyllactose		123914	HMDB00825	1.0083
		sucrose	C00089	5988	HMDB00258	0.3122
		raffinose	C00492	10542	HMDB03213	0.1223
	Fructose, Mannose and Galactose Metabolism	fructose	C00095	5984	HMDB00660	0.6124
		mannitol/sorbitol	C01507	5780	HMDB00247	0.1137
		galactitol (dulcitol)	C01697	11850	HMDB00107	1.4233
		2-ketogulonate	C15673	50	HMDB11732	1.5803
		galactonate	C00880	128869	HMDB00565	1.0395
	Aminosugar Metabolism	glucuronate	C00191	444791	HMDB00127	0.922
		N-acetylneuraminate	C00270	439197	HMDB00230	0.2062
		N-acetylmuramate	C02713	5462244	HMDB60493	0.7505
		N-acetylglucosaminylasparagine	C04540	123826	HMDB00489	0.0828
		erythronate*		2781043	HMDB00613	1.3974
	Advanced Glycation End-product	N6-carboxymethyllysine				1.2034
Energy	TCA Cycle	citrate	C00158	311	HMDB00094	0.7415
		aconitate [cis or trans]	C00417		HMDB00072	0.7832
		isocitric lactone		98259		0.9394
		alpha-ketoglutarate	C00026	51	HMDB00208	9.8754
		succinylcarnitine				1.0756
		succinate	C00042	1110	HMDB00254	1.6748
		fumarate	C00122	444972	HMDB00134	0.479
		malate	C00149	525	HMDB00156	1.1819
		tricarballylate	C19806	14925	HMDB31193	0.8903
		citraconate/glutaconate				0.8401
		2-methylcitrate/homocitrate				1.5122
	Oxidative Phosphorylation	phosphate	C00009	1061	HMDB01429	1.0987
Lipid	Short Chain Fatty Acid	valerate	C00803	7991	HMDB00892	1.1357
	Medium Chain Fatty Acid	caproate (6:0)	C01585	8892	HMDB00535	1.0726
		heptanoate (7:0)	C17714	8094	HMDB00666	0.568
		caprylate (8:0)	C06423	379	HMDB00482	1.0149
		caprate (10:0)	C01571	2969	HMDB00511	1.5654
		5-dodecenoate (12:1n7)		5312378	HMDB00529	2.0169
	Long Chain Fatty Acid	myristate (14:0)	C06424	11005	HMDB00806	1.3187
		myristoleate (14:1n5)	C08322	5281119	HMDB02000	1.4139
		pentadecanoate (15:0)	C16537	13849	HMDB00826	1.0021
		palmitate (16:0)	C00249	985	HMDB00220	1.3597
		palmitoleate (16:1n7)	C08362	445638	HMDB03229	2.059
		margarate (17:0)		10465	HMDB02259	1.2392
		10-heptadecenoate (17:1n7)		5312435	HMDB60038	1.8516
		stearate (18:0)	C01530	5281	HMDB00827	1.2741
		nonadecanoate (19:0)	C16535	12591	HMDB00772	1.2619
		10-nonadecenoate (19:1n9)		5312513	HMDB13622	1.3144
		arachidate (20:0)	C06425	10467	HMDB02212	1.1865
		eicosenoate (20:1)		5282768	HMDB02231	1.4271
		behenate (22:0)*	C08281	8215	HMDB00944	1.1458
		erucate (22:1n9)	C08316	5281116	HMDB02068	1.1413
		nervonate (24:1n9)*	C08323	5281120	HMDB02368	1.2467
		oleate/vaccenate (18:1)				1.8853
	Polyunsaturated Fatty Acid (n3 and n6)	stearidonate (18:4n3)	C16300	5312508	HMDB06547	2.2292
		eicosapentaenoate (EPA; 20:5n3)	C06428	446284	HMDB01999	3.0629
		docosapentaenoate (n3 DPA; 22:5n3)	C16513	6441454	HMDB01976	2.4544
		docosahexaenoate (DHA; 22:6n3)	C06429	445580	HMDB02183	3.071
		linoleate (18:2n6)	C01595	5280450	HMDB00673	2.6988
		linolenate [alpha or gamma; (18:3n3 or 6)]	C06426	5280934	HMDB03073	2.5705
		dihomo-linolenate (20:3n3 or n6)	C03242	5280581	HMDB02925	2.7694
		arachidonate (20:4n6)	C00219	444899	HMDB01043	4.1652
		adrenate (22:4n6)	C16527	5497181	HMDB02226	1.2538
		docosapentaenoate (n6 DPA; 22:5n6)	C16513	6441454	HMDB01976	2.1879
		docosadienoate (22:2n6)	C16533	5282807	HMDB61714	1.7546
		dihomo-linoleate (20:2n6)	C16525	6439848	HMDB05060	1.8556
	Fatty Acid, Branched	isocaproate		12587	HMDB00689	7.1035
		13-methylmyristate		151014		0.8832
		15-methylpalmitate		17903417		1.207
		17-methylstearate		3083779		1.608
	Fatty Acid, Dicarboxylate	2-hydroxyglutarate	C02630	43	HMDB00606	2.377
		3-carboxyadipate		222467		1.1112
		maleate	C01384	444266	HMDB00176	1.5066
		suberate (octanedioate)	C08278	10457	HMDB00893	0.884
		azelate (nonanedioate)	C08261	2266	HMDB00784	1.0036
		sebacate (decanedioate)	C08277	5192	HMDB00792	1.031
		undecanedioate		15816	HMDB00888	1.0825
		dodecanedioate	C02678	12736	HMDB00623	1.4304
		tetradecanedioate		13185	HMDB00872	1.3168
		hexadecanedioate	C19615	10459	HMDB00672	1.713
	Fatty Acid Synthesis	malonate	C00383	867	HMDB00691	1.0988
	Fatty Acid Metabolism (also BCAA Metabolism)	butyrylcarnitine	C02862	439829	HMDB02013	5.5382
		butyrylglycine		88412	HMDB00808	1.2185
		propionylcarnitine	C03017	107738	HMDB00824	0.7016
	Fatty Acid Metabolism(Acyl Glycine)	N-palmitoylglycine		151008		1.0545
	Fatty Acid Metabolism(Acyl Carnitine)	acetylcarnitine	C02571	1	HMDB00201	1.6876
		hexanoylcarnitine		6426853	HMDB00705	13.6431
		octanoylcarnitine	C02838	123701	HMDB00791	1.695
		myristoylcarnitine		53477791	HMDB05066	1.3378
		palmitoylcarnitine	C02990	461	HMDB00222	2.8659
		palmitoleoylcarnitine*				2.137
		stearoylcarnitine		6426855	HMDB00848	2.2438
		linoleoylcarnitine*		6450015	HMDB06469	2.9799
		oleoylcarnitine		6441392;53477789	HMDB05065	4.1272
		myristoleoylcarnitine*				1.5037
		suberoylcarnitine				0.6592
	Carnitine Metabolism	deoxycarnitine	C01181	134	HMDB01161	0.661
		carnitine	C00318	10917	HMDB00062	1.2158
	Ketone Bodies	3-hydroxybutyrate (BHBA)	C01089	441	HMDB00357	4.8999
	Fatty Acid, Monohydroxy	4-hydroxybutyrate (GHB)	C00989	10413	HMDB00710	2.1703
		2-hydroxydecanoate		21488		1.2229
		2-hydroxypalmitate		92836	HMDB31057	1.4232
		2-hydroxystearate	C03045	69417		1.469
		3-hydroxyhexanoate		151492		13.8983
		3-hydroxyoctanoate		26613	HMDB01954	1.388
		3-hydroxydecanoate		26612	HMDB02203	1.0028
		3-hydroxysebacate		3017884	HMDB00350	0.9082
		3-hydroxylaurate		94216	HMDB00387	1.1935
		3-hydroxypalmitate		301590	HMDB10734	1.3497
		13-HODE + 9-HODE		43013		0.7415
		10-hydroxystearate		9561835		3.2526
	Fatty Acid, Dihydroxy	12,13-DiHOME	C14829	10236635	HMDB04705	1.4924
		9,10-DiHOME	C14828	9966640	HMDB04704	1.0076
	Eicosanoid	12-HETE		5312983	HMDB06111	2.4858
	Endocannabinoid	oleoyl ethanolamide		5283454	HMDB02088	1.6471
		palmitoyl ethanolamide	C16512	4671	HMDB02100	1.6502
		stearoyl ethanolamide		27902	HMDB13078	1.3225
		N-oleoyltaurine		6437033		1
		linoleoyl ethanolamide		5283446	HMDB12252	2.4478
	Inositol Metabolism	myo-inositol	C00137	892	HMDB00211	0.817
		chiro-inositol	C19891		HMDB34220	1.2958
		pinitol	C03844	164619	HMDB34219	1.077
	Phospholipid Metabolism	choline	C00114	305	HMDB00097	0.9827
		choline phosphate	C00588	1014	HMDB01565	3.1296
		glycerophosphorylcholine (GPC)	C00670	71920	HMDB00086	1.6378
		glycerophosphoethanolamine	C01233	123874	HMDB00114	1.9055
		trimethylamine N-oxide	C01104	1145	HMDB00925	0.7312
		glycerophosphoinositol*				1.4048
		1,2-dipalmitoyl-GPC (16:0/16:0)		452110	HMDB00564	2.3477
		1-palmitoyl-2-oleoyl-GPC (16:0/18:1)		6436017		1.8604
		1-palmitoyl-2-linoleoyl-GPC (16:0/18:2)		5287971		1.7252
		1-stearoyl-2-arachidonoyl-GPC (18:0/20:4)		16219824		2.3171
		1-stearoyl-2-oleoyl-GPC (18:0/18:1)				1.9036
		1-palmitoyl-2-arachidonoyl-GPC (16:0/20:4n6)		10747814		2.3375
		1-stearoyl-2-linoleoyl-GPC (18:0/18:2)*				1.6939
		1-palmitoyl-2-palmitoleoyl-GPC (16:0/16:1)*				2.673
		1-stearoyl-2-arachidonoyl-GPI (18:0/20:4)				1.5802
		1-oleoyl-2-linoleoyl-GPC (18:1/18:2)*				1.6239
		1-palmitoyl-2-oleoyl-GPE (16:0/18:1)		5283496	HMDB05320	1.728
		1-stearoyl-2-arachidonoyl-GPE (18:0/20:4)		5289133		1.4
		1-stearoyl-2-oleoyl-GPE (18:0/18:1)				1.3994
		1-palmitoyl-2-arachidonoyl-GPE (16:0/20:4)*		9546800	HMDB05323	1.6953
		1-palmitoyl-2-linoleoyl-GPE (16:0/18:2)		9546747	HMDB05322	1.4348
		1-stearoyl-2-linoleoyl-GPE (18:0/18:2)*		9546749		1.2413
		1-palmitoyl-2-stearoyl-GPC (16:0/18:0)				2.1737
		1-palmitoyl-2-alpha-linolenoyl-GPC (16:0/18:3n3)*				2.2314
		1-palmitoleoyl-2-linoleoyl-GPC (16:1/18:2)*				3.0708
		1,2-dilinoleoyl-GPC (18:2/18:2)		5288075		1.4006
		1,2-dilinoleoyl-GPE (18:2/18:2)*		9546812		1.0273
		1-oleoyl-2-linoleoyl-GPE (18:1/18:2)*		9546753	HMDB05349	1.2584
		1,2-distearoyl-GPC (18:0/18:0)		94190		0.9781
		oleoylcholine				1.1112
	Phosphatidylserine (PS)	1-stearoyl-2-oleoyl-GPS (18:0/18:1)		9547087		1.025
	Lysolipid	1-palmitoyl-GPC (16:0)		86554	HMDB10382	3.1934
		2-palmitoyl-GPC (16:0)*		15061532	HMDB61702	1.6766
		1-palmitoleoyl-GPC (16:1)*		24779461	HMDB10383	2.2242
		1-stearoyl-GPC (18:0)		497299	HMDB10384	3.4292
		1-oleoyl-GPC (18:1)		16081932	HMDB02815	3.3149
		1-linoleoyl-GPC (18:2)	C04100	11988421	HMDB10386	3.4783
		1-linolenoyl-GPC (18:3)*				2.5583
		1-lignoceroyl-GPC (24:0)				1.5728
		1-palmitoyl-GPE (16:0)		9547069	HMDB11503	2.7818
		1-stearoyl-GPE (18:0)		9547068	HMDB11130	3.1175
		2-stearoyl-GPE (18:0)*				1.866
		1-oleoyl-GPE (18:1)		9547071	HMDB11506	1.863
		1-linoleoyl-GPE (18:2)*		52925130	HMDB11507	2.8275
		1-palmitoyl-GPI (16:0)*			HMDB61695	2.9212
		1-stearoyl-GPI (18:0)			HMDB61696	1.342
		1-stearoyl-GPS (18:0)*		9547101		1.8477
		1-palmitoyl-GPA (16:0)	C04036	6419701	HMDB00327	1.3656
		1-stearoyl-GPA (18:0)		89567		0.7913
		1-palmitoyl-GPG (16:0)*		3300276		3.3656
		1-palmitoyl-GPS (16:0)*		9547100		1
		1-stearoyl-GPG (18:0)				1.8937
		1-linoleoyl-GPG (18:2)*				1.2316
	Plasmalogen	1-(1-enyl-palmitoyl)-2-oleoyl-GPE (P-16:0/18:1)*				1.048
		1-(1-enyl-palmitoyl)-2-linoleoyl-GPE (P-16:0/18:2)*				1.1898
		1-(1-enyl-palmitoyl)-2-arachidonoyl-GPE (P-16:0/20:4)*				1.4092
		1-(1-enyl-palmitoyl)-2-oleoyl-GPC (P-16:0/18:1)*				1.7813
		1-(1-enyl-stearoyl)-2-linoleoyl-GPE (P-18:0/18:2)*				1.3596
		1-(1-enyl-palmitoyl)-2-arachidonoyl-GPC (P-16:0/20:4)*				2.8287
		1-(1-enyl-palmitoyl)-2-linoleoyl-GPC (P-16:0/18:2)*				2.5936
		1-(1-enyl-stearoyl)-2-arachidonoyl-GPE (P-18:0/20:4)*		9547058	HMDB05779	1.5098
	Lysoplasmalogen	1-(1-enyl-palmitoyl)-GPC (P-16:0)*		10917802		1.8898
		1-(1-enyl-palmitoyl)-GPE (P-16:0)*				2.9225
		1-(1-enyl-oleoyl)-GPE (P-18:1)*				2.9211
		1-(1-enyl-stearoyl)-GPE (P-18:0)*				2.221
		1-(1-enyl-oleoyl)-2-oleoyl-GPE (P-18:1/18:1)*			HMDB11441	0.981
	Glycerolipid Metabolism	glycerol	C00116	753	HMDB00131	0.867
		glycerol 3-phosphate	C00093	754	HMDB00126	1.4916
		glycerophosphoglycerol	C03274	439964		1.1308
	Monoacylglycerol	1-myristoylglycerol (14:0)	C01885	79050	HMDB11561	1.6857
		2-myristoylglycerol (14:0)		137938		1.2763
		1-pentadecanoylglycerol (15:0)		190750		1.1136
		1-palmitoylglycerol (16:0)		14900	HMDB31074	1.4703
		2-palmitoylglycerol (16:0)		123409	HMDB11533	0.9936
		1-oleoylglycerol (18:1)		5283468	HMDB11567	0.8116
		2-oleoylglycerol (18:1)		5319879		0.5297
		1-linoleoylglycerol (18:2)		5283469		1.6414
		2-linoleoylglycerol (18:2)		5365676	HMDB11538	1.187
		1-linolenoylglycerol (18:3)		53480978	HMDB11569	2.0996
		1-arachidonylglycerol (20:4)	C13857	5282281	HMDB11572	1.6549
		1-docosahexaenoylglycerol (22:6)			HMDB11587	1.737
		1-dihomo-linolenylglycerol (20:3)				1.3534
		2-docosahexaenoylglycerol (22:6)*			HMDB11557	1.308
		2-palmitoleoylglycerol (16:1)*				0.9017
		1-eicosapentaenoylglycerol (20:5)*			HMDB11580	2.0213
	Diacylglycerol	diacylglycerol (16:1/18:2 [2], 16:0/18:3 [1])*				0.8331
		oleoyl-linoleoyl-glycerol (18:1/18:2) [1]				0.8202
		oleoyl-linoleoyl-glycerol (18:1/18:2) [2]				0.7891
		linoleoyl-linoleoyl-glycerol (18:2/18:2) [1]*				0.9905
		linoleoyl-linoleoyl-glycerol (18:2/18:2) [2]*				0.8504
		linoleoyl-linolenoyl-glycerol (18:2/18:3) [1]*				0.9509
		linoleoyl-linolenoyl-glycerol (18:2/18:3) [2]*				0.9192
		palmitoyl-arachidonoyl-glycerol (16:0/20:4) [2]*				0.6649
		palmitoleoyl-linoleoyl-glycerol (16:1/18:2) [1]*				0.8379
		palmitoyl-oleoyl-glycerol (16:0/18:1) [2]*				1.0623
		palmitoyl-linoleoyl-glycerol (16:0/18:2) [1]*		9543695	HMDB05207,HMDB07103	1.1456
		palmitoyl-linoleoyl-glycerol (16:0/18:2) [2]*				0.9089
		palmitoyl-linolenoyl-glycerol (16:0/18:3) [2]*				0.9913
	Sphingolipid Metabolism	sphinganine	C00836	3126	HMDB00269	1.5745
		3-ketosphinganine	C02934	631	HMDB01480	0.975
		N-palmitoyl-sphinganine (d18:0/16:0)		5283572	HMDB11760	0.9921
		palmitoyl dihydrosphingomyelin (d18:0/16:0)*		9939965		1.0319
		palmitoyl sphingomyelin (d18:1/16:0)		9939941		1.8569
		stearoyl sphingomyelin (d18:1/18:0)	C00550	6453725	HMDB01348	4.695
		tricosanoyl sphingomyelin (d18:1/23:0)*				1.0716
		sphingomyelin (d18:1/14:0, d16:1/16:0)*		11433862		1.4205
		sphingomyelin (d18:1/15:0, d16:1/17:0)*				1.9268
		sphingomyelin (d18:2/16:0, d18:1/16:1)*				2.3596
		sphingomyelin (d18:1/17:0, d17:1/18:0, d19:1/16:0)				1.7753
		sphingomyelin (d18:1/20:0, d16:1/22:0)*				6.2224
		sphingomyelin (d18:1/24:1, d18:2/24:0)*				4.169
		sphingomyelin (d18:2/24:1, d18:1/24:2)*				4.4302
		sphingosine	C00319	5353955	HMDB00252	1.3836
		N-palmitoyl-sphingosine (d18:1/16:0)		5283564	HMDB04949	1.7179
		N-stearoyl-sphingosine (d18:1/18:0)*		5283565	HMDB04950	4.5081
		phytosphingosine	C12144	122121	HMDB04610	1.2829
	Mevalonate Metabolism	3-hydroxy-3-methylglutarate	C03761	1662	HMDB00355	2.2351
		mevalonate	C02104	439230	HMDB00227	1.3871
		mevalonolactone		10428	HMDB06024	1.4247
	Sterol	cholesterol	C00187	11025495	HMDB00067	1.1938
		7-alpha-hydroxy-3-oxo-4-cholestenoate (7-Hoca)	C17337	3081085	HMDB12458	1.6201
		4-cholesten-3-one	C00599	91477	HMDB00921	0.8683
		beta-sitosterol	C01753	222284	HMDB00852	1.0048
		stigmasterol	C05442	5280794	HMDB00937	0.9026
		campesterol	C01789	173183	HMDB02869	1.1202
	Primary Bile Acid Metabolism	cholate	C00695	221493	HMDB00619	13.6468
		taurocholate	C05122	6675	HMDB00036	5.8428
		chenodeoxycholate	C02528	10133	HMDB00518	6.9168
		taurochenodeoxycholate	C05465	387316	HMDB00951	5.1015
		beta-muricholate	C17726	5283853	HMDB00415	14.1774
		alpha-muricholate	C17647	3083761	HMDB00506	15.5191
		tauro-alpha-muricholate				1.1069
		tauro-beta-muricholate		168408	HMDB00932	7.7001
		cholate sulfate				0.343
	Secondary Bile Acid Metabolism	deoxycholate	C04483	222528	HMDB00626	2.425
		tauroursodeoxycholate		9848818	HMDB00874	5.0259
		hyocholate	C17649	92805	HMDB00760	7.2214
		hyodeoxycholate	C15517	5283820	HMDB00733	3.3344
		taurohyodeoxycholic acid		119046		8.7713
		3-dehydrocholate		159655	HMDB00502	8.119
		taurocholenate sulfate				0.7447
		7-ketodeoxycholate		188292	HMDB00391	7.7244
		taurochenodeoxycholate sulfate				0.5692
	Fatty Acid Metabolism (Acyl Choline)	palmitoylcholine		151731		1.1875
	Glycolipid Metabolism	1,2-dilinoleoyl-digalactosylglycerol (18:2/18:2)*				1.2951
		1-palmitoyl-2-linoleoyl-digalactosylglycerol (16:0/18:2)*				1.8978
		1-palmitoyl-2-linoleoyl-galactosylglycerol (16:0/18:2)*				2.9699
Nucleotide	Purine Metabolism, (Hypo)Xanthine/Inosine containing	inosine	C00294	6021	HMDB00195	4.753
		hypoxanthine	C00262	790	HMDB00157	2.6832
		xanthine	C00385	1188	HMDB00292	4.2336
		xanthosine	C01762	64959	HMDB00299	1.3011
		2'-deoxyinosine	C05512	65058	HMDB00071	4.6361
		urate	C00366	1175	HMDB00289	0.1635
		allantoin	C02350	204	HMDB00462	1.0706
	Purine Metabolism, Adenine containing	adenosine 5'-monophosphate (AMP)	C00020	6083	HMDB00045	1.8929
		adenosine 3',5'-cyclic monophosphate (cAMP)	C00575	6076	HMDB00058	0.5745
		adenosine	C00212	60961	HMDB00050	3.8198
		adenine	C00147	190	HMDB00034	0.6589
		1-methyladenine	C02216	78821	HMDB11599	1.0793
		N6-methyladenosine		102175	HMDB04044	1.8212
		N6,N6-dimethyladenosine		348206		0.5955
		N6-carbamoylthreonyladenosine		161466	HMDB41623	0.3379
		2'-deoxyadenosine 5'-monophosphate	C00360	12599	HMDB00905	3.1296
		2'-deoxyadenosine	C00559	13730	HMDB00101	3.7956
		N6-succinyladenosine			HMDB00912	1.0046
	Purine Metabolism, Guanine containing	guanosine 5'- monophosphate (5'-GMP)	C00144	6804	HMDB01397	1
		guanosine	C00387	6802	HMDB00133	9.7264
		guanine	C00242	764	HMDB00132	1.33
		1-methylguanine		70315	HMDB03282	0.7225
		7-methylguanine	C02242	11361	HMDB00897	0.7764
		8-hydroxyguanine	C20155	65154	HMDB02032	0.6888
		2'-deoxyguanosine	C00330	187790	HMDB00085	2.5293
	Pyrimidine Metabolism, Orotate containing	N-carbamoylaspartate	C00438	93072	HMDB00828	0.7254
		dihydroorotate	C00337	648	HMDB03349	0.191
		orotate	C00295	967	HMDB00226	1.1818
		orotidine	C01103	92751	HMDB00788	1.0107
	Pyrimidine Metabolism, Uracil containing	uridine	C00299	6029	HMDB00296	4.5571
		uracil	C00106	1174	HMDB00300	2.3362
		pseudouridine	C02067	15047	HMDB00767	0.641
		5-methyluridine (ribothymidine)		445408	HMDB00884	1.1217
		2'-deoxyuridine	C00526	13712	HMDB00012	5.8194
		3-ureidopropionate	C02642	111	HMDB00026	1.9104
		beta-alanine	C00099	239	HMDB00056	1.2168
		N-acetyl-beta-alanine	C01073	76406		1.6051
	Pyrimidine Metabolism, Cytidine containing	cytidine 5'-monophosphate (5'-CMP)	C00055	6131	HMDB00095	3.2159
		cytidine 2',3'-cyclic monophosphate	C02354	417654	HMDB11691	1
		cytidine	C00475	6175	HMDB00089	2.0376
		cytosine	C00380	597	HMDB00630	1.1457
		2'-deoxycytidine 5'-monophosphate	C00239	13945	HMDB01202	8.3194
		2'-deoxycytidine	C00881	13711	HMDB00014	2.2034
		5-methyl-2'-deoxycytidine	C03592	440055	HMDB02224	1.322
	Pyrimidine Metabolism, Thymine containing	thymidine 5'-monophosphate	C00364	9700	HMDB01227	1.6682
		thymidine	C00214	5789	HMDB00273	3.4403
		thymine	C00178	1135	HMDB00262	3.5997
		5,6-dihydrothymine	C00906	93556	HMDB00079	1.5755
	Purine and Pyrimidine Metabolism	methylphosphate		13130	HMDB61711	1.5634
Cofactors and Vitamins	Nicotinate and Nicotinamide Metabolism	quinolinate	C03722	1066	HMDB00232	1.0088
		nicotinate	C00253	938	HMDB01488	1.5242
		nicotinate ribonucleoside	C05841	161234	HMDB06809	1.0653
		nicotinamide	C00153	936	HMDB01406	1.1023
		nicotinamide riboside	C03150	439924	HMDB00855	1.513
		1-methylnicotinamide	C02918	10129985	HMDB00699	1.1772
		trigonelline (N'-methylnicotinate)	C01004	5570	HMDB00875	1.305
		N1-Methyl-2-pyridone-5-carboxamide	C05842	69698	HMDB04193	0.9895
	Riboflavin Metabolism	riboflavin (Vitamin B2)	C00255	493570	HMDB00244	4.2416
		flavin mononucleotide (FMN)	C00061	710	HMDB01520	1.3112
	Pantothenate and CoA Metabolism	pantothenate	C00864	6613	HMDB00210	2.939
	Ascorbate and Aldarate Metabolism	glucarate (saccharate)	C00818	33037	HMDB00663	0.7986
		threonate	C01620	151152	HMDB00943	0.6553
		oxalate (ethanedioate)	C00209	971	HMDB02329	1.2641
		gulonate*		9794176	HMDB03290	1.0172
	Tocopherol Metabolism	alpha-tocopherol	C02477	14985	HMDB01893	1.1174
		alpha-tocopherol acetate	C13202	2117	HMDB34227	0.865
		delta-tocopherol	C14151	92094	HMDB02902	1.1177
		alpha-tocotrienol	C14153	5282347	HMDB06327	1.1279
		gamma-tocotrienol	C14155	5282349	HMDB12958	1.5553
		gamma-tocopherol/beta-tocopherol				0.8454
	Hemoglobin and Porphyrin Metabolism	heme	C00032	26945	HMDB03178	1.2498
		bilirubin (Z,Z)	C00486	5280352	HMDB00054	1.0412
		biliverdin	C00500	5353439	HMDB01008	0.5633
		D-urobilin	C05795	6276321	HMDB04161	1
	Thiamine Metabolism	thiamin (Vitamin B1)	C00378	1130	HMDB00235	0.7075
	Vitamin B6 Metabolism	pyridoxine (Vitamin B6)	C00314	1054	HMDB02075	1.2457
		pyridoxamine	C00534	1052	HMDB01431	3.2352
		pyridoxal	C00250	1050	HMDB01545	2.0668
		pyridoxate	C00847	6723	HMDB00017	1.0602
Xenobiotics	Benzoate Metabolism	4-hydroxyhippurate		151012	HMDB13678	0.8481
		4-hydroxymandelate	C03198	328	HMDB00822	1.8365
		benzoate	C00180	243	HMDB01870	2.5319
		4-hydroxybenzoate	C00156	135	HMDB00500	1.673
		3,4-dihydroxybenzoate	C00230	72	HMDB01856	1
		4-vinylphenol sulfate	C05627	6426766	HMDB04072	3.3277
	Xanthine Metabolism	caffeic acid sulfate			HMDB41708	1.2689
	Food Component/Plant	genistein	C06563	5280961	HMDB03217	1.359
		diaminopimelate	C00666	439283	HMDB01370	1.2425
		1-kestose	C03661	440080	HMDB11729	0.7576
		apigenin	C01477	5280443	HMDB02124	1.0617
		1H-quinolin-2-one	C06415	6038		10.7125
		2,3-dihydroxyisovalerate	C04039	677	HMDB12141	1.2479
		2,8-quinolinediol	C06342	97250		1
		2,8-quinolinediol sulfate				1.1794
		2-isopropylmalate	C02504	77	HMDB00402	0.6292
		2-oxindole-3-acetate		3080590		1.3424
		3,5-dihydroxybenzoic acid		7424	HMDB13677	1
		gluconate	C00257	10690	HMDB00625	0.946
		afromosin	C10199	5281704		1.3238
		beta-guanidinopropanoate	C03065	67701	HMDB13222	1.3738
		biochanin A	C00814	5280373	HMDB02338	2.5219
		chrysoeriol	C04293	5280666	HMDB30667	1.055
		coumaroylquinate (4)				1.6048
		coumaroylquinate (5)				1.201
		coumestrol	C10205	5281707	HMDB02326	0.8846
		daidzein	C10208	5281708	HMDB03312	1.1638
		daidzin	C10216	107971	HMDB33991	1.2387
		digalacturonic acid	C02273	6857565	HMDB39721	0.3307
		dihydroferulic acid		14340		1.1783
		equol	C14131	91469	HMDB02209	1.4335
		equol glucuronide				1.6258
		equol sulfate				2.3708
		ergothioneine	C05570	3032311	HMDB03045	2.753
		erythritol	C00503	222285	HMDB02994	1.0723
		ferulate	C01494	445858	HMDB00954	1.4223
		ferulic acid 4-sulfate		6305574	HMDB29200	0.9587
		ferulylglycine (1)				0.6901
		ferulylglycine (2)				0.5253
		formononetin	C00858	5280378	HMDB05808	5.5206
		galactarate (mucic acid)	C00879	3037071;3037582	HMDB00639	0.6974
		glycitein	C14536	5317750	HMDB05781	1.3768
		glycitin	C16195	187808	HMDB02219	1.379
		indolin-2-one	C12312	321710		1
		methyl indole-3-acetate		74706	HMDB29738	13.4699
		naringenin	C00509	932	HMDB02670	1.0053
		naringenin 7-glucuronide				0.9922
		N-glycolylneuraminate	C03410	123802	HMDB00833	0.2492
		nicotianamine	C05324	9882882		0.9507
		pheophorbide A	C18021	5323510		0.826
		quinate	C00296	6508	HMDB03072	0.9639
		sinapate	C00482	637775	HMDB32616	1.7686
		soyasaponin I	C08983	122097	HMDB34649	0.9204
		soyasaponin II	C12081	171435	HMDB34650	0.8618
		soyasaponin III	C19865			0.9744
		stachydrine	C10172	115244	HMDB04827	2.5124
		syringic acid	C10833	10742	HMDB02085	1.0297
		tartarate	C00898	444305	HMDB00956	1.0421
		methyl glucopyranoside (alpha + beta)				1.3449
		feruloylputrescine	C10497	5281796		0.4654
		pyrraline				1.2454
		daidzein sulfate (2)				1.0586
		daidzein sulfate (1)				0.8568
		2-keto-3-deoxy-gluconate		161227	HMDB01353	0.6681
		2-ketogluconate		3035456		0.6484
		vanillin sulfate			HMDB41789	0.7128
	Bacterial/Fungal	3-deoxyoctulosonate		4636210		0.34
		tartronate (hydroxymalonate)	C02287	45	HMDB35227	1.0085
	Drug	salicylate	C00805	338	HMDB01895	1.1164
	Chemical	sulfate*	C00059	1118	HMDB01448	1.1197
		O-sulfo-L-tyrosine		514186		0.7566
		1-(3-aminopropyl)-2-pyrrolidone		82111		0.9422
		S-(3-hydroxypropyl)mercapturic acid (HPMA)		3371179		1.273
		ectoine	C06231	126041		1.1901
		succinimide	C07273	11439		1.3893
		3-hydroxypyridine sulfate				2.628
