# Supplementary material for: Shifts in the Gut Metabolome and Clostridium difficile Transcriptome throughout Colonization and Infection in a Mouse Model
Source: mSphere. 2018 Mar 28;3(2):e00089-18. doi: 10.1128/mSphere.00089-18 (PMC5874438; doi:10.1128/mSphere.00089-18)
Supplement: TABLE S3 [file sph002182505st3.xlsx]

## Sheet: 24 hr vs. 12 hr DESeq2
Name	locus_tag	Direction	protein_id	Differential Expression Absolute Confidence	Differential Expression Adjusted p-value	Differential Expression Base Mean	Differential Expression Confidence	Differential Expression Log2 Ratio	Differential Expression Log2 Standard Error	Differential Expression p-value	Differential Expression Wald Statistic
putative sulfate exporter family transporter CDS	UAB_RS0202075	forward	WP_003425354.1	7.4	2.08999e-05	135.658	-7.4	-10.0717	1.83317	3.92547e-08	-5.49417
toxin B CDS	UAB_RS0204390	forward	WP_009902069.1	7.2	2.08999e-05	8187.2	7.2	5.60678	1.03946	6.8931e-08	5.39394
peptidase C80 CDS	UAB_RS0204405	forward	WP_009902072.1	7.6	2.08999e-05	13561.9	7.6	5.5566	0.996649	2.47123e-08	5.57529
acyl-CoA dehydrogenase CDS	UAB_RS0206015	forward	WP_003418888.1	7.3	2.08999e-05	661.516	7.3	6.07083	1.10971	4.48357e-08	5.47066
holin CDS	UAB_RS0208985	forward	WP_009889440.1	7.2	2.08999e-05	248.488	7.2	8.24742	1.52301	6.12207e-08	5.4152
rplK CDS	UAB_RS0201060	forward	WP_003421189.1	7.1	2.14013e-05	33764.3	-7.1	-7.38699	1.37899	8.47019e-08	-5.35681
buk CDS	UAB_RS0213135	reverse	WP_004454677.1	6.7	3.97152e-05	589.47	6.7	7.33474	1.40635	1.83382e-07	5.21544
brnQ CDS	UAB_RS0207190	forward	WP_009902388.1	6.6	5.17554e-05	814.426	6.6	5.61346	1.09188	2.73116e-07	5.14111
hypothetical protein CDS	UAB_RS0201595	forward	WP_003434422.1	6.3	6.36533e-05	60.6877	-6.3	-9.19448	1.82255	4.53875e-07	-5.04485
N-acetylmuramoyl-L-alanine amidase CDS	UAB_RS0208995	forward	WP_009902619.1	6.4	6.36533e-05	285.697	6.4	5.66964	1.1209	4.2338e-07	5.05813
PTS sugar transporter subunit IIC CDS	UAB_RS0214425	forward	WP_003416156.1	6.3	6.36533e-05	703.36	6.3	5.74989	1.14051	4.61864e-07	5.04151
grdB CDS	UAB_RS0212985	reverse	WP_011861534.1	6.1	9.58321e-05	563.472	6.1	5.41438	1.09476	7.58565e-07	4.94574
electron transfer flavoprotein subunit alpha/FixB family protein CDS	UAB_RS0206025	forward	WP_003428573.1	5.9	0.000135761	292.378	5.9	6.56206	1.34976	1.16418e-06	4.86164
gltA CDS	UAB_RS0208625	forward	WP_003420072.1	5.8	0.00015849	333.709	5.8	6.12358	1.27147	1.46363e-06	4.81614
carbon monoxide dehydrogenase CDS	UAB_RS0204725	forward	WP_009888532.1	5.8	0.000174814	116.874	5.8	7.2851	1.52322	1.72969e-06	4.78268
indolepyruvate oxidoreductase CDS	UAB_RS0213140	reverse	WP_003430806.1	5.7	0.000197811	251.687	5.7	7.06399	1.49267	2.21819e-06	4.73246
hypothetical protein CDS	UAB_RS0215100	forward	WP_009891012.1	5.7	0.000197811	130.7	5.7	7.37937	1.55614	2.1152e-06	4.74209
electron transfer flavoprotein subunit beta CDS	UAB_RS0206020	forward	WP_009888867.1	5.6	0.000232023	267.711	5.6	5.85912	1.24973	2.75489e-06	4.6883
ATP synthase subunit beta CDS	UAB_RS0215805	reverse	WP_003422669.1	5.5	0.00025585	299.952	5.5	5.97044	1.282	3.20656e-06	4.65712
3-hydroxybutyryl-CoA dehydrogenase CDS	UAB_RS0206035	forward	WP_003418897.1	5.5	0.000260821	191.987	5.5	6.43906	1.38696	3.44091e-06	4.64258
carbon monoxide dehydrogenase CDS	UAB_RS0204775	forward	WP_003418356.1	5.3	0.000332102	271.609	5.3	6.38777	1.39403	4.60036e-06	4.58223
CoA transferase CDS	UAB_RS0203095	forward	WP_003427766.1	5.2	0.000383131	153.34	5.2	5.15742	1.13773	5.81267e-06	4.53309
phosphate butyryltransferase CDS	UAB_RS0204710	forward	WP_003436909.1	5.2	0.000383131	91.8162	5.2	6.96135	1.53488	5.74847e-06	4.53544
rpoB CDS	UAB_RS0201085	forward	WP_003436174.1	5.1	0.000421597	15879.6	-5.1	-5.4729	1.21944	7.18762e-06	-4.48806
acetyl-CoA synthase subunit delta CDS	UAB_RS0204765	forward	WP_003432254.1	5.2	0.000421597	301.879	5.2	5.57409	1.23786	6.70038e-06	4.50299
acetyl-CoA acetyltransferase CDS	UAB_RS0206040	forward	WP_009888868.1	5.1	0.000421597	1552.93	5.1	5.35003	1.1924	7.23055e-06	4.48679
acyl-CoA dehydrogenase CDS	UAB_RS0203115	forward	WP_003427762.1	5.1	0.00045693	470.908	5.1	5.49033	1.23129	8.23351e-06	4.45902
hypothetical protein CDS	UAB_RS0216125	reverse	WP_009903399.1	5.1	0.00045693	113.103	5.1	7.12914	1.60071	8.43934e-06	4.45372
cooS CDS	UAB_RS0204715	forward	WP_009902118.1	5	0.000487188	527.65	5	5.49201	1.2406	9.56022e-06	4.42689
aspartate aminotransferase CDS	UAB_RS0213150	reverse	WP_004454678.1	5	0.000487188	262.187	5	6.18426	1.39755	9.64092e-06	4.42507
hypothetical protein CDS	UAB_RS0209090	reverse	WP_003436543.1	4.9	0.000557877	74.5417	4.9	6.70402	1.52935	1.16751e-05	4.38357
stage V sporulation protein S CDS	UAB_RS0210780	reverse	WP_003428736.1	4.9	0.000557877	85.0784	4.9	6.83119	1.55903	1.17758e-05	4.3817
aspartate aminotransferase family protein CDS	UAB_RS0211975	reverse	WP_003424572.1	4.9	0.000619281	74.2192	4.9	6.68845	1.53681	1.34804e-05	4.35216
2-hydroxyacyl-CoA dehydratase CDS	UAB_RS0203105	forward	WP_009901809.1	4.8	0.000704687	174.662	4.8	5.31098	1.23203	1.62692e-05	4.31076
reductase CDS	UAB_RS0204930	forward	WP_009902140.1	4.8	0.000704687	67.4894	4.8	6.58146	1.52599	1.61106e-05	4.31293
hypothetical protein CDS	UAB_RS0214975	reverse	WP_004454154.1	4.7	0.000803585	68.3035	4.7	6.57989	1.53903	1.90825e-05	4.27536
4-hydroxybutyrate CoA-transferase CDS	UAB_RS0212925	reverse	WP_009903150.1	4.7	0.00085077	114.839	4.7	7.05797	1.65816	2.07642e-05	4.25651
transporter CDS	UAB_RS0201590	forward	WP_011860648.1	4.6	0.000916203	93.5909	4.6	6.85789	1.62326	2.392e-05	4.22476
hypothetical protein CDS	UAB_RS02000000220670	reverse	WP_011861440.1	4.6	0.000916203	75.297	4.6	6.65614	1.57374	2.34219e-05	4.22949
indolepyruvate oxidoreductase subunit CDS	UAB_RS0213145	reverse	WP_009903167.1	4.6	0.000916203	599.613	4.6	6.05365	1.43371	2.41742e-05	4.22237
beta-aspartyl-peptidase CDS	UAB_RS0213000	reverse	WP_003416871.1	4.6	0.000917323	293.877	4.6	4.59312	1.08943	2.48607e-05	4.21606
sugar ABC transporter substrate-binding protein CDS	UAB_RS0214545	reverse	WP_004454961.1	4.6	0.000917323	231.843	4.6	6.09338	1.44698	2.5414e-05	4.21109
cell division protein FtsH CDS	UAB_RS0204530	reverse	WP_003439135.1	4.5	0.00104719	60.094	4.5	6.41916	1.53768	2.98541e-05	4.17458
hypothetical protein CDS	UAB_RS0218595	reverse	WP_003437819.1	4.5	0.00104719	158.004	4.5	5.73464	1.37505	3.03933e-05	4.1705
hypothetical protein CDS	UAB_RS0207120	forward	WP_003428343.1	4.5	0.00114441	66.3519	4.5	6.50312	1.56888	3.39701e-05	4.14508
cbiQ CDS	UAB_RS0202910	forward	WP_003434199.1	4.5	0.00116047	74.9414	4.5	5.88196	1.42185	3.52122e-05	4.13684
spore coat protein CDS	UAB_RS0219155	reverse	WP_009898760.1	4.4	0.00123189	71.0901	4.4	6.55841	1.59256	3.81919e-05	4.11815
glycine/betaine reductase A CDS	UAB_RS0212990	reverse	WP_011861535.1	4.4	0.0013166	227.721	4.4	5.03913	1.22968	4.16866e-05	4.09793
acid-soluble spore protein CDS	UAB_RS0217635	forward	WP_003422115.1	4.4	0.00132375	1027.61	4.4	4.8555	1.18661	4.2786e-05	4.0919
hypothetical protein CDS	UAB_RS0204745	forward	WP_003436912.1	4.3	0.00144272	55.2834	4.3	6.29863	1.54864	4.75831e-05	4.06719
5,10-methylenetetrahydrofolate reductase CDS	UAB_RS0204750	forward	WP_003436920.1	4.3	0.00151719	98.0062	4.3	5.58498	1.37873	5.10402e-05	4.05081
MFS transporter CDS	UAB_RS0212520	reverse	WP_003430410.1	4.3	0.00156293	60.7753	4.3	6.37913	1.57926	5.36099e-05	4.0393
N-acetyltransferase CDS	UAB_RS0205770	forward	WP_009895952.1	4.2	0.00164667	55.7979	4.2	6.29018	1.56428	5.7919e-05	4.02113
gap CDS	UAB_RS0210085	forward	WP_003430259.1	4.2	0.00164667	160.065	4.2	5.68467	1.41474	5.86546e-05	4.01816
NAD-specific glutamate dehydrogenase CDS	UAB_RS0202025	forward	WP_003420866.1	4.2	0.00170575	2358.62	4.2	4.23349	1.0571	6.20676e-05	4.00481
brnQ CDS	UAB_RS0207185	forward	WP_003438230.1	4.2	0.00170575	121.614	4.2	4.49656	1.12435	6.35454e-05	3.99924
V-type ATP synthase subunit K CDS	UAB_RS0215830	reverse	WP_003422657.1	4.2	0.00170575	85.362	4.2	5.84692	1.46281	6.41344e-05	3.99706
amidohydrolase CDS	UAB_RS0206190	forward	WP_009902264.1	4.2	0.00171605	52.2784	4.2	6.2168	1.55751	6.56535e-05	3.99151
hypothetical protein CDS	UAB_RS02000000220260	forward	WP_009895694.1	4.2	0.00173204	116.003	4.2	4.43833	1.11369	6.74081e-05	3.98525
6-phospho-beta-glucosidase CDS	UAB_RS0215755	reverse	WP_009898062.1	4.2	0.00174409	113.29	4.2	5.06654	1.27312	6.90272e-05	3.97961
cell wall-binding repeat 2 family protein CDS	UAB_RS0215305	reverse	WP_021368758.1	4.1	0.00187309	47.1237	4.1	6.10451	1.54206	7.53685e-05	3.95867
bifunctional 5,10-methylene-tetrahydrofolate dehydrogenase/5,10-methylene-tetrahydrofolate cyclohydrolase CDS	UAB_RS0204740	forward	WP_021369300.1	4.1	0.00189248	59.1807	4.1	6.31864	1.59872	7.73968e-05	3.95232
hypothetical protein CDS	UAB_RS0215390	reverse	WP_009903336.1	4.1	0.00189994	77.2856	4.1	6.56066	1.66196	7.89553e-05	3.94755
r-phenyllactate dehydratase small subunit CDS	UAB_RS0203110	forward	WP_003427763.1	4.1	0.00195783	176.376	4.1	4.27052	1.08483	8.26524e-05	3.93658
PTS sorbitol transporter subunit IIB CDS	UAB_RS2000000221340	forward	WP_003418410.1	4.1	0.00202699	56.2357	4.1	6.26002	1.59511	8.69093e-05	3.9245
hypothetical protein CDS	UAB_RS0213085	reverse	WP_003430785.1	4.1	0.0020456	57.8802	4.1	6.28402	1.60363	8.90566e-05	3.91862
trxB CDS	UAB_RS0213010	reverse	WP_003416869.1	4	0.002105	119.62	4	4.87374	1.24818	9.43523e-05	3.90467
PTS sugar transporter subunit IIC CDS	UAB_RS0217895	reverse	WP_009903698.1	4	0.002105	48.6708	4	6.11508	1.56616	9.44197e-05	3.9045
hypothetical protein CDS	UAB_RS0213305	reverse	WP_003416703.1	4	0.00233032	52.8017	4	6.1811	1.59459	0.000106063	3.87628
hydrolase CDS	UAB_RS0203960	reverse	WP_009902004.1	4	0.0024283	47.0183	4	6.066	1.57039	0.000112125	3.86273
electron transfer flavoprotein subunit alpha/FixB family protein CDS	UAB_RS0203125	forward	WP_003417347.1	3.9	0.00247566	522.63	3.9	3.9933	1.03962	0.000122476	3.84112
gcvH CDS	UAB_RS0204785	forward	WP_003418363.1	3.9	0.00247566	120.606	3.9	5.36068	1.39321	0.000119225	3.84772
5-aminoimidazole-4-carboxamide ribonucleotide transformylase CDS	UAB_RS0205340	forward	WP_004453621.1	3.9	0.00247566	44.7255	3.9	6.0102	1.56459	0.000122334	3.8414
V-type ATP synthase subunit I CDS	UAB_RS0215835	reverse	WP_009898067.1	3.9	0.00247566	130.082	3.9	5.13148	1.33509	0.000121276	3.84353
phosphoesterase CDS	UAB_RS0219650	reverse	WP_003429268.1	3.9	0.00247566	45.0103	3.9	6.01788	1.56501	0.000120425	3.84526
acetyl-CoA synthase subunit gamma CDS	UAB_RS0204770	forward	WP_009902124.1	3.9	0.00248703	146.082	3.9	5.25414	1.36943	0.000124679	3.83674
pflB CDS	UAB_RS0204945	reverse	WP_009902143.1	3.9	0.00249148	305.157	-3.9	-4.31962	1.12786	0.00012819	-3.82991
acid-soluble spore protein CDS	UAB_RS0214760	reverse	WP_003416009.1	3.9	0.00249148	520.465	3.9	4.83504	1.26218	0.000127771	3.83072
aminoacylase CDS	UAB_RS0204495	forward	WP_003439153.1	3.9	0.00257822	50.1109	3.9	6.10732	1.6005	0.000135695	3.81589
hypothetical protein CDS	UAB_RS02000000220785	reverse	WP_009890670.1	3.9	0.00257822	115.617	3.9	5.67429	1.48727	0.000136054	3.81523
PTS sorbose transporter subunit IIB CDS	UAB_RS2000000221335	forward	WP_003437467.1	3.9	0.00262098	46.4278	3.9	6.03274	1.58419	0.000140039	3.8081
lactate dehydrogenase CDS	UAB_RS0203090	reverse	WP_003431407.1	3.8	0.00268057	210.303	3.8	4.48952	1.18161	0.000144991	3.79949
transcriptional repressor CDS	UAB_RS0205265	forward	WP_009888638.1	3.8	0.00317694	39.7341	3.8	5.86447	1.56213	0.000173935	3.75414
protein UtxA CDS	UAB_RS0204395	forward	WP_003434540.1	3.7	0.00321163	55.6275	3.7	5.4605	1.45675	0.000177953	3.74842
hypothetical protein CDS	UAB_RS0206075	forward	WP_003428556.1	3.7	0.00325408	192.442	3.7	4.00184	1.07024	0.000184598	3.73921
adenine phosphoribosyltransferase CDS	UAB_RS0215060	reverse	WP_003426450.1	3.7	0.00325408	38.1657	3.7	5.82019	1.55584	0.000183384	3.74087
aminopeptidase CDS	UAB_RS0206120	forward	WP_009902261.1	3.7	0.00330757	42.6641	3.7	5.92233	1.58682	0.000189815	3.7322
HEAT repeat domain-containing protein CDS	UAB_RS0205090	forward	WP_003437523.1	3.7	0.00341396	44.1369	3.7	5.94933	1.59939	0.000199418	3.71975
spoIIE CDS	UAB_RS0218760	reverse	WP_003437858.1	3.7	0.00341396	83.0806	3.7	6.50723	1.74997	0.000200424	3.71848
V-type ATP synthase subunit D CDS	UAB_RS0215800	reverse		3.7	0.00353083	38.5195	3.7	5.81621	1.56892	0.000209614	3.70714
acyl-CoA dehydrogenase CDS	UAB_RS0205160	forward	WP_003437554.1	3.6	0.00390702	37.5265	3.6	5.78097	1.57152	0.000234524	3.67859
4-hydroxyphenylacetate decarboxylase large subunit CDS	UAB_RS0201620	forward	WP_009901609.1	3.6	0.0039632	71.3137	3.6	5.14926	1.40435	0.000245739	3.66666
Clp protease CDS	UAB_RS0207505	forward	WP_003428224.1	3.6	0.0039632	34.9046	3.6	5.70746	1.5561	0.000244656	3.66779
N-acetylmuramoyl-L-alanine amidase CDS	UAB_RS0215135	reverse	WP_004454121.1	3.6	0.0039632	38.6561	3.6	5.80643	1.58127	0.000240657	3.672
PLP-dependent aminotransferase family protein CDS	UAB_RS0219680	reverse	WP_003429271.1	3.6	0.00413151	1879.35	3.6	3.73033	1.02109	0.0002589	3.65329
antitoxin CDS	UAB_RS0218615	reverse	WP_003421359.1	3.5	0.00469863	35.496	3.5	5.70401	1.57681	0.000297539	3.61743
sugar ABC transporter substrate-binding protein CDS	UAB_RS0204735	forward	WP_003432265.1	3.5	0.00471462	42.1065	3.5	5.86166	1.62199	0.000301661	3.61387
phosphosugar isomerase CDS	UAB_RS0217885	reverse	WP_003432374.1	3.5	0.00472124	34.7052	3.5	5.68021	1.5731	0.000305199	3.61085
lpdA CDS	UAB_RS0204755	forward	WP_003436922.1	3.5	0.00485357	122.232	3.5	4.4995	1.25009	0.000319007	3.59936
hypothetical protein CDS	UAB_RS0214825	reverse	WP_004455011.1	3.5	0.00485357	38.5864	3.5	5.77422	1.60465	0.000320156	3.59842
energy-coupling factor ABC transporter permease CDS	UAB_RS0202900	forward	WP_009895388.1	3.5	0.00500075	691.622	3.5	3.82091	1.06566	0.000336462	3.58548
NADH:ubiquinone oxidoreductase CDS	UAB_RS0218330	forward	WP_003429109.1	3.5	0.00500075	94.0532	3.5	5.02946	1.40198	0.000333996	3.5874
pyruvate, phosphate dikinase CDS	UAB_RS0213295	reverse	WP_009890612.1	3.5	0.00506432	471.069	3.5	5.11806	1.42977	0.00034408	3.57963
polysaccharide biosynthesis protein CDS	UAB_RS0218800	reverse	WP_003425909.1	3.4	0.00521856	32.802	3.4	5.61038	1.57187	0.000358002	3.56925
nitroreductase CDS	UAB_RS0214155	reverse	WP_004454888.1	3.4	0.00521991	34.655	3.4	5.66108	1.58722	0.000361537	3.56668
NAD(P)H-dependent oxidoreductase subunit E CDS	UAB_RS0218320	forward	WP_003416946.1	3.4	0.00531035	40.9722	3.4	5.81319	1.63306	0.000371304	3.55968
NfeD family protein CDS	UAB_RS0205520	forward	WP_003437174.1	3.4	0.00540547	30.6341	3.4	5.53817	1.55926	0.000382597	3.55181
carbohydrate hydrolase CDS	UAB_RS0215705	forward	WP_009898047.1	3.4	0.00540547	47.8109	3.4	5.947	1.67517	0.000385086	3.5501
glutamate synthase CDS	UAB_RS0205275	forward	WP_009895854.1	3.4	0.00544607	34.2441	3.4	5.63815	1.59336	0.000402348	3.53854
iron transporter FeoA CDS	UAB_RS0209960	reverse	WP_003423664.1	3.4	0.00544607	60.6176	3.4	4.94585	1.39691	0.00039929	3.54055
hypothetical protein CDS	UAB_RS0215840	reverse	WP_003426769.1	3.4	0.00544607	79.616	3.4	5.21917	1.47437	0.000400241	3.53992
iron hydrogenase CDS	UAB_RS0218080	reverse	WP_011861902.1	3.4	0.00544607	33.2852	3.4	5.61336	1.58451	0.000396125	3.54265
peptidyl-prolyl cis-trans isomerase CDS	UAB_RS0218810	reverse	WP_009892066.1	3.4	0.00572417	31.235	3.4	5.54609	1.57425	0.00042667	3.52301
2-hydroxyglutaryl-CoA dehydratase CDS	UAB_RS0209985	forward	WP_004454389.1	3.4	0.00574499	37.1836	3.4	5.7047	1.62242	0.000437808	3.51618
L-lactate dehydrogenase CDS	UAB_RS0212010	forward	WP_003433957.1	3.4	0.00574499	37.4977	3.4	5.7132	1.6245	0.000436638	3.51689
PTS sugar transporter CDS	UAB_RS2000000221515	reverse	WP_069973268.1	3.4	0.00574499	31.9006	3.4	5.5627	1.58252	0.000439591	3.5151
ABC transporter ATP-binding protein CDS	UAB_RS0205425	forward	WP_004454205.1	3.3	0.00609258	31.8637	3.3	5.552	1.58962	0.000478243	3.49266
hypothetical protein CDS	UAB_RS0206070	forward	WP_003418911.1	3.3	0.00609258	327.775	3.3	3.67954	1.05287	0.000474486	3.49476
dicarboxylate/amino acid:cation symporter CDS	UAB_RS0214785	reverse	WP_009893711.1	3.3	0.00609258	327.416	3.3	3.99211	1.14222	0.000473971	3.49505
DUF554 domain-containing protein CDS	UAB_RS0210950	reverse	WP_003435276.1	3.3	0.00613735	34.722	3.3	5.62987	1.61399	0.000486325	3.48818
MarR family transcriptional regulator CDS	UAB_RS0211180	reverse	WP_009902929.1	3.3	0.00613735	56.294	3.3	4.96401	1.42389	0.000489855	3.48624
membrane protein CDS	UAB_RS0205285	forward	WP_004454238.1	3.3	0.00658653	215.996	3.3	4.43762	1.28066	0.00053005	3.46509
phosphohydrolase CDS	UAB_RS0208230	reverse	WP_009896384.1	3.3	0.00665228	32.9541	3.3	5.57066	1.60991	0.000539729	3.46022
porphobilinogen synthase CDS	UAB_RS0218390	reverse	WP_009903754.1	3.3	0.00683697	33.9683	3.3	5.59365	1.62104	0.000559225	3.45066
electron transfer flavoprotein subunit beta CDS	UAB_RS0203120	forward	WP_003427760.1	3.2	0.00691164	414.085	3.2	4.32073	1.25479	0.00057445	3.4434
cdhC CDS	UAB_RS0204780	forward	WP_003418359.1	3.2	0.00691164	845.122	3.2	4.01294	1.16478	0.000570572	3.44523
hypothetical protein CDS	UAB_RS0212930	reverse	WP_003430736.1	3.2	0.00726979	36.4334	3.2	5.64775	1.64774	0.000609013	3.42757
fusA CDS	UAB_RS0200860	forward	WP_009901543.1	3.2	0.00731324	192.489	3.2	4.9054	1.43548	0.000632593	3.41724
sorbitol 6-phosphate dehydrogenase CDS	UAB_RS0204985	forward	WP_009895815.1	3.2	0.00731324	42.5817	3.2	5.78329	1.69006	0.000621755	3.42194
AraC family transcriptional regulator CDS	UAB_RS0206260	forward	WP_003438032.1	3.2	0.00731324	27.0081	3.2	5.36683	1.57008	0.000630392	3.41819
copper chaperone CDS	UAB_RS0206300	forward	WP_003428495.1	3.2	0.00731324	41.45	3.2	5.75711	1.68561	0.000636773	3.41545
amino-acid racemase CDS	UAB_RS0215435	forward	WP_009897984.1	3.2	0.00731324	38.1788	3.2	5.68464	1.6639	0.000634425	3.41645
V-type ATP synthase subunit F CDS	UAB_RS0215815	reverse	WP_009893746.1	3.2	0.00739133	32.371	3.2	5.5326	1.62223	0.000648448	3.4105
50S ribosomal protein L11 methyltransferase CDS	UAB_RS0213510	reverse	WP_004454737.1	3.2	0.00753157	31.1171	3.2	5.49253	1.61387	0.000665719	3.40332
hypothetical protein CDS	UAB_RS0206085	reverse	WP_003428554.1	3.2	0.00773384	637.793	3.2	4.49185	1.32345	0.000688699	3.39404
electron transporter HydN CDS	UAB_RS0218075	reverse	WP_003417046.1	3.2	0.00783187	36.3751	3.2	5.62681	1.66152	0.000707761	3.38655
homocysteine S-methyltransferase CDS	UAB_RS0219315	reverse	WP_009903830.1	3.2	0.00783187	28.5105	3.2	5.40593	1.59547	0.000703275	3.3883
pyrroline-5-carboxylate reductase CDS	UAB_RS0217915	reverse	WP_009898446.1	3.1	0.00784836	33.2507	3.1	5.54491	1.63858	0.000714428	3.38398
recA CDS	UAB_RS0207530	forward	WP_003428218.1	3.1	0.00793144	27.8189	3.1	5.37888	1.59181	0.000727223	3.3791
feoB CDS	UAB_RS0208525	reverse	WP_003439379.1	3.1	0.00811393	43.0089	3.1	5.76653	1.71069	0.000749307	3.37087
quinone oxidoreductase CDS	UAB_RS0215560	reverse	WP_003436791.1	3.1	0.00826638	43.3923	3.1	5.7696	1.71522	0.000768839	3.36378
1-phosphofructokinase CDS	UAB_RS0216440	reverse	WP_009891391.1	3.1	0.00911889	79.4199	-3.1	-4.60311	1.3804	0.000854144	-3.33463
hydroxylamine reductase CDS	UAB_RS0212030	reverse	WP_003433949.1	3	0.00946168	120.008	-3	-4.19224	1.26181	0.000892494	-3.32239
fructose 1,6-bisphosphatase CDS	UAB_RS0206600	forward	WP_009896112.1	3	0.0103177	79.3406	3	4.75218	1.44172	0.000980047	3.29619
ATP-binding protein CDS	UAB_RS0209875	reverse	WP_003430209.1	3	0.0103311	28.324	3	5.35908	1.62698	0.000988134	3.29388
iron hydrogenase CDS	UAB_RS0205590	forward	WP_009895925.1	3	0.0105154	25.6679	3	5.26566	1.60257	0.00101711	3.28575
2-hydroxy-3-oxopropionate reductase CDS	UAB_RS0215400	reverse	WP_021368760.1	3	0.0105154	34.6714	3	5.53657	1.68538	0.00101963	3.28505
rod shape-determining protein CDS	UAB_RS0201485	forward	WP_009901591.1	3	0.0107233	26.3526	3	5.28426	1.61409	0.00106101	3.27383
bifunctional ADP-dependent NAD(P)H-hydrate dehydratase/NAD(P)H-hydrate epimerase CDS	UAB_RS0205515	forward	WP_009892822.1	3	0.0107233	27.9685	3	5.3401	1.62956	0.00104911	3.27701
acetyl-CoA hydrolase CDS	UAB_RS0212945	reverse	WP_004454647.1	3	0.0107233	80.9068	3	5.25754	1.60508	0.00105456	3.27555
DUF3795 domain-containing protein CDS	UAB_RS0204420	reverse	WP_003426848.1	3	0.0108616	28.7655	3	5.36189	1.64056	0.00108186	3.26833
glycyl-radical enzyme activating protein CDS	UAB_RS0201630	forward	WP_009901610.1	2.9	0.0113317	25.3833	2.9	5.24181	1.61066	0.00113616	3.25444
bifunctional peroxiredoxin/chitinase CDS	UAB_RS0208095	reverse	WP_077726232.1	2.9	0.0113986	122.792	2.9	4.1135	1.26534	0.00115039	3.2509
6,7-dimethyl-8-ribityllumazine synthase CDS	UAB_RS0209700	reverse	WP_004454467.1	2.9	0.0114616	61.9182	2.9	5.98124	1.84181	0.00116431	3.24748
glyoxalase/bleomycin resistance/dioxygenase family protein CDS	UAB_RS0210830	reverse	WP_009902853.1	2.9	0.0117349	72.5506	2.9	4.09569	1.26502	0.00120524	3.23764
NAD-dependent alcohol dehydrogenase CDS	UAB_RS0212920	reverse	WP_009903149.1	2.9	0.0117349	41.3268	2.9	5.66031	1.74951	0.00121488	3.23536
cytosine permease CDS	UAB_RS0215025	reverse	WP_004454141.1	2.9	0.0117349	23.1534	2.9	5.1485	1.59137	0.00121529	3.23527
hypothetical protein CDS	UAB_RS0203825	forward	WP_009888342.1	2.9	0.0120895	29.4464	2.9	5.36147	1.66399	0.00127274	3.22206
Cof-type HAD-IIB family hydrolase CDS	UAB_RS0213025	forward	WP_003430759.1	2.9	0.0120895	29.8849	2.9	5.37577	1.66739	0.00126385	3.22406
xylA CDS	UAB_RS0216345	reverse	WP_009898127.1	2.9	0.0120895	154.098	-2.9	-3.58298	1.11226	0.00127593	-3.22134
Fe-S cluster assembly protein SufD CDS	UAB_RS0219375	reverse	WP_003435793.1	2.9	0.0121566	23.4964	2.9	5.15607	1.60228	0.00129104	3.21797
manganese catalase CDS	UAB_RS0209015	forward	WP_009896673.1	2.9	0.012323	24.723	2.9	5.20069	1.619	0.00131684	3.21229
ABC transporter substrate-binding protein CDS	UAB_RS0210550	reverse	WP_009902821.1	2.9	0.0126095	34.473	2.9	5.49116	1.7139	0.00135577	3.2039
penicillin-binding protein CDS	UAB_RS0203820	forward	WP_003439121.1	2.8	0.013077	21.6804	2.8	5.06885	1.58904	0.00142328	3.18989
mannonate oxidoreductase CDS	UAB_RS0218335	reverse	WP_009903750.1	2.8	0.013077	24.2447	2.8	5.17259	1.62136	0.00142139	3.19027
diguanylate kinase CDS	UAB_RS0204655	forward	WP_009902107.1	2.8	0.0134117	44.1329	2.8	4.51445	1.41927	0.00146856	3.18082
yyaC CDS	UAB_RS0201495	reverse	WP_003421842.1	2.8	0.013563	27.6344	2.8	5.28504	1.66414	0.00149408	3.17583
spore coat protein CotJB CDS	UAB_RS0213245	forward	WP_004454698.1	2.8	0.0136732	43.8509	2.8	4.12964	1.30201	0.00151523	3.17175
tRNA (N(6)-L-threonylcarbamoyladenosine(37)-C(2))- methylthiotransferase MtaB CDS	UAB_RS0213500	reverse	WP_004454735.1	2.8	0.0139763	22.4331	2.8	5.09036	1.60902	0.00155805	3.16365
spore surface glycoprotein BclB CDS	UAB_RS0218145	reverse	WP_077726253.1	2.8	0.014164	126.429	2.8	3.38433	1.07165	0.00158831	3.15805
hypothetical protein CDS	UAB_RS0213250	forward	WP_003416728.1	2.8	0.0143004	113.04	2.8	3.92889	1.24587	0.00161304	3.15354
septum site-determining protein MinC CDS	UAB_RS0206385	forward	WP_003428479.1	2.8	0.014537	51.1703	2.8	4.01484	1.27575	0.00164932	3.14704
2-hydroxyglutaryl-CoA dehydratase CDS	UAB_RS0203100	forward	WP_009888223.1	2.8	0.0148561	135.618	2.8	3.8504	1.22664	0.00169532	3.13899
beta-ketoacyl-ACP reductase CDS	UAB_RS0206555	forward	WP_003428442.1	2.8	0.0151931	86.0373	-2.8	-3.13008	1.00033	0.00175382	-3.12903
efflux RND transporter periplasmic adaptor subunit CDS	UAB_RS0213275	forward	WP_009897600.1	2.8	0.0151931	20.7407	2.8	5.00352	1.5986	0.00174844	3.12994
hydantoinase CDS	UAB_RS0209810	forward	WP_004454432.1	2.8	0.0152325	21.3626	2.8	5.0298	1.60871	0.00176841	3.1266
vancomycin resistance histidine kinase VanS CDS	UAB_RS0209290	forward	WP_003436403.1	2.7	0.0152328	25.8914	2.7	5.20207	1.6647	0.0017785	3.12493
srlA CDS	UAB_RS0204970	forward	WP_009902147.1	2.7	0.0154695	23.0803	2.7	5.09692	1.63429	0.00181634	3.11873
ABC transporter permease CDS	UAB_RS0219245	reverse	WP_009892169.1	2.7	0.0156679	21.0267	2.7	5.00852	1.60874	0.00184996	3.11332
hypothetical protein CDS	UAB_RS0215825	reverse	WP_003422659.1	2.7	0.015979	35.6073	2.7	4.69946	1.51389	0.00190778	3.10423
PTS mannose transporter subunit IID CDS	UAB_RS0217890	reverse	WP_011861894.1	2.7	0.015979	63.8231	2.7	3.99165	1.28543	0.0019008	3.10531
peptidoglycan-binding protein CDS	UAB_RS0203835	reverse	WP_003425119.1	2.7	0.0161477	61.4978	2.7	4.43995	1.43277	0.00194266	3.09886
nagA CDS	UAB_RS0218570	forward	WP_009903776.1	2.7	0.0161477	24.9574	2.7	5.15669	1.6646	0.00194922	3.09786
RidA family protein CDS	UAB_RS0217260	reverse	WP_003421988.1	2.7	0.0163138	22.6036	2.7	5.06671	1.63801	0.00198004	3.09321
amidohydrolase CDS	UAB_RS0205380	forward	WP_004453606.1	2.7	0.0166792	21.5896	2.7	5.02051	1.62792	0.00204235	3.084
site-specific integrase CDS	UAB_RS0207040	forward	WP_009902371.1	2.7	0.0166792	124.679	2.7	4.17159	1.35291	0.0020464	3.08341
peptidase S41 CDS	UAB_RS0218580	reverse	WP_003437815.1	2.7	0.0173333	22.5575	2.7	5.05494	1.64637	0.00213808	3.07035
lactate utilization protein CDS	UAB_RS0211460	reverse	WP_003435129.1	2.7	0.0174963	20.2932	2.7	4.95542	1.61627	0.00216972	3.06596
galU CDS	UAB_RS0218750	reverse	WP_009892053.1	2.6	0.0183395	22.8462	2.6	5.05544	1.65738	0.00228639	3.05027
hypothetical protein CDS	UAB_RS0219385	reverse	WP_003420681.1	2.6	0.0184201	19.5399	2.6	4.91273	1.61213	0.00230859	3.04736
spoIVA CDS	UAB_RS0214445	reverse	WP_004454943.1	2.6	0.0193292	115.698	2.6	4.27477	1.41023	0.00243528	3.03127
hypothetical protein CDS	UAB_RS0208665	forward	WP_003429769.1	2.6	0.0199328	22.4207	2.6	5.0251	1.66459	0.00253762	3.01882
AraC family transcriptional regulator CDS	UAB_RS0210510	reverse	WP_009902813.1	2.6	0.0199328	23.9321	2.6	5.08173	1.68321	0.00253549	3.01907
flavodoxin family protein CDS	UAB_RS0209585	reverse	WP_004454488.1	2.6	0.0203175	19.5197	2.6	4.89698	1.62612	0.00259999	3.01145
DegV family protein CDS	UAB_RS0203915	forward	WP_003438997.1	2.6	0.0204158	19.3628	2.6	4.88763	1.62465	0.00262604	3.00843
ABC transporter permease CDS	UAB_RS0205410	forward	WP_009902199.1	2.6	0.0206379	20.4878	2.6	4.93431	1.64534	0.00270907	2.99896
proline/glycine betaine ABC transporter ATP-binding protein CDS	UAB_RS0205625	forward	WP_009895930.1	2.6	0.0206379	20.0456	2.6	4.91581	1.63762	0.00268381	3.00181
sporulation protein CDS	UAB_RS02000000220335	reverse	WP_003438191.1	2.6	0.0206379	40.1938	2.6	5.49849	1.83132	0.00267795	3.00247
hypothetical protein CDS	UAB_RS0219705	forward	WP_009903853.1	2.6	0.0206379	19.7757	2.6	4.90382	1.63501	0.00270632	2.99927
succinate-semialdehyde dehydrogenase CDS	UAB_RS0212940	reverse	WP_004454646.1	2.6	0.0212941	83.2159	2.6	5.01537	1.67857	0.00280924	2.98787
pyridoxal phosphate-dependent aminotransferase CDS	UAB_RS0207590	reverse	WP_003438357.1	2.5	0.022556	795.602	2.5	3.09941	1.04442	0.00300138	2.9676
flavin reductase CDS	UAB_RS0213225	reverse	WP_004454695.1	2.5	0.022556	20.0749	2.5	4.90151	1.65191	0.00300548	2.96718
VWA domain-containing protein CDS	UAB_RS0212455	reverse	WP_009903109.1	2.5	0.0231787	25.6624	2.5	5.11098	1.72828	0.00310374	2.95727
chitooligosaccharide deacetylase CDS	UAB_RS0215750	reverse	WP_003439691.1	2.5	0.0234942	50.5009	2.5	4.19879	1.42256	0.00316149	2.95158
PTS galactitol transporter subunit IIB CDS	UAB_RS0206175	forward	WP_003428537.1	2.5	0.0238041	19.797	2.5	4.87926	1.65684	0.00323046	2.94491
glycine/betaine reductase C CDS	UAB_RS0212975	reverse	WP_009897537.1	2.5	0.0238041	182.903	2.5	4.03711	1.37106	0.0032346	2.94452
sensor histidine kinase CDS	UAB_RS0204445	forward	WP_009902076.1	2.5	0.0238671	21.2788	2.5	4.94174	1.68045	0.00327444	2.94073
hypothetical protein CDS	UAB_RS0204575	reverse	WP_009902102.1	2.5	0.0238671	19.4915	2.5	4.86348	1.65385	0.00327464	2.94071
cell wall-binding repeat-containing protein CDS	UAB_RS0210280	forward	WP_077718191.1	2.5	0.0238969	17.7597	2.5	4.77854	1.626	0.00329449	2.93883
membrane protein CDS	UAB_RS0206185	forward	WP_003438015.1	2.5	0.0242946	34.4133	2.5	4.18266	1.42644	0.00336534	2.93223
carbon monoxide dehydrogenase CDS	UAB_RS0204760	forward	WP_003418348.1	2.5	0.0247904	112.559	2.5	3.81178	1.30341	0.00345038	2.92447
crotonase CDS	UAB_RS0206030	forward	WP_003437965.1	2.4	0.026224	334.833	2.4	3.37048	1.16112	0.00369851	2.90279
molybdenum cofactor sulfurase CDS	UAB_RS0209795	forward	WP_004454437.1	2.4	0.026224	17.6773	2.4	4.75989	1.63833	0.0036687	2.90533
alpha/beta hydrolase CDS	UAB_RS0215665	reverse	WP_009903349.1	2.4	0.026224	55.0889	2.4	4.25339	1.46542	0.0037018	2.90251
4-hydroxybutyryl-CoA dehydratase CDS	UAB_RS0212935	reverse	WP_003430738.1	2.4	0.0267077	162.951	2.4	4.52908	1.56428	0.00378769	2.89532
PTS sugar transporter subunit IIB CDS	UAB_RS0209195	forward	WP_003436486.1	2.4	0.0268995	16.7522	2.4	4.7057	1.62736	0.00383264	2.89162
membrane protein CDS	UAB_RS0201505	forward	WP_009901593.1	2.4	0.0269985	33.2638	2.4	4.13398	1.43165	0.00388237	2.88756
peptidoglycan-binding protein CDS	UAB_RS0215850	reverse	WP_009898068.1	2.4	0.0269985	49.6799	2.4	3.66273	1.26814	0.00387372	2.88827
nucleoside recognition protein CDS	UAB_RS0215440	reverse	WP_003426630.1	2.4	0.0270034	17.9061	2.4	4.76189	1.64996	0.00390088	2.88607
hypothetical protein CDS	UAB_RS02000000220755	forward	WP_009890506.1	2.4	0.0276581	21.9582	2.4	4.93561	1.71549	0.00401371	2.87708
Fis family transcriptional regulator CDS	UAB_RS0203130	forward	WP_003434571.1	2.4	0.0278751	18.1727	2.4	4.76863	1.6597	0.00406359	2.87318
addA CDS	UAB_RS0205950	forward	WP_009902247.1	2.4	0.0284154	17.2308	2.4	4.71716	1.64755	0.0041947	2.86314
hypothetical protein CDS	UAB_RS0212490	reverse	WP_003440234.1	2.4	0.0284154	18.3445	2.4	4.77433	1.66769	0.00419859	2.86284
cell division protein SepF CDS	UAB_RS0214410	reverse	WP_003416162.1	2.4	0.0284154	23.1199	2.4	4.97315	1.73678	0.00419083	2.86343
whiA CDS	UAB_RS02000000221045	reverse		2.4	0.0285817	16.9215	2.4	4.70029	1.6437	0.004242	2.85958
eam CDS	UAB_RS0212475	reverse	WP_003430434.1	2.4	0.0285845	44.7606	2.4	4.04949	1.41682	0.00426128	2.85814
spore cortex-lytic protein CDS	UAB_RS0219135	reverse	WP_003434944.1	2.4	0.0288123	17.9408	2.4	4.75061	1.66441	0.00431424	2.85422
MATE family efflux transporter CDS	UAB_RS0201970	reverse	WP_003425390.1	2.4	0.0288712	56.6675	-2.4	-4.05233	1.42078	0.0043421	-2.85218
hypothetical protein CDS	UAB_RS0208960	forward	WP_009902611.1	2.4	0.0292148	16.2824	2.4	4.6595	1.63662	0.00441306	2.84702
xanthine dehydrogenase accessory factor CDS	UAB_RS0208755	forward	WP_009902575.1	2.3	0.029511	17.9954	2.3	4.74632	1.66982	0.00447726	2.84242
nucleotide exchange factor GrpE CDS	UAB_RS0213575	reverse	WP_025992033.1	2.3	0.031271	34.0363	2.3	4.62727	1.63942	0.00476491	2.82251
hypothetical protein CDS	UAB_RS0214905	reverse	WP_009897893.1	2.3	0.031884	16.9521	2.3	4.6799	1.66255	0.00487934	2.81489
cell surface protein CDS	UAB_RS02000000220300	forward		2.3	0.0321226	15.7847	2.3	4.61534	1.64182	0.00493704	2.81111
ATP-dependent helicase CDS	UAB_RS0204890	forward	WP_003436959.1	2.3	0.0331007	15.9968	2.3	4.62306	1.65105	0.00510921	2.80007
hypothetical protein CDS	UAB_RS0218780	reverse	WP_003421411.1	2.3	0.033228	15.4851	2.3	4.59255	1.64169	0.00515077	2.79745
cation-translocating P-type ATPase CDS	UAB_RS0213780	reverse	WP_009893623.1	2.3	0.0337978	32.738	2.3	5.20034	1.86519	0.00530172	2.78811
aspartate-semialdehyde dehydrogenase CDS	UAB_RS0217495	forward	WP_003422061.1	2.3	0.0337978	175.924	-2.3	-3.00134	1.07658	0.00530598	-2.78785
sigma-54-dependent Fis family transcriptional regulator CDS	UAB_RS0217610	reverse	WP_003428097.1	2.3	0.0337978	16.6537	2.3	4.6534	1.66804	0.00527503	2.78974
PTS mannose/fructose/sorbose transporter subunitIIB CDS	UAB_RS0217905	reverse	WP_009903699.1	2.3	0.0340615	31.1736	2.3	4.14676	1.48951	0.00536985	2.78397
hydrolase CDS	UAB_RS0205335	forward	WP_009888650.1	2.3	0.034167	30.572	2.3	4.12378	1.48323	0.00543134	2.78027
carbon starvation protein A CDS	UAB_RS0213105	forward	WP_009890565.1	2.3	0.034167	90.3905	2.3	3.49099	1.25563	0.00543156	2.78026
hflX CDS	UAB_RS0212245	reverse	WP_011861493.1	2.3	0.0344127	15.7179	2.3	4.59476	1.65482	0.00549332	2.77659
cobA CDS	UAB_RS0218395	reverse	WP_009898657.1	2.3	0.0345106	16.6261	2.3	4.64391	1.67389	0.00553172	2.77432
LacI family transcriptional regulator CDS	UAB_RS0205125	reverse	WP_003437541.1	2.3	0.0346161	16.1092	2.3	4.61423	1.66459	0.00557146	2.77199
PFL family protein CDS	UAB_RS0214430	reverse	WP_003426939.1	2.3	0.0347836	63.6562	2.3	3.45087	1.24621	0.00562136	2.76909
phosphatidylethanolamine-binding protein CDS	UAB_RS0217145	forward	WP_003434976.1	2.2	0.0348944	38.6517	2.2	4.2432	1.53365	0.00566228	2.76672
hypothetical protein CDS	UAB_RS0204490	forward	WP_003426890.1	2.2	0.0354987	18.3471	2.2	4.72208	1.71103	0.00578376	2.7598
ferredoxin CDS	UAB_RS0209160	forward	WP_003430011.1	2.2	0.0355644	46.508	2.2	4.03755	1.46401	0.00581793	2.75787
flagellar M-ring protein FliF CDS	UAB_RS0202515	forward	WP_009901746.1	2.2	0.0356654	29.3799	2.2	3.96384	1.43914	0.0058815	2.75432
cupin CDS	UAB_RS0212505	reverse	WP_003440244.1	2.2	0.0356654	15.08	2.2	4.54785	1.65079	0.00587001	2.75496
electron transport complex protein RnfA CDS	UAB_RS0206345	forward	WP_003419046.1	2.2	0.03595	26.3894	2.2	3.90045	1.41881	0.00597585	2.7491
ATPase AAA CDS	UAB_RS0211615	reverse	WP_003434073.1	2.2	0.03595	17.2328	2.2	4.66441	1.69609	0.00595781	2.75009
glycogen/starch/alpha-glucan phosphorylase CDS	UAB_RS0205545	forward	WP_022621656.1	2.2	0.0363918	50.0124	2.2	3.62952	1.32281	0.0060733	2.7438
hypothetical protein CDS	UAB_RS0209075	forward	WP_003436550.1	2.2	0.0365106	313.695	2.2	3.91938	1.43036	0.00614129	2.74014
ABC transporter ATP-binding protein CDS	UAB_RS0212250	reverse	WP_003433862.1	2.2	0.0365106	104.937	-2.2	-4.18101	1.52555	0.00613171	-2.74065
ethanolamine transporter CDS	UAB_RS0210655	forward	WP_009902834.1	2.2	0.0371545	17.9152	2.2	4.68868	1.71552	0.00627412	2.7331
aliphatic sulfonates ABC transporter substrate-binding protein CDS	UAB_RS0208360	forward	WP_003434121.1	2.2	0.0373689	70.6997	2.2	3.55872	1.3036	0.00633497	2.72992
ROK family protein CDS	UAB_RS0213555	reverse	WP_003416574.1	2.2	0.0383337	16.6625	2.2	4.62014	1.69844	0.00652381	2.72022
formate--tetrahydrofolate ligase CDS	UAB_RS0204730	forward	WP_009888533.1	2.2	0.0386212	579.988	2.2	3.31376	1.21988	0.00659822	2.71647
lactate utilization protein CDS	UAB_RS0208480	reverse	WP_009902542.1	2.2	0.0386715	31.9211	2.2	4.03904	1.4878	0.00663231	2.71476
spoIID CDS	UAB_RS0201470	forward	WP_003432452.1	2.2	0.0387862	13.9787	2.2	4.46091	1.64528	0.00670139	2.71133
PTS mannose/fructose/sorbose transporter subunitIIB CDS	UAB_RS0216365	reverse	WP_009891383.1	2.2	0.0387862	136.202	-2.2	-2.72022	1.00331	0.00670316	-2.71124
SPFH/Band 7/PHB domain protein CDS	UAB_RS0205525	forward	WP_003437173.1	2.2	0.0390321	88.982	2.2	2.84939	1.05226	0.0067714	2.70788
DUF3100 domain-containing protein CDS	UAB_RS0205030	forward	WP_003437481.1	2.2	0.039129	14.7658	2.2	4.50657	1.66552	0.00681401	2.7058
flavodoxin family protein CDS	UAB_RS0217270	reverse	WP_003427984.1	2.2	0.0398438	16.4539	2.2	4.59844	1.70406	0.00696477	2.69852
hypothetical protein CDS	UAB_RS0201420	forward	WP_003420704.1	2.2	0.0401199	41.3325	2.2	3.9041	1.44866	0.00703951	2.69497
cell wall-binding repeat-containing protein CDS	UAB_RS0217285	forward	WP_009903618.1	2.1	0.0402939	16.0866	2.1	4.57538	1.69945	0.00709662	2.69228
nrdG CDS	UAB_RS0201380	forward	WP_003432598.1	2.1	0.0405395	15.0161	2.1	4.5125	1.67813	0.00716662	2.689
LysR family transcriptional regulator CDS	UAB_RS0215015	forward	WP_004454143.1	2.1	0.0405928	13.9914	2.1	4.45018	1.65599	0.00720281	2.68732
gluconate permease CDS	UAB_RS0215395	reverse	WP_011861697.1	2.1	0.0409625	28.4065	2.1	5.02203	1.87176	0.00729543	2.68305
DUF2935 domain-containing protein CDS	UAB_RS0208485	reverse	WP_003439363.1	2.1	0.041247	40.2458	2.1	3.87381	1.44572	0.00737331	2.6795
acpP CDS	UAB_RS0206560	forward	WP_003419132.1	2.1	0.0424301	45.1219	-2.1	-4.52255	1.6954	0.00764078	-2.66754
2-hydroxyacyl-CoA dehydratase CDS	UAB_RS0209980	forward	WP_004454390.1	2.1	0.0424301	26.7983	2.1	4.96871	1.86199	0.0076192	2.66849
alpha-hydroxy-acid oxidizing enzyme CDS	UAB_RS0213180	forward	WP_009903176.1	2.1	0.0425882	15.0238	2.1	4.50181	1.68919	0.00769734	2.66507
hypothetical protein CDS	UAB_RS0202820	forward	WP_003425143.1	2.1	0.0427951	15.788	2.1	4.5435	1.70667	0.00776297	2.66221
hypothetical protein CDS	UAB_RS0205600	forward	WP_003418667.1	2.1	0.0428845	82.0594	2.1	3.27408	1.23073	0.00780746	2.66028
serine--tRNA ligase CDS	UAB_RS0200745	forward	WP_003435562.1	2.1	0.0431395	54.1737	2.1	2.97759	1.12105	0.00790582	2.65607
cell division topological specificity factor CDS	UAB_RS0206395	forward	WP_003419058.1	2.1	0.0431395	15.8198	2.1	4.54106	1.71031	0.00792849	2.6551
cupin domain-containing protein CDS	UAB_RS0210495	forward	WP_003435528.1	2.1	0.0431395	49.487	2.1	3.59112	1.35277	0.00793927	2.65464
MoxR family ATPase CDS	UAB_RS0212460	reverse	WP_003433818.1	2.1	0.0431959	17.6211	2.1	4.63005	1.74642	0.00802144	2.65117
PTS galactitol transporter subunit IIC CDS	UAB_RS0212600	reverse	WP_009897455.1	2.1	0.0431959	26.4313	2.1	4.94693	1.86547	0.00800555	2.65184
TIGR04086 family membrane protein CDS	UAB_RS0215335	reverse	WP_021369098.1	2.1	0.0431959	16.4271	2.1	4.57257	1.72511	0.00803512	2.65059
lipoprotein CDS	UAB_RS0203805	forward	WP_003439113.1	2.1	0.0434967	36.2046	2.1	3.76456	1.42217	0.00811977	2.64705
LexA repressor CDS	UAB_RS0210760	reverse	WP_009897067.1	2.1	0.0444605	76.2048	2.1	3.72121	1.41103	0.00835833	2.63724
rubrerythrin family protein CDS	UAB_RS0215570	forward	WP_003426696.1	2.1	0.0444605	18.009	2.1	4.64081	1.75902	0.0083325	2.63829
type I restriction endonuclease subunit R CDS	UAB_RS0216985	reverse	WP_009903553.1	2	0.047612	14.0754	2	4.42016	1.69178	0.00898222	2.61273
methionyl-tRNA formyltransferase CDS	UAB_RS0214215	reverse	WP_003431156.1	2	0.0476818	13.7347	2	4.39875	1.68467	0.00902683	2.61104
ABC transporter permease CDS	UAB_RS0205405	forward	WP_009895878.1	2	0.0485068	12.9632	2	4.34347	1.66801	0.009215	2.60397
(Fe-S)-binding protein CDS	UAB_RS0208275	forward	WP_003438661.1	2	0.0485319	24.3486	2	4.85292	1.86472	0.00925499	2.60249
threonine ammonia-lyase CDS	UAB_RS0213835	reverse	WP_009890721.1	2	0.0485319	246.57	2	2.90293	1.1159	0.00928382	2.60142
nitrate reductase subunit beta CDS	UAB_RS0202005	forward	WP_009888020.1	2	0.0486958	245.206	2	3.50312	1.34783	0.00934728	2.59908
hypothetical protein CDS	UAB_RS0202840	reverse	WP_009895380.1	2	0.048888	89.3981	2	3.85536	1.48613	0.00948061	2.59422
RNA polymerase subunit sigma-70 CDS	UAB_RS0206795	reverse		2	0.048888	23.1587	2	4.81099	1.85392	0.0094579	2.59504
clpB CDS	UAB_RS0211245	reverse	WP_003435194.1	2	0.048888	22.4212	2	4.78605	1.8449	0.00948092	2.59421
hypothetical protein CDS	UAB_RS0204695	forward	WP_003432274.1	2	0.0490348	17.6294	2	4.59629	1.77325	0.00954173	2.59201
phosphoribosylaminoimidazolesuccinocarboxamide synthase CDS	UAB_RS0203610	reverse	WP_009901962.1	2	0.0491358	36.9753	2	3.75649	1.45031	0.0095938	2.59014
IclR family transcriptional regulator CDS	UAB_RS0213400	reverse	WP_003416661.1	2	0.0497374	13.4261	2	4.36608	1.68915	0.00974407	2.58478
hisD CDS	UAB_RS0209080	forward	WP_009902633.1	2	0.0504457	13.1484	2	4.34503	1.68494	0.00991611	2.57874
PTS sugar transporter CDS	UAB_RS0212615	reverse	WP_009903131.1	2	0.0513984	14.9964	2	4.45103	1.73117	0.0101373	2.57111
D-alanyl-D-alanine carboxypeptidase CDS	UAB_RS0207345	forward	WP_003428267.1	2	0.052319	14.101	2	4.39729	1.71523	0.0103572	2.56367
DUF378 domain-containing protein CDS	UAB_RS0219070	reverse	WP_003427633.1	2	0.052319	21.9442	2	4.74878	1.85308	0.0103879	2.56264
ATP-binding protein CDS	UAB_RS0218000	reverse	WP_003435617.1	2	0.0527178	38.2173	2	3.77086	1.47365	0.0105018	2.55885
diguanylate phosphodiesterase CDS	UAB_RS0208315	forward	WP_009902525.1	2	0.0530744	14.6331	2	4.42309	1.73149	0.0106341	2.5545
hypothetical protein CDS	UAB_RS02000000220615	forward	WP_003435240.1	2	0.0530744	13.0891	2	4.32646	1.69461	0.0106779	2.55307
glycyl-radical enzyme activating protein CDS	UAB_RS0217925	reverse	WP_003432388.1	2	0.0530744	37.3228	2	3.61975	1.41772	0.010673	2.55323
PTS glucose transporter subunit IIABC CDS	UAB_RS02000000220820	reverse	WP_009903292.1	2	0.0536428	73.7102	2	2.9812	1.16992	0.0108276	2.54821
ABC transporter ATP-binding protein CDS	UAB_RS0212255	reverse	WP_003433859.1	2	0.053666	41.1052	-2	-3.42347	1.34416	0.0108677	-2.54692
celB CDS	UAB_RS0201535	forward	WP_009901597.1	2	0.0546775	24.1752	2	4.80024	1.89184	0.0111698	2.53734
CBS domain-containing protein CDS	UAB_RS0207675	forward	WP_009889129.1	2	0.0546775	12.9908	2	4.31345	1.70054	0.011196	2.53652
flavin reductase family protein CDS	UAB_RS0211780	reverse	WP_003434028.1	2	0.0546775	22.5641	2	4.75063	1.87328	0.0112129	2.53599
raiA CDS	UAB_RS0213475	reverse	WP_009903196.1	2	0.0546775	99.129	2	3.5543	1.40161	0.0112168	2.53587
hypothetical protein CDS	UAB_RS0204835	forward	WP_009902129.1	1.9	0.0553496	22.3159	1.9	3.71861	1.46963	0.0113964	2.5303
iron hydrogenase CDS	UAB_RS0205585	forward	WP_009888725.1	1.9	0.0553496	11.892	1.9	4.23225	1.67363	0.0114456	2.52879
DNA-binding response regulator CDS	UAB_RS0210415	forward	WP_003439430.1	1.9	0.0553496	13.8443	1.9	4.36076	1.7256	0.0115007	2.5271
nicotinate-nicotinamide nucleotide adenylyltransferase CDS	UAB_RS0213900	reverse	WP_003416411.1	1.9	0.0553496	13.3128	1.9	4.32817	1.71232	0.0114824	2.52767
radical SAM protein CDS	UAB_RS0204795	forward	WP_003436928.1	1.9	0.0560618	23.3449	1.9	4.76304	1.88959	0.0117128	2.52068
DNA mismatch repair protein MutS CDS	UAB_RS0210995	reverse	WP_009902880.1	1.9	0.0560618	11.6353	1.9	4.20816	1.66965	0.0117227	2.52038
thymidylate synthase (FAD) CDS	UAB_RS0201025	forward	WP_003421197.1	1.9	0.0567344	11.8896	1.9	4.22343	1.6822	0.0120504	2.51066
phosphoadenosine phosphosulfate sulfurtransferase CDS	UAB_RS0204065	forward	WP_003438907.1	1.9	0.0567344	12.8324	1.9	4.288	1.70766	0.012038	2.51103
UDP-diphosphatase CDS	UAB_RS0207555	reverse	WP_003438350.1	1.9	0.0567344	21.0587	1.9	4.68402	1.86406	0.0119777	2.5128
VOC family protein CDS	UAB_RS0219425	forward	WP_012816458.1	1.9	0.0567344	12.7242	1.9	4.28122	1.7031	0.0119445	2.51378
hypothetical protein CDS	UAB_RS0219445	reverse	WP_003435770.1	1.9	0.0567344	12.5639	1.9	4.27183	1.70027	0.0119902	2.51243
phospholipase CDS	UAB_RS0215115	reverse	WP_003431793.1	1.9	0.0567711	33.3699	1.9	3.62766	1.44566	0.0120957	2.50934
XRE family transcriptional regulator CDS	UAB_RS0201835	reverse	WP_009901660.1	1.9	0.056774	12.9118	1.9	4.29162	1.71176	0.0121712	2.50714
hypothetical protein CDS	UAB_RS0204410	reverse	WP_004454330.1	1.9	0.056774	23.9991	1.9	3.67611	1.46623	0.0121698	2.50718
electron transfer flavoprotein subunit beta CDS	UAB_RS0205165	forward	WP_003437555.1	1.9	0.0568027	21.4858	1.9	4.69386	1.87314	0.0122148	2.50588
phosphodiesterase CDS	UAB_RS0205985	reverse	WP_009902250.1	1.9	0.0572805	22.1606	1.9	3.70319	1.48019	0.0123554	2.50183
MATE family efflux transporter CDS	UAB_RS0205665	forward	WP_003437109.1	1.9	0.0581522	11.8934	1.9	4.215	1.68911	0.0125817	2.49539
riboflavin synthase CDS	UAB_RS0209710	reverse	WP_009889593.1	1.9	0.0583041	21.8089	1.9	4.69401	1.88356	0.0126991	2.4921
HDIG domain-containing protein CDS	UAB_RS0213895	reverse	WP_003431048.1	1.9	0.0583041	14.1995	1.9	4.36272	1.75123	0.01273	2.49124
PTS lactose/cellobiose transporter subunit IIA CDS	UAB_RS0215745	reverse	WP_003422696.1	1.9	0.0583041	48.7669	1.9	3.54151	1.42098	0.0126919	2.4923
N(4)-(beta-N-acetylglucosaminyl)-L-asparaginase CDS	UAB_RS02000000219985	forward		1.9	0.0586046	50.2155	1.9	3.51574	1.41289	0.0128343	2.48834
Fis family transcriptional regulator CDS	UAB_RS0213155	reverse	WP_009897559.1	1.9	0.059194	19.6319	1.9	4.61202	1.85691	0.0130024	2.4837
peptidase CDS	UAB_RS0209395	forward	WP_009889546.1	1.9	0.0592898	11.5787	1.9	4.18473	1.68599	0.0130625	2.48206
gfo/Idh/MocA family oxidoreductase CDS	UAB_RS0207890	forward	WP_003438480.1	1.9	0.0611541	11.6044	1.9	4.1819	1.69312	0.0135136	2.46994
transcription antitermination protein BlgG CDS	UAB_RS0204960	forward	WP_009902146.1	1.9	0.0620222	14.934	1.9	4.38677	1.78161	0.0138067	2.46225
rimO CDS	UAB_RS0207520	forward	WP_003433320.1	1.9	0.0620222	19.9403	1.9	4.60938	1.87082	0.0137464	2.46382
peptidase M20 CDS	UAB_RS0215450	reverse	WP_009903340.1	1.9	0.0620222	20.9483	1.9	4.64307	1.88613	0.0138282	2.4617
thiol reductase thioredoxin CDS	UAB_RS0213005	reverse	WP_003416870.1	1.9	0.0628774	23.8282	1.9	3.65322	1.48764	0.0140603	2.45572
ornithine cyclodeaminase CDS	UAB_RS0203800	forward	WP_003439110.1	1.8	0.063849	21.424	1.8	4.64994	1.8986	0.0143197	2.44914
hypothetical protein CDS	UAB_RS0203035	forward	WP_003427789.1	1.8	0.0651337	12.4798	1.8	4.2292	1.73264	0.0146508	2.4409
ABC transporter ATP-binding protein CDS	UAB_RS0204435	reverse	WP_009895699.1	1.8	0.0654706	29.5925	1.8	3.48714	1.43034	0.0147698	2.43798
ABC transporter permease CDS	UAB_RS0209200	reverse	WP_012816158.1	1.8	0.0658239	11.1286	1.8	4.12711	1.69493	0.0148929	2.43497
hypothetical protein CDS	UAB_RS0206065	forward	WP_009888870.1	1.8	0.0658741	65.0358	1.8	2.9531	1.21441	0.0150276	2.43171
hypothetical protein CDS	UAB_RS0213290	reverse	WP_004454705.1	1.8	0.0658741	39.6027	1.8	3.2167	1.3229	0.0150346	2.43154
hypothetical protein CDS	UAB_RS02000000221050	reverse	WP_009891985.1	1.8	0.0658741	18.8046	1.8	4.54528	1.86797	0.0149633	2.43327
23S rRNA (guanosine(2251)-2'-O)-methyltransferase RlmB CDS	UAB_RS0201030	forward	WP_003425498.1	1.8	0.0658812	11.2276	1.8	4.13196	1.70007	0.0150797	2.43046
AraC family transcriptional regulator CDS	UAB_RS0209210	reverse	WP_009889503.1	1.8	0.0675278	13.6926	1.8	4.29313	1.77369	0.0155011	2.42045
TetR/AcrR family transcriptional regulator CDS	UAB_RS0212215	forward	WP_003423398.1	1.8	0.0680369	10.8662	1.8	4.09779	1.69563	0.0156629	2.41668
DNA helicase CDS	UAB_RS0207545	forward	WP_003438344.1	1.8	0.0688357	12.1908	1.8	4.19159	1.74001	0.0159984	2.40895
sulfurtransferase CDS	UAB_RS0208615	reverse	WP_009902555.1	1.8	0.0688357	13.8425	1.8	4.29496	1.78331	0.0160216	2.40842
aspartate aminotransferase CDS	UAB_RS0215480	forward	WP_011861705.1	1.8	0.0688357	19.183	1.8	4.54368	1.88441	0.0159004	2.41119
type II toxin-antitoxin system PemK/MazF family toxin CDS	UAB_RS0218610	reverse	WP_003425840.1	1.8	0.0688357	61.196	1.8	3.41903	1.41971	0.0160284	2.40827
peptide transporter CDS	UAB_RS0207940	forward	WP_009902476.1	1.8	0.0692032	759.655	1.8	2.57201	1.06931	0.0161596	2.40529
ferredoxin CDS	UAB_RS0204790	forward	WP_003436926.1	1.8	0.0694356	19.4651	1.8	4.54731	1.89232	0.0162597	2.40303
hypothetical protein CDS	UAB_RS0218590	reverse	WP_009894025.1	1.8	0.0699841	18.9613	1.8	4.527	1.88694	0.0164343	2.39913
propanediol utilization phosphotransacylase CDS	UAB_RS0210690	forward	WP_009902845.1	1.8	0.0701139	12.0872	1.8	4.17851	1.74328	0.0165331	2.39693
PTS sugar transporter subunit IIB CDS	UAB_RS0215765	reverse	WP_003422688.1	1.8	0.0701139	25.7595	1.8	3.35649	1.40064	0.0165572	2.3964
hypothetical protein CDS	UAB_RS0209995	reverse	WP_003430242.1	1.8	0.0717793	12.3322	1.8	4.18767	1.75454	0.0169979	2.38675
damage-inducible protein CinA CDS	UAB_RS0207970	forward	WP_003438532.1	1.7	0.0752005	23.1073	1.7	3.59126	1.51671	0.0178945	2.36779
multidrug transporter CDS	UAB_RS02000000220770	forward		1.7	0.0752005	30.826	1.7	3.48888	1.47364	0.0179073	2.36753
translation initiation factor IF-1 CDS	UAB_RS0201240	forward	WP_003421127.1	1.7	0.0758702	50.0464	1.7	3.26091	1.37986	0.0181168	2.36322
glmU CDS	UAB_RS0218885	reverse	WP_009898727.1	1.7	0.0789574	77.8617	1.7	2.8704	1.22281	0.018906	2.34738
transposase CDS	UAB_RS0210265	reverse	WP_009902775.1	1.7	0.0807453	16.1843	1.7	4.36865	1.86854	0.0193874	2.338
phosphohydrolase CDS	UAB_RS0204640	forward	WP_003436878.1	1.7	0.0807652	17.0757	1.7	4.40531	1.88513	0.0194454	2.33688
hypothetical protein CDS	UAB_RS02000000220585	forward	WP_003428796.1	1.7	0.0809782	10.0962	1.7	3.99185	1.70967	0.0195501	2.33487
MerR family transcriptional regulator CDS	UAB_RS0217275	reverse	WP_003427985.1	1.7	0.0811503	10.5853	1.7	4.0319	1.72816	0.0196452	2.33306
rsgA CDS	UAB_RS0214175	reverse	WP_004454894.1	1.7	0.0815058	10.0461	1.7	3.98663	1.71071	0.019785	2.3304
NAD(P)-dependent oxidoreductase CDS	UAB_RS0201695	forward	WP_009901626.1	1.7	0.0822497	10.4331	1.7	4.01406	1.72651	0.0200741	2.32496
diguanylate cyclase CDS	UAB_RS0209680	forward	WP_003430159.1	1.7	0.0822497	27.7493	1.7	3.37628	1.45159	0.0200231	2.32591
sorbitol operon activator protein (glucitol) CDS	UAB_RS0204965	forward	WP_003437466.1	1.7	0.0822937	9.8575	1.7	3.96537	1.70792	0.0202458	2.32176
sigF CDS	UAB_RS0205005	forward	WP_003418417.1	1.7	0.0822937	11.2492	1.7	4.07646	1.75549	0.0202261	2.32213
CoA transferase CDS	UAB_RS0205155	forward	WP_032506535.1	1.7	0.0822937	31.618	1.7	3.98475	1.71629	0.0202477	2.32173
hypothetical protein CDS	UAB_RS0215410	forward	WP_011861700.1	1.7	0.0825759	23.9704	1.7	3.61077	1.55675	0.0203716	2.31943
4-hydroxyphenylacetate decarboxylase small subunit CDS	UAB_RS0201625	forward	WP_003425410.1	1.7	0.0827641	10.3715	1.7	4.00607	1.72978	0.0205613	2.31594
alanine--glyoxylate aminotransferase family protein CDS	UAB_RS0205710	forward	WP_009888750.1	1.7	0.0827641	15.716	1.7	4.3316	1.87042	0.0205671	2.31584
excinuclease ABC subunit B CDS	UAB_RS0218355	reverse	WP_009891935.1	1.7	0.0827641	9.68341	1.7	3.94675	1.70444	0.0205818	2.31557
ABC transporter ATP-binding protein CDS	UAB_RS0201935	forward	WP_003434455.1	1.7	0.0838308	10.2136	1.7	3.98859	1.7276	0.0209577	2.30875
DUF4116 domain-containing protein CDS	UAB_RS0215095	reverse	WP_009897920.1	1.7	0.0838308	15.5273	1.7	4.31828	1.86967	0.0209076	2.30965
transcriptional regulator CDS	UAB_RS0211480	reverse	WP_003428999.1	1.7	0.0851312	9.74038	1.7	3.9447	1.71365	0.021339	2.30193
NAD(P)/FAD-dependent oxidoreductase CDS	UAB_RS0202010	forward	WP_009892576.1	1.7	0.0851906	507.129	1.7	2.55827	1.11244	0.0214662	2.29968
hypothetical protein CDS	UAB_RS0215740	forward	WP_003439687.1	1.7	0.0851906	9.7686	1.7	3.94691	1.71624	0.0214629	2.29974
hydrolase CDS	UAB_RS0203030	forward	WP_009888208.1	1.7	0.0852562	9.63754	1.7	3.93374	1.71225	0.0215952	2.29741
ATP synthase subunit alpha CDS	UAB_RS0218655	reverse	WP_003421367.1	1.7	0.0852562	313.103	-1.7	-2.15511	0.938043	0.0215931	-2.29745
flavodoxin family protein CDS	UAB_RS0210300	reverse	WP_009902779.1	1.7	0.0860115	17.3495	1.7	4.38354	1.91164	0.0218433	2.29308
RNA polymerase sporulation sigma factor SigG CDS	UAB_RS0214530	reverse	WP_003416101.1	1.7	0.0863441	15.9092	1.7	4.32243	1.887	0.0219847	2.29063
TIGR00159 family protein CDS	UAB_RS0201400	forward	WP_003420697.1	1.7	0.0868731	11.6921	1.7	4.08534	1.78608	0.0221767	2.28733
SPOR domain-containing protein CDS	UAB_RS0214910	reverse	WP_021403625.1	1.6	0.0882789	9.76746	1.6	3.93744	1.72677	0.0225938	2.28023
hypothetical protein CDS	UAB_RS0214105	reverse	WP_009893656.1	1.6	0.08832	36.3659	1.6	3.14767	1.38112	0.0226626	2.27908
two-component sensor histidine kinase CDS	UAB_RS0213725	reverse	WP_009903215.1	1.6	0.0898975	15.3134	1.6	4.28059	1.88462	0.0231267	2.27134
prdC CDS	UAB_RS0217625	reverse	WP_003431873.1	1.6	0.0911528	527.016	-1.6	-2.33467	1.03074	0.0235097	-2.26505
YfcC family protein CDS	UAB_RS0209755	forward	WP_009889640.1	1.6	0.0911943	9.86821	1.6	3.93521	1.73957	0.0236867	2.26217
dltB CDS	UAB_RS0215605	reverse	WP_009898018.1	1.6	0.0911943	9.4302	1.6	3.89776	1.72319	0.0237009	2.26194
hydA CDS	UAB_RS0217210	reverse		1.6	0.0911943	9.80134	1.6	3.92815	1.73634	0.0236783	2.26231
amidohydrolase CDS	UAB_RS0205040	forward	WP_009902152.1	1.6	0.0917891	11.4491	1.6	4.05148	1.7939	0.023916	2.25848
spoIIID CDS	UAB_RS0201480	forward	WP_003420727.1	1.6	0.0922145	27.7506	1.6	3.34089	1.48207	0.024183	2.25421
AraC family transcriptional regulator CDS	UAB_RS0203470	forward	WP_009901923.1	1.6	0.0922145	10.1409	1.6	3.95238	1.75366	0.0242093	2.25379
trxA CDS	UAB_RS0209665	forward	WP_003420374.1	1.6	0.0922145	205.086	-1.6	-2.24805	0.997147	0.0241661	-2.25448
tRNA 4-thiouridine(8) synthase ThiI CDS	UAB_RS0204920	forward	WP_003432202.1	1.6	0.0923384	9.09696	1.6	3.86117	1.71505	0.0243642	2.25134
yqfD CDS	UAB_RS0213465	reverse	WP_009890651.1	1.6	0.0923384	9.82978	1.6	3.92612	1.74458	0.0244196	2.25046
histidine--tRNA ligase CDS	UAB_RS0215035	reverse	WP_003422928.1	1.6	0.0923384	9.23066	1.6	3.87281	1.72096	0.0244246	2.25038
DUF4364 domain-containing protein CDS	UAB_RS0217640	forward	WP_009891708.1	1.6	0.0924245	9.04036	1.6	3.85497	1.71403	0.0245083	2.24907
ABC transporter permease CDS	UAB_RS0203490	forward	WP_009901931.1	1.6	0.0928975	177.894	-1.6	-2.17876	0.97	0.0246951	-2.24614
hypothetical protein CDS	UAB_RS0200900	forward	WP_009901548.1	1.6	0.0936846	15.4118	1.6	4.25987	1.90276	0.0251694	2.23879
hypothetical protein CDS	UAB_RS0202895	forward	WP_003434204.1	1.6	0.0936846	9.66601	1.6	3.90472	1.74547	0.0252823	2.23706
phospholipase CDS	UAB_RS0202930	forward	WP_003434193.1	1.6	0.0936846	9.16817	1.6	3.86198	1.72438	0.0251151	2.23963
sigma-54-dependent Fis family transcriptional regulator CDS	UAB_RS0203390	forward	WP_009901901.1	1.6	0.0936846	8.94393	1.6	3.83932	1.7155	0.0252195	2.23802
MurR/RpiR family transcriptional regulator CDS	UAB_RS0211395	reverse	WP_003424273.1	1.6	0.0936846	48.1322	1.6	2.85105	1.27339	0.0251598	2.23894
NUDIX hydrolase CDS	UAB_RS0213125	reverse	WP_009903163.1	1.6	0.0936846	9.33649	1.6	3.87398	1.73237	0.0253369	2.23623
sodium:proton antiporter CDS	UAB_RS0214660	reverse	WP_009897846.1	1.6	0.0936846	15.0961	1.6	4.24433	1.89726	0.0252808	2.23709
RNA-binding protein CDS	UAB_RS0214400	reverse	WP_004454940.1	1.6	0.0940927	66.4336	-1.6	-3.09965	1.38774	0.0255093	-2.2336
D-aminoacyl-tRNA deacylase CDS	UAB_RS0215050	reverse	WP_003426448.1	1.6	0.0942162	9.37478	1.6	3.87458	1.73581	0.0256049	2.23215
two-component sensor histidine kinase CDS	UAB_RS0212645	reverse	WP_011861512.1	1.6	0.0943609	9.70369	1.6	3.90297	1.74973	0.0257065	2.23062
lipoprotein CDS	UAB_RS0207635	forward	WP_003428196.1	1.6	0.0945613	9.6977	1.6	3.90127	1.75108	0.0258858	2.22792
hypothetical protein CDS	UAB_RS0209280	forward	WP_003436400.1	1.6	0.0945613	1092.87	1.6	2.40456	1.07887	0.0258284	2.22878
alr CDS	UAB_RS0218620	reverse	WP_009903781.1	1.6	0.0947688	153.465	1.6	3.18801	1.43245	0.0260435	2.22556
DUF3298 domain-containing protein CDS	UAB_RS0219225	reverse	WP_009898771.1	1.6	0.0947688	18.4844	1.6	3.3136	1.48912	0.0260677	2.2252
ABC transporter ATP-binding protein CDS	UAB_RS0202870	reverse	WP_009895384.1	1.6	0.0951233	19.2485	1.6	4.39066	1.98021	0.0266044	2.21727
N-acetylmuramoyl-L-alanine amidase CDS	UAB_RS0205065	forward	WP_003437516.1	1.6	0.0951233	14.9008	1.6	4.22129	1.90372	0.0265966	2.21739
flavodoxin family protein CDS	UAB_RS0208220	forward	WP_074037300.1	1.6	0.0951233	14.3412	1.6	4.19488	1.89111	0.0265401	2.21822
ferrous iron transport protein A CDS	UAB_RS0208530	reverse	WP_003420037.1	1.6	0.0951233	13.8714	1.6	4.17154	1.88037	0.0265228	2.21847
alpha/beta hydrolase CDS	UAB_RS0211140	reverse	WP_074091117.1	1.6	0.0951233	75.3916	1.6	2.60256	1.17181	0.0263535	2.22096
araD CDS	UAB_RS0212590	reverse	WP_009897453.1	1.6	0.0951233	8.98143	1.6	3.83203	1.72673	0.0264705	2.21924
cell surface protein CDS	UAB_RS0215320	reverse	WP_009897968.1	1.6	0.0951233	19.7896	1.6	3.38145	1.52335	0.0264364	2.21974
glucose-1-phosphate adenylyltransferase CDS	UAB_RS0205530	forward	WP_003418638.1	1.6	0.0958419	18.8472	1.6	3.32994	1.5047	0.0268953	2.21303
cobT CDS	UAB_RS0218490	reverse	WP_003437772.1	1.6	0.0958419	19.2754	1.6	3.35185	1.51496	0.0269318	2.2125
plsY CDS	UAB_RS0214475	reverse	WP_003426957.1	1.6	0.0958465	14.4013	1.6	4.19239	1.89566	0.0269963	2.21157
DUF1015 domain-containing protein CDS	UAB_RS0205720	forward	WP_003437079.1	1.6	0.0958587	8.99819	1.6	3.8289	1.73222	0.0270775	2.2104
amino acid amidase CDS	UAB_RS0207900	reverse	WP_009889182.1	1.6	0.0958587	26.7685	1.6	3.28668	1.48739	0.0271262	2.2097
3-hydroxybutyrate dehydrogenase CDS	UAB_RS0214710	forward	WP_009890906.1	1.6	0.0960488	9.82555	1.6	3.90232	1.76734	0.0272434	2.20801
hypothetical protein CDS	UAB_RS0204820	forward	WP_003432237.1	1.6	0.097039	40.1223	1.6	3.02756	1.37433	0.0275994	2.20293
hypothetical protein CDS	UAB_RS0206095	forward	WP_003437985.1	1.6	0.097039	453.11	1.6	3.04295	1.3825	0.0277328	2.20105
hypothetical protein CDS	UAB_RS0206240	forward	WP_003428523.1	1.6	0.097039	9.63653	1.6	3.88173	1.76303	0.0276836	2.20174
arylesterase CDS	UAB_RS0209050	forward	WP_003436558.1	1.6	0.097039	9.01791	1.6	3.82483	1.73897	0.0278443	2.19947
spoVT CDS	UAB_RS0218805	reverse	WP_009892063.1	1.6	0.097039	13.604	1.6	4.14409	1.88403	0.0278365	2.19958
bifunctional acetaldehyde-CoA/alcohol dehydrogenase CDS	UAB_RS0202955	forward	WP_003434815.1	1.6	0.0973667	13.5033	1.6	4.13568	1.88375	0.028131	2.19545
YlmC/YmxH family sporulation protein CDS	UAB_RS0207495	forward	WP_003419503.1	1.6	0.0973667	9.26316	1.6	3.8464	1.75138	0.0280775	2.1962
aldehyde oxidase CDS	UAB_RS0211520	reverse	WP_009902982.1	1.6	0.0973667	14.8622	1.6	4.20184	1.91332	0.0280847	2.1961
clpP CDS	UAB_RS0218155	reverse	WP_003436212.1	1.5	0.0986653	8.82046	1.5	3.80242	1.73678	0.0285713	2.18935
membrane protein CDS	UAB_RS0215445	reverse	WP_003431751.1	1.5	0.0997638	14.4504	1.5	4.17417	1.91116	0.0289552	2.1841
30S ribosomal protein S1 CDS	UAB_RS0205670	forward	WP_004453528.1	1.5	0.10193	74.1322	1.5	3.08367	1.41882	0.0297505	2.1734
surface surface protein CDS	UAB_RS0215300	reverse	WP_009897962.1	1.5	0.10193	18.7314	1.5	3.30839	1.5238	0.0299202	2.17115
hypothetical protein CDS	UAB_RS0215315	reverse	WP_009903330.1	1.5	0.10193	324.62	-1.5	-2.06649	0.951276	0.0298305	-2.17233
2-keto-3-deoxygluconate permease CDS	UAB_RS0215695	forward	WP_009893742.1	1.5	0.10193	14.6571	1.5	4.17511	1.92121	0.0297674	2.17317
prdD CDS	UAB_RS0217585	reverse	WP_009903671.1	1.5	0.10193	275.787	-1.5	-2.19344	1.01006	0.0298861	-2.1716
map CDS	UAB_RS0209165	reverse	WP_003430012.1	1.5	0.102258	10.1644	1.5	3.90471	1.80052	0.0301085	2.16866
protein translocase CDS	UAB_RS0217960	reverse	WP_003432395.1	1.5	0.102258	13.7721	1.5	4.12901	1.90444	0.0301513	2.1681
nucleotide phosphodiesterase CDS	UAB_RS0204560	forward	WP_009902098.1	1.5	0.104739	9.27026	1.5	3.82385	1.77219	0.0309519	2.15769
transcriptional regulator CDS	UAB_RS0212665	forward	WP_003423177.1	1.5	0.105723	8.74849	1.5	3.7739	1.75279	0.0313126	2.15308
DNA topoisomerase III CDS	UAB_RS0212575	reverse	WP_009903124.1	1.5	0.106054	8.55621	1.5	3.75656	1.74655	0.0314886	2.15084
C4-dicarboxylate ABC transporter CDS	UAB_RS0216130	reverse	WP_009903401.1	1.5	0.106054	13.5382	1.5	4.10262	1.90814	0.0315504	2.15006
beta-aspartyl-peptidase CDS	UAB_RS0209925	forward	WP_004454406.1	1.5	0.107259	8.82106	1.5	3.77768	1.76143	0.0319795	2.14467
MFS transporter CDS	UAB_RS0201435	forward	WP_003420710.1	1.5	0.109081	655.922	1.5	2.27299	1.06362	0.0325949	2.13704
glycosyl transferase CDS	UAB_RS02000000219955	reverse	WP_009901542.1	1.5	0.109949	8.72924	1.5	3.76216	1.76396	0.0329415	2.1328
lactaldehyde reductase CDS	UAB_RS0216065	forward	WP_009903393.1	1.5	0.109949	172.66	-1.5	-2.74106	1.28562	0.0329992	-2.13209
Crp/Fnr family transcriptional regulator CDS	UAB_RS0204225	reverse	WP_003436086.1	1.5	0.111485	8.41664	1.5	3.72697	1.75335	0.0335338	2.12563
Fe-S oxidoreductase CDS	UAB_RS0217280	reverse	WP_009903616.1	1.5	0.111829	13.6142	1.5	4.08643	1.92437	0.0337109	2.12351
aminoacetone oxidase family FAD-binding enzyme CDS	UAB_RS0214765	reverse	WP_009897869.1	1.5	0.112868	20.0036	-1.5	-3.40145	1.60543	0.0341146	-2.11871
cobyric acid synthase CobQ CDS	UAB_RS0218470	reverse	WP_003437761.1	1.5	0.112868	10.4216	1.5	3.88897	1.83613	0.034173	2.11802
YggT family protein CDS	UAB_RS0214405	reverse	WP_003416163.1	1.5	0.113516	8.4993	1.5	3.73014	1.7638	0.034444	2.11483
hypothetical protein CDS	UAB_RS0215375	reverse	WP_009897973.1	1.5	0.113946	8.5136	1.5	3.73053	1.76599	0.0346498	2.11243
serine/threonine protein kinase CDS	UAB_RS0211920	reverse	WP_009897294.1	1.5	0.114005	8.98287	1.5	3.77092	1.78603	0.0347429	2.11134
GntR family transcriptional regulator CDS	UAB_RS02000000220400	reverse		1.5	0.114289	8.28089	1.5	3.70213	1.75792	0.0352065	2.10598
N-acetylmuramoyl-L-alanine amidase CDS	UAB_RS0212115	reverse	WP_003433910.1	1.5	0.114289	27.5612	1.5	2.79634	1.32563	0.0349066	2.10944
TetR/AcrR family transcriptional regulator CDS	UAB_RS0213920	forward	WP_009903228.1	1.5	0.114289	22.5145	1.5	3.0823	1.46295	0.0351252	2.10691
PTS sugar transporter subunit IIA CDS	UAB_RS0216435	reverse	WP_009903445.1	1.5	0.114289	146.397	-1.5	-2.85394	1.35364	0.0350004	-2.10835
4-hydroxy-tetrahydrodipicolinate synthase CDS	UAB_RS0217500	forward	WP_003422063.1	1.5	0.114289	182.725	-1.5	-2.26235	1.07405	0.0351714	-2.10638
enoyl-CoA hydratase CDS	UAB_RS0205145	forward	WP_032512424.1	1.4	0.115008	12.1326	1.4	3.99135	1.89832	0.0355037	2.10257
hypothetical protein CDS	UAB_RS0203830	forward	WP_009895577.1	1.4	0.116576	12.9134	1.4	4.02781	1.92148	0.0360648	2.0962
RtcB family protein CDS	UAB_RS0211915	reverse	WP_009903045.1	1.4	0.116738	9.92838	1.4	3.83892	1.83318	0.0362483	2.09413
ABC transporter ATP-binding protein CDS	UAB_RS0213040	reverse	WP_003430772.1	1.4	0.116738	12.6962	1.4	4.01479	1.91738	0.036269	2.0939
hypothetical protein CDS	UAB_RS0206870	forward	WP_003437221.1	1.4	0.117063	12.117	1.4	3.98209	1.90357	0.036447	2.09191
sugar phosphate isomerase/epimerase CDS	UAB_RS0203860	forward	WP_009901990.1	1.4	0.117546	11.9405	1.4	3.97032	1.90025	0.036675	2.08936
heavy metal translocating P-type ATPase CDS	UAB_RS0204045	reverse	WP_003438920.1	1.4	0.118214	8.22532	1.4	3.68558	1.76666	0.0369615	2.08619
fliI CDS	UAB_RS0202530	forward	WP_009901749.1	1.4	0.119778	23.7653	1.4	3.11562	1.49873	0.0376325	2.07884
hypothetical protein CDS	UAB_RS0210875	forward	WP_003424103.1	1.4	0.119778	92.6658	1.4	2.14285	1.03096	0.0376641	2.07849
glycosyltransferase family 2 protein CDS	UAB_RS0215195	reverse	WP_004454111.1	1.4	0.119778	11.8382	1.4	3.95567	1.90338	0.0376876	2.07824
CRISPR-associated helicase/endonuclease Cas3 CDS	UAB_RS0215925	reverse	WP_009903367.1	1.4	0.119783	8.15448	1.4	3.674	1.76859	0.0377679	2.07736
glgD CDS	UAB_RS0205535	forward	WP_003418641.1	1.4	0.119989	12.9957	1.4	4.0171	1.9352	0.0379122	2.0758
lysylphosphatidylglycerol synthetase family protein CDS	UAB_RS0218110	reverse	WP_003429718.1	1.4	0.120556	11.9724	1.4	3.95932	1.90993	0.0381709	2.07302
hypothetical protein CDS	UAB_RS0208370	forward	WP_003434118.1	1.4	0.121181	11.7341	1.4	3.94338	1.90498	0.0384486	2.07004
GGDEF domain-containing protein CDS	UAB_RS0208510	forward	WP_009902545.1	1.4	0.121412	7.66483	1.4	3.61898	1.74965	0.0386021	2.0684
6-phospho-alpha-glucosidase CDS	UAB_RS0213810	reverse	WP_009897699.1	1.4	0.122269	12.9042	1.4	4.002	1.93833	0.0389552	2.06466
sporulation protein CDS	UAB_RS0207380	forward	WP_003428254.1	1.4	0.12419	11.421	1.4	3.91513	1.90296	0.0396491	2.05739
permease CDS	UAB_RS0213075	reverse	WP_004454664.1	1.4	0.1261	12.9853	1.4	3.99503	1.94858	0.0403421	2.05023
transporter CDS	UAB_RS0211795	forward	WP_009893461.1	1.4	0.126256	9.15742	1.4	3.74674	1.82869	0.0404751	2.04887
diguanylate cyclase CDS	UAB_RS02000000221075	reverse		1.4	0.126314	8.65906	1.4	3.70111	1.80734	0.0405772	2.04782
NifU family protein CDS	UAB_RS0205385	forward	WP_009888660.1	1.4	0.126664	11.8731	1.4	3.93052	1.92203	0.0408565	2.04498
phosphate ABC transporter substrate-binding protein CDS	UAB_RS0217850	reverse	WP_004454000.1	1.4	0.126664	7.92881	1.4	3.63321	1.77653	0.0408433	2.04512
methyltransferase CDS	UAB_RS0209890	forward	WP_004454418.1	1.4	0.128539	11.958	1.4	3.92764	1.92957	0.0418006	2.0355
xanthine phosphoribosyltransferase CDS	UAB_RS0212880	reverse	WP_004454633.1	1.4	0.128539	57.6125	-1.4	-3.36518	1.65219	0.0416697	-2.0368
DNA-directed RNA polymerase subunit omega CDS	UAB_RS0214235	reverse	WP_003431167.1	1.4	0.128539	18.4005	1.4	2.99806	1.47124	0.041572	2.03778
sulfurtransferase FdhD CDS	UAB_RS0218095	reverse	WP_074048486.1	1.4	0.128539	12.1638	1.4	3.93929	1.93495	0.0417645	2.03586
channel protein, hemolysin III family CDS	UAB_RS0208675	forward	WP_003436685.1	1.4	0.13067	11.407	1.4	3.89027	1.91846	0.0425799	2.02781
flavodoxin CDS	UAB_RS0215465	reverse	WP_009897993.1	1.4	0.131216	11.0361	1.4	3.86672	1.90928	0.0428444	2.02522
asparaginase CDS	UAB_RS0213845	forward	WP_003431031.1	1.4	0.131781	28.2087	1.4	2.79297	1.38089	0.0431156	2.02259
stage II sporulation protein P CDS	UAB_RS0213610	reverse	WP_009897656.1	1.4	0.132806	10.9898	1.4	3.85841	1.91152	0.0435385	2.01851
TetR/AcrR family transcriptional regulator CDS	UAB_RS0214375	forward	WP_004454936.1	1.4	0.132819	7.22173	1.4	3.54096	1.75502	0.0436305	2.01762
hypothetical protein CDS	UAB_RS0215415	forward	WP_003426603.1	1.4	0.133039	10.8795	1.4	3.85	1.90964	0.0437905	2.01609
carbonic anhydrase CDS	UAB_RS0212270	reverse	WP_003423380.1	1.4	0.135065	8.10174	1.4	3.62778	1.80585	0.0445467	2.00891
3-methyl-2-oxobutanoate dehydrogenase subunit VorB CDS	UAB_RS0201430	forward	WP_003432442.1	1.3	0.136301	982.195	1.3	2.25818	1.12705	0.0451105	2.00362
glsA CDS	UAB_RS0203870	forward	WP_003417962.1	1.3	0.136301	22.2885	1.3	3.01931	1.50709	0.045134	2.0034
minD CDS	UAB_RS0206390	forward	WP_003419057.1	1.3	0.137214	69.87	1.3	2.45707	1.22914	0.0456077	1.99901
transcriptional regulator CDS	UAB_RS0214980	reverse	WP_003422948.1	1.3	0.137214	11.0474	1.3	3.84497	1.92433	0.0457078	1.99808
glycyl radical enzyme CDS	UAB_RS0217920	reverse	WP_009903701.1	1.3	0.137214	374.888	1.3	2.82103	1.41143	0.0456404	1.9987
splB CDS	UAB_RS02000000220070	forward		1.3	0.138826	55.8969	-1.3	-2.9856	1.50018	0.0465736	-1.99016
DUF5058 domain-containing protein CDS	UAB_RS0204485	forward	WP_009895712.1	1.3	0.138826	24.3033	1.3	2.90915	1.46183	0.046583	1.99007
DUF3866 domain-containing protein CDS	UAB_RS0206740	forward	WP_009896132.1	1.3	0.138826	17.0932	1.3	3.14892	1.58132	0.0464462	1.99132
mraW CDS	UAB_RS0214610	reverse	WP_003427011.1	1.3	0.138826	10.502	1.3	3.80516	1.91253	0.0466358	1.98959
single-strand DNA-binding protein CDS	UAB_RS0217560	reverse	WP_003422086.1	1.3	0.138826	12.5495	1.3	3.92278	1.97225	0.0467025	1.98899
hflX CDS	UAB_RS0205085	forward	WP_009895824.1	1.3	0.139141	11.2675	1.3	3.84932	1.93706	0.0469005	1.9872
selenoprotein B, glycine/betaine/sarcosine/D-proline reductase family CDS	UAB_RS0201540	forward	WP_009901599.1	1.3	0.139519	10.9675	1.3	3.82943	1.92977	0.0472119	1.98439
ggt CDS	UAB_RS0208610	forward	WP_009902554.1	1.3	0.139519	11.1041	1.3	3.83758	1.93338	0.0471545	1.98491
diaminopimelate epimerase CDS	UAB_RS0214250	reverse	WP_009897787.1	1.3	0.141695	10.0629	1.3	3.76431	1.90405	0.0480418	1.977
N-acetylmuramoyl-L-alanine amidase CDS	UAB_RS0205920	forward	WP_009892869.1	1.3	0.14296	10.4981	1.3	3.78966	1.92284	0.0487392	1.97087
lactoylglutathione lyase CDS	UAB_RS0206310	forward	WP_003419037.1	1.3	0.14296	21.9662	1.3	2.98859	1.51645	0.0487489	1.97078
N-acetyltransferase CDS	UAB_RS0210865	reverse	WP_009889920.1	1.3	0.14296	10.9726	1.3	3.82025	1.93848	0.0487536	1.97074
hypothetical protein CDS	UAB_RS0205180	reverse	WP_003437561.1	1.3	0.144231	10.5345	1.3	3.78502	1.92805	0.0496312	1.96313
histidine kinase CDS	UAB_RS0205725	forward	WP_025992022.1	1.3	0.144231	10.4108	1.3	3.77701	1.92505	0.0497579	1.96204
hypothetical protein CDS	UAB_RS0206725	forward	WP_009896131.1	1.3	0.144231	7.87988	1.3	3.57962	1.82083	0.0493069	1.96593
transcriptional regulator CDS	UAB_RS0210720	forward	WP_009889887.1	1.3	0.144231	10.1585	1.3	3.76105	1.91644	0.0497025	1.96252
toxic anion resistance protein CDS	UAB_RS0212910	reverse	WP_004454642.1	1.3	0.144231	10.9096	1.3	3.80985	1.94012	0.0495622	1.96372
propanediol utilization phosphotransacylase CDS	UAB_RS0214730	reverse	WP_003416023.1	1.3	0.144231	214.56	1.3	2.30387	1.17234	0.0493924	1.96519
UvrABC system protein C CDS	UAB_RS0218345	reverse	WP_003436264.1	1.3	0.144709	7.19586	1.3	3.50448	1.78818	0.0500182	1.95981
ribosome-binding factor A CDS	UAB_RS0207450	forward	WP_003428234.1	1.3	0.145444	29.9938	-1.3	-3.37798	1.72626	0.0503681	-1.95682
MFS transporter CDS	UAB_RS0218005	forward	WP_003435615.1	1.3	0.145609	10.896	1.3	3.80166	1.94475	0.0506027	1.95483
HPr kinase/phosphorylase CDS	UAB_RS0218340	reverse	WP_003416935.1	1.3	0.145609	11.1503	1.3	3.81549	1.95195	0.0506173	1.95471
pfkA CDS	UAB_RS0218270	reverse	WP_003429132.1	1.3	0.146216	73.421	-1.3	-2.31617	1.18649	0.0509247	-1.95211
histidinol-phosphate aminotransferase CDS	UAB_RS0213775	forward	WP_009903219.1	1.3	0.146461	37.0074	1.3	3.39042	1.73816	0.0511068	1.95058
dihydrofolate reductase CDS	UAB_RS0215880	reverse	WP_009898070.1	1.3	0.146522	10.0564	1.3	3.74422	1.92052	0.0512247	1.94959
serine recombinase CDS	UAB_RS0203360	forward	WP_009901895.1	1.3	0.146602	9.93875	1.3	3.73529	1.91696	0.0513493	1.94855
zinc metallopeptidase CDS	UAB_RS0214205	reverse	WP_003416253.1	1.3	0.147763	164.125	-1.3	-2.20536	1.13424	0.0518537	-1.94435
triose-phosphate isomerase CDS	UAB_RS0217175	reverse	WP_003434148.1	1.3	0.148005	124.801	-1.3	-2.10417	1.08304	0.052036	-1.94284
PTS sugar transporter subunit IIBC CDS	UAB_RS0205205	forward	WP_003437569.1	1.3	0.149507	8.29633	1.3	3.59599	1.85583	0.0526627	1.93768
hydroxymethylbilane synthase CDS	UAB_RS0218400	reverse	WP_003425719.1	1.3	0.151143	8.29535	1.3	3.59518	1.8607	0.0533388	1.93217
recombinase family protein CDS	UAB_RS0206800	reverse	WP_003438169.1	1.3	0.152785	9.72283	1.3	3.70276	1.92258	0.0541126	1.92593
DUF2156 domain-containing protein CDS	UAB_RS0213650	reverse	WP_009897666.1	1.3	0.152785	94.3414	-1.3	-3.03137	1.57402	0.0541198	-1.92588
PqqD family protein CDS	UAB_RS0207945	forward	WP_009889198.1	1.3	0.153142	63.7718	1.3	2.65624	1.38097	0.0544225	1.92346
hypothetical protein CDS	UAB_RS0209870	forward	WP_003430208.1	1.3	0.153142	10.1237	1.3	3.72649	1.9376	0.0544481	1.92325
guanylate kinase CDS	UAB_RS0214240	reverse	WP_003431170.1	1.3	0.153881	10.0263	1.3	3.7182	1.9362	0.0548125	1.92036
SAM-dependent methyltransferase CDS	UAB_RS0217420	reverse	WP_003438774.1	1.3	0.154055	9.79259	1.3	3.7003	1.92979	0.0551795	1.91746
D-proline reductase CDS	UAB_RS0217580	reverse	WP_003422094.1	1.3	0.154055	214.554	-1.3	-1.95933	1.02169	0.0551439	-1.91774
atpF CDS	UAB_RS0218665	reverse	WP_009892033.1	1.3	0.154055	56.4842	-1.3	-2.4717	1.28904	0.0551769	-1.91748
MATE family efflux transporter CDS	UAB_RS0208650	forward	WP_003436703.1	1.3	0.154102	180.597	-1.3	-2.44216	1.27444	0.055331	-1.91627
hypothetical protein CDS	UAB_RS0209355	forward	WP_004454528.1	1.3	0.154102	6.73172	1.3	3.42465	1.78765	0.0553993	1.91573
iron hydrogenase CDS	UAB_RS0217680	reverse	WP_009903677.1	1.3	0.155003	10.1371	1.3	3.7202	1.94531	0.0558258	1.91239
histidine kinase CDS	UAB_RS0219815	forward	WP_009892343.1	1.2	0.155976	9.60025	1.2	3.68049	1.9281	0.056279	1.90887
hypothetical protein CDS	UAB_RS0210490	forward	WP_009902809.1	1.2	0.156355	63.056	1.2	2.81681	1.47769	0.056622	1.90622
peptidase CDS	UAB_RS0215675	reverse	WP_009898040.1	1.2	0.156355	20.336	1.2	2.88743	1.51431	0.056552	1.90676
(2Fe-2S)-binding protein CDS	UAB_RS0212540	reverse	WP_009903120.1	1.2	0.156455	9.96742	1.2	3.70088	1.94257	0.0567615	1.90514
Asp23/Gls24 family envelope stress response protein CDS	UAB_RS0214095	reverse	WP_003431114.1	1.2	0.156751	9.82797	1.2	3.6921	1.93961	0.0569722	1.90352
regulatory protease CDS	UAB_RS0215680	reverse	WP_009898042.1	1.2	0.157453	10.2049	1.2	3.71391	1.95389	0.0573311	1.90078
DUF3795 domain-containing protein CDS	UAB_RS0209830	reverse	WP_003430198.1	1.2	0.159001	10.0348	1.2	3.69807	1.95076	0.0579995	1.8957
cobalt ABC transporter ATP-binding protein CDS	UAB_RS0202915	forward	WP_003434196.1	1.2	0.159357	314.447	1.2	2.10129	1.10949	0.0582348	1.89393
amidohydrolase CDS	UAB_RS0216555	reverse	WP_009903471.1	1.2	0.160699	58.222	-1.2	-3.09779	1.63952	0.0588313	-1.88945
flagellar basal body rod protein FlgG CDS	UAB_RS0202625	forward	WP_003435967.1	1.2	0.160871	10.0076	1.2	3.68994	1.95585	0.0592126	1.88661
speB CDS	UAB_RS0205575	forward	WP_009888724.1	1.2	0.160871	14.1735	1.2	3.8978	2.06541	0.0591358	1.88718
collagen-like protein CDS	UAB_RS0217525	reverse	WP_009903665.1	1.2	0.160871	19.9533	1.2	3.24538	1.71942	0.0590953	1.88748
alcohol dehydrogenase CDS	UAB_RS0202655	forward	WP_009901770.1	1.2	0.162188	9.51773	1.2	3.65136	1.94054	0.0598877	1.88162
glpK CDS	UAB_RS0204845	forward	WP_009902132.1	1.2	0.162188	13.938	1.2	3.88274	2.0637	0.0599112	1.88145
DNA-binding response regulator CDS	UAB_RS0205235	forward	WP_009888625.1	1.2	0.1622	9.54947	1.2	3.65266	1.94232	0.0600308	1.88057
hypothetical protein CDS	UAB_RS0206420	forward	WP_009902285.1	1.2	0.1622	44.6118	1.2	2.68374	1.42764	0.0601296	1.87984
MBOAT family protein CDS	UAB_RS0214000	reverse	WP_009903247.1	1.2	0.162284	9.16243	1.2	3.62518	1.92949	0.0602678	1.87883
pyridoxamine 5'-phosphate oxidase CDS	UAB_RS0202680	forward	WP_009888123.1	1.2	0.163002	9.61776	1.2	3.65447	1.94791	0.0606418	1.8761
4Fe-4S ferredoxin CDS	UAB_RS0210900	forward	WP_074099245.1	1.2	0.163154	9.16398	1.2	3.62212	1.93189	0.060806	1.8749
sodium:proton antiporter CDS	UAB_RS0211665	reverse	WP_003433135.1	1.2	0.164283	25.8782	-1.2	-3.25805	1.74201	0.0614437	-1.87029
redox-regulated molecular chaperone Hsp33 CDS	UAB_RS0217465	reverse	WP_009903657.1	1.2	0.164283	9.28064	1.2	3.62738	1.93893	0.0613704	1.87082
XRE family transcriptional regulator CDS	UAB_RS0207695	reverse	WP_009896255.1	1.2	0.164327	6.7923	1.2	3.40394	1.82088	0.0615683	1.86939
hypothetical protein CDS	UAB_RS0206805	reverse	WP_003438170.1	1.2	0.164436	9.8891	1.2	3.66498	1.96165	0.0617178	1.86832
TetR/AcrR family transcriptional regulator CDS	UAB_RS0211145	reverse	WP_003435217.1	1.2	0.166291	30.8448	1.2	2.61273	1.40569	0.0630722	1.85868
hypothetical protein CDS	UAB_RS0211490	reverse	WP_009902980.1	1.2	0.166291	13.3284	1.2	2.96658	1.59421	0.0627664	1.86084
brnQ CDS	UAB_RS0214830	reverse	WP_009897879.1	1.2	0.166291	49.13	1.2	2.58725	1.38951	0.0626059	1.86198
recJ CDS	UAB_RS0215065	reverse	WP_009903319.1	1.2	0.166291	12.3306	1.2	2.88482	1.55145	0.0629659	1.85943
diguanylate cyclase CDS	UAB_RS0218225	forward	WP_009903728.1	1.2	0.166291	6.79932	1.2	3.39757	1.82728	0.0629762	1.85936
atpB CDS	UAB_RS0218675	reverse	WP_003437836.1	1.2	0.166291	124.087	-1.2	-2.03787	1.09573	0.0629093	-1.85983
hypothetical protein CDS	UAB_RS0200865	forward	WP_003425587.1	1.2	0.166301	8.86322	1.2	3.58543	1.93115	0.0633638	1.85663
M23 family peptidase CDS	UAB_RS0201475	forward	WP_003432453.1	1.2	0.166301	69.1582	1.2	2.93312	1.57981	0.0633646	1.85662
dihydroorotate dehydrogenase CDS	UAB_RS0202055	forward	WP_003434510.1	1.2	0.166301	8.84201	1.2	3.57905	1.93372	0.0641902	1.85086
PTS fructose transporter subunit IIC CDS	UAB_RS0202290	forward	WP_009901729.1	1.2	0.166301	9.44895	1.2	3.61979	1.95693	0.0643533	1.84972
DUF1177 domain-containing protein CDS	UAB_RS0205045	forward	WP_003437502.1	1.2	0.166301	21.0226	1.2	2.80205	1.51493	0.0643685	1.84962
permease CDS	UAB_RS0205150	forward	WP_003437552.1	1.2	0.166301	20.239	1.2	3.23691	1.74777	0.0640218	1.85203
NAD(+) kinase CDS	UAB_RS0205990	reverse	WP_003418878.1	1.2	0.166301	10.5367	1.2	3.69101	1.99397	0.0641564	1.85109
diguanylate cyclase CDS	UAB_RS0208025	reverse	WP_009902497.1	1.2	0.166301	10.0532	1.2	3.66192	1.97608	0.063864	1.85313
deoxyuridine 5'-triphosphate nucleotidohydrolase CDS	UAB_RS0213260	reverse	WP_004454700.1	1.2	0.166301	6.68098	1.2	3.37832	1.82643	0.06436	1.84968
glycine--tRNA ligase subunit beta CDS	UAB_RS0213410	reverse	WP_009903195.1	1.2	0.166301	270.442	-1.2	-1.75798	0.950537	0.0643921	-1.84946
2,3-bisphosphoglycerate-independent phosphoglycerate mutase CDS	UAB_RS0217170	reverse	WP_025992040.1	1.2	0.166301	246.112	-1.2	-1.89615	1.02417	0.0641112	-1.85141
site-specific integrase CDS	UAB_RS0217830	forward	WP_009903687.1	1.2	0.166301	9.53506	1.2	3.03747	1.63784	0.0636593	1.85456
Crp/Fnr family transcriptional regulator CDS	UAB_RS0201690	forward	WP_009901625.1	1.2	0.16637	18.514	1.2	2.77552	1.50149	0.0645287	1.84851
GGDEF domain-containing protein CDS	UAB_RS0215130	reverse	WP_004454122.1	1.2	0.16848	6.26868	1.2	3.32236	1.80356	0.0654584	1.84211
stage III sporulation protein AG CDS	UAB_RS0206635	forward	WP_003428419.1	1.2	0.168756	9.19514	1.2	3.59679	1.95411	0.0656766	1.84062
aminotransferase class V-fold PLP-dependent enzyme CDS	UAB_RS0216190	forward	WP_009903416.1	1.2	0.169489	14.2113	1.2	3.02444	1.64558	0.066074	1.83792
lysA CDS	UAB_RS0211420	reverse	WP_009902969.1	1.2	0.169527	9.09864	1.2	3.58471	1.95293	0.066424	1.83555
ECF transporter S component CDS	UAB_RS0216390	forward	WP_009903437.1	1.2	0.169527	13.659	1.2	3.82294	2.08212	0.0663451	1.83608
tRNA dihydrouridine synthase DusB CDS	UAB_RS0219090	reverse	WP_003434962.1	1.2	0.169527	6.20398	1.2	3.31129	1.8035	0.0663521	1.83604
PTS sorbose transporter subunit IIB CDS	UAB_RS0204980	forward	WP_003437468.1	1.2	0.169749	6.28932	1.2	3.31967	1.80987	0.0666233	1.83421
pyrB CDS	UAB_RS0202045	forward	WP_003434504.1	1.2	0.170364	67.2997	-1.2	-3.16304	1.72742	0.0670892	-1.83108
accC CDS	UAB_RS0210795	reverse	WP_003435334.1	1.2	0.170364	63.4822	-1.2	-2.41154	1.31678	0.0670416	-1.83139
glycogen synthase CDS	UAB_RS0205540	forward	WP_003437171.1	1.2	0.171365	8.73258	1.2	3.55165	1.94324	0.0675963	1.82769
hypothetical protein CDS	UAB_RS2000000221300	forward	WP_074431861.1	1.2	0.171708	8.85325	1.2	3.55652	1.94969	0.0681307	1.82414
ABC transporter substrate-binding protein CDS	UAB_RS0205735	forward	WP_009902212.1	1.2	0.171708	8.57878	1.2	3.53768	1.93887	0.0680596	1.82461
magnesium transporter CDS	UAB_RS0208055	reverse	WP_003429376.1	1.2	0.171708	7.54327	1.2	3.44819	1.88866	0.0678911	1.82573
hypothetical protein CDS	UAB_RS0209840	forward	WP_003420428.1	1.2	0.171708	12.9888	1.2	3.78458	2.07513	0.0681846	1.82378
hypothetical protein CDS	UAB_RS0208790	reverse	WP_003429805.1	1.2	0.172616	6.21343	1.2	3.30098	1.8137	0.0687552	1.82002
hypothetical protein CDS	UAB_RS2000000221590	forward	WP_003425870.1	1.2	0.172616	14.0113	-1.2	-2.84629	1.56398	0.0687732	-1.81991
XRE family transcriptional regulator CDS	UAB_RS2000000221385	reverse	WP_003429806.1	1.2	0.173255	8.71754	1.2	3.54084	1.94834	0.0691614	1.81736
ABC transporter substrate-binding protein CDS	UAB_RS02000000220535	reverse	WP_003435525.1	1.2	0.173255	17.0903	1.2	3.186	1.75368	0.0692562	1.81674
calcium-translocating P-type ATPase, PMCA-type CDS	UAB_RS0215510	reverse	WP_009898004.1	1.2	0.173284	12.6323	1.2	3.76065	2.07178	0.0694966	1.81518
transcriptional antiterminator CDS	UAB_RS0217910	reverse	WP_009903700.1	1.2	0.173284	9.50937	1.2	3.59477	1.97985	0.069419	1.81568
hypothetical protein CDS	UAB_RS0214985	reverse	WP_003426410.1	1.2	0.173356	8.43876	1.2	3.5182	1.93921	0.0696397	1.81425
hypothetical protein CDS	UAB_RS02000000220375	forward	WP_009902496.1	1.2	0.1738	337.729	1.2	2.34908	1.29616	0.0699328	1.81235
V-type ATP synthase subunit C CDS	UAB_RS0215820	reverse	WP_003439726.1	1.2	0.173976	37.0182	1.2	2.38689	1.31789	0.0701182	1.81115
ketopantoate reductase CDS	UAB_RS0202065	forward	WP_009895279.1	1.2	0.174362	6.35467	1.2	3.31286	1.83231	0.0706023	1.80803
hypothetical protein CDS	UAB_RS0203675	forward	WP_003439078.1	1.2	0.174362	404.12	1.2	2.4002	1.32815	0.070734	1.80718
hypothetical protein CDS	UAB_RS0206830	forward	WP_003419270.1	1.2	0.174362	8.76933	1.2	3.53601	1.95645	0.0707058	1.80736
atpG CDS	UAB_RS0218650	reverse	WP_009903787.1	1.2	0.174362	111.775	-1.2	-1.74695	0.966634	0.0707238	-1.80725
recombinase family protein CDS	UAB_RS2000000221225	forward	WP_021378916.1	1.1	0.17503	92.7499	-1.1	-2.54721	1.41143	0.0711203	-1.80471
TIGR00299 family protein CDS	UAB_RS0202105	forward	WP_009901695.1	1.1	0.175395	8.99622	1.1	3.54929	1.96918	0.0714791	1.80242
transglycosylase CDS	UAB_RS0213210	reverse	WP_004454690.1	1.1	0.175395	8.44045	1.1	3.50899	1.94696	0.0715002	1.80229
DNA-binding response regulator CDS	UAB_RS0203570	forward	WP_009901954.1	1.1	0.175666	8.38382	1.1	3.50219	1.94553	0.0718423	1.80012
thiamin pyrophosphokinase CDS	UAB_RS0206720	forward	WP_003428389.1	1.1	0.175666	8.37763	1.1	3.50189	1.9453	0.0718315	1.80018
hypothetical protein CDS	UAB_RS0210580	reverse	WP_009902825.1	1.1	0.177347	8.31599	1.1	3.49325	1.94605	0.0726466	1.79504
amino-acid racemase CDS	UAB_RS0211285	forward	WP_009902949.1	1.1	0.179395	12.6413	1.1	3.7319	2.08595	0.0736041	1.78907
resolvase CDS	UAB_RS0219215	reverse	WP_003426023.1	1.1	0.181676	8.29541	1.1	3.48136	1.95302	0.0746598	1.78255
hypothetical protein CDS	UAB_RS0211925	reverse	WP_009903047.1	1.1	0.182215	87.2157	-1.1	-1.83139	1.02861	0.0750016	-1.78045
hypothetical protein CDS	UAB_RS02000000220800	reverse	WP_004454815.1	1.1	0.182901	9931.37	1.1	1.74743	0.982806	0.0754043	1.778
glyoxalase CDS	UAB_RS0219390	reverse	WP_009892190.1	1.1	0.184194	8.29565	1.1	3.47399	1.95825	0.0760589	1.77403
2-oxoacid:acceptor oxidoreductase subunit delta CDS	UAB_RS0201425	forward	WP_003420706.1	1.1	0.185551	90.8728	1.1	2.53024	1.43018	0.0768642	1.76918
hypothetical protein CDS	UAB_RS2000000221535	reverse	WP_009903394.1	1.1	0.185551	8.21562	1.1	3.46265	1.95665	0.0767803	1.76968
phenylalanine--tRNA ligase subunit alpha CDS	UAB_RS0204615	forward	WP_003436795.1	1.1	0.186112	56.0492	-1.1	-1.81543	1.0278	0.0773422	-1.76632
phosphoglucomutase CDS	UAB_RS0212815	reverse	WP_009897501.1	1.1	0.186112	24.0404	1.1	2.4974	1.41337	0.0772318	1.76698
PTS mannose transporter subunit IIA CDS	UAB_RS0216360	reverse	WP_009898137.1	1.1	0.186249	134.447	-1.1	-2.19471	1.24329	0.077522	-1.76525
RNA-binding protein CDS	UAB_RS0207160	forward	WP_003419342.1	1.1	0.188977	125.061	1.1	1.99621	1.13563	0.0787818	1.7578
DUF975 domain-containing protein CDS	UAB_RS0203810	forward	WP_009888339.1	1.1	0.190327	19.211	1.1	2.75404	1.57035	0.0794703	1.75377
M18 family aminopeptidase CDS	UAB_RS0202925	forward	WP_009895394.1	1.1	0.191081	8.41602	1.1	3.4636	1.97784	0.0799112	1.7512
formate C-acetyltransferase/glycerol dehydratasefamily glycyl radical enzyme CDS	UAB_RS0206220	forward	WP_003438022.1	1.1	0.193307	8.56426	1.1	3.46861	1.98764	0.0809697	1.74509
hypothetical protein CDS	UAB_RS0213110	forward	WP_003430796.1	1.1	0.193617	7.78664	1.1	3.40759	1.95433	0.0812272	1.74361
carbon-nitrogen hydrolase CDS	UAB_RS0203600	reverse	WP_009901961.1	1.1	0.194728	17.5623	1.1	2.56677	1.47656	0.0821509	1.73834
sensor histidine kinase CDS	UAB_RS0210645	forward	WP_009902832.1	1.1	0.194728	7.68842	1.1	3.39452	1.95318	0.0822208	1.73794
restriction endonuclease CDS	UAB_RS0211625	reverse	WP_009903000.1	1.1	0.194728	8.76591	1.1	3.47481	2.00013	0.0823354	1.73729
alpha-glycosidase CDS	UAB_RS0212145	reverse	WP_009897348.1	1.1	0.194728	8.24822	1.1	3.44006	1.97868	0.0821116	1.73856
5-formyltetrahydrofolate cyclo-ligase CDS	UAB_RS0218585	forward	WP_009892015.1	1.1	0.194728	11.885	1.1	3.64528	2.09618	0.082032	1.73902
prdA CDS	UAB_RS0217605	reverse	WP_003422104.1	1.1	0.195234	1737.98	-1.1	-1.66241	0.957966	0.0826784	-1.73535
penicillin-binding protein CDS	UAB_RS0203815	forward	WP_009888340.1	1.1	0.197171	6.09972	1.1	3.22953	1.86677	0.0836284	1.73001
atpD CDS	UAB_RS0218645	reverse	WP_003425850.1	1.1	0.198161	463.049	-1.1	-1.59481	0.923493	0.0841791	-1.72694
PTS fructose transporter subunit IIB CDS	UAB_RS0212605	reverse	WP_003423222.1	1.1	0.201615	15.8728	1.1	3.06692	1.78507	0.0857795	1.71809
ade CDS	UAB_RS0210370	forward	WP_003439445.1	1.1	0.202414	7.4897	1.1	3.35837	1.95766	0.0862529	1.7155
V-type ATP synthase alpha chain CDS	UAB_RS0215810	reverse	WP_003426762.1	1.1	0.203023	261.462	1.1	2.6506	1.54702	0.0866465	1.71336
FeoB-associated Cys-rich membrane protein CDS	UAB_RS02000000220415	forward	WP_003434129.1	1.1	0.204328	7.84703	1.1	3.38046	1.97817	0.0874729	1.70888
peptidase S8 CDS	UAB_RS0212450	reverse	WP_009903108.1	1.1	0.204328	26.9396	1.1	2.98992	1.74901	0.0873597	1.70949
alanine--glyoxylate aminotransferase family protein CDS	UAB_RS0204840	reverse	WP_009902130.1	1.1	0.204649	15.145	1.1	3.02203	1.76995	0.0877452	1.70741
cwlD CDS	UAB_RS0201305	forward	WP_009899606.1	1.1	0.205251	10.7788	1.1	3.5595	2.08732	0.088139	1.7053
peptidylprolyl isomerase CDS	UAB_RS0208735	forward	WP_009902572.1	1.1	0.206458	8.40539	1.1	3.41811	2.00853	0.0887934	1.7018
histidine kinase CDS	UAB_RS0208400	forward	WP_074046696.1	1	0.206596	8.051	1	3.38801	1.99376	0.0892616	1.69931
DevR family CRISPR-associated autoregulator CDS	UAB_RS0213525	reverse	WP_009903200.1	1	0.206596	18.8077	1	2.70285	1.59036	0.0892215	1.69952
argH CDS	UAB_RS0213765	reverse	WP_009897688.1	1.1	0.206596	21.1376	-1.1	-2.6848	1.57916	0.0891024	-1.70015
cooS CDS	UAB_RS0202000	forward	WP_009888019.1	1	0.207555	1500.92	1	1.80204	1.06284	0.089981	1.6955
FadR family transcriptional regulator CDS	UAB_RS0205210	reverse	WP_009902181.1	1	0.207555	7.80555	1	3.36327	1.98599	0.0903605	1.6935
methionine import ATP-binding protein MetN CDS	UAB_RS0208385	forward	WP_009896423.1	1	0.207555	7.27716	1	3.32358	1.9595	0.08986	1.69614
monooxygenase CDS	UAB_RS0210105	forward	WP_003430265.1	1	0.207555	7.44585	1	3.33498	1.96899	0.0903129	1.69375
spore coat associated protein CotJA CDS	UAB_RS0213240	forward	WP_003416732.1	1	0.207555	8.18851	1	3.39591	2.00389	0.0901399	1.69466
NAD(P)-dependent oxidoreductase CDS	UAB_RS0201080	forward	WP_003436172.1	1	0.207844	23.4303	1	2.45121	1.44861	0.0906234	1.69212
peptidase M3 CDS	UAB_RS0204595	reverse	WP_009902103.1	1	0.208181	7.83837	1	3.36595	1.99094	0.0909073	1.69063
hrcA CDS	UAB_RS0213580	reverse	WP_004454754.1	1	0.208829	23.3262	1	2.76309	1.63648	0.0913283	1.68843
spoVAD CDS	UAB_RS0205015	forward	WP_003437476.1	1	0.209373	7.34489	1	3.32162	1.96957	0.0917042	1.68648
hypothetical protein CDS	UAB_RS0219400	forward	WP_009892191.1	1	0.20987	6.5777	1	3.24742	1.92768	0.0920606	1.68463
hypothetical protein CDS	UAB_RS0201405	forward	WP_009901583.1	1	0.21021	10.4137	1	3.51768	2.08995	0.0923483	1.68314
MATE family efflux transporter CDS	UAB_RS0219395	reverse	WP_009898797.1	1	0.212351	7.3386	1	3.31319	1.97498	0.093429	1.67758
diguanylate cyclase response regulator CDS	UAB_RS0203765	forward	WP_009895564.1	1	0.214928	11.4688	-1	-3.04437	1.82179	0.0947043	-1.67109
DNA-binding response regulator CDS	UAB_RS0201845	reverse	WP_009901663.1	1	0.215368	7.41442	1	3.31031	1.98295	0.0950405	1.66939
PTS glucose transporter subunit IIBC CDS	UAB_RS0213815	reverse	WP_009890719.1	1	0.220877	7.39841	1	3.29763	1.9907	0.097617	1.65652
ferredoxin CDS	UAB_RS0201990	reverse	WP_009888017.1	1	0.221032	1929.98	1	1.60845	0.972449	0.0981231	1.65402
GPR endopeptidase CDS	UAB_RS0213615	reverse	WP_003430954.1	1	0.221032	7.31026	1	3.29102	1.98863	0.0979412	1.65492
DNA replication protein DnaD CDS	UAB_RS0219600	forward	WP_003429260.1	1	0.221032	7.40943	1	3.29748	1.99343	0.0980926	1.65417
3-oxoacyl-ACP synthase III CDS	UAB_RS0206540	forward	WP_003438099.1	1	0.221137	116.953	-1	-2.29838	1.39063	0.0983787	-1.65276
septation protein SpoVG CDS	UAB_RS0218890	reverse	WP_003421453.1	1	0.221137	153.807	1	2.43809	1.47552	0.0984612	1.65236
NUDIX hydrolase CDS	UAB_RS0205095	forward	WP_003437525.1	1	0.222599	82.0645	1	2.44425	1.48275	0.0992593	1.64846
ATP--guanido phosphotransferase CDS	UAB_RS0200875	forward	WP_009901545.1	1	0.222617	7.29711	1	3.28283	1.99237	0.0994142	1.6477
AI-2E family transporter CDS	UAB_RS0212465	forward	WP_003430436.1	1	0.222672	6.84384	1	3.24228	1.96876	0.0995854	1.64687
radical SAM protein CDS	UAB_RS0204800	forward	WP_003436931.1	1	0.223856	7.01311	1	3.25249	1.97976	0.10041	1.64287
D-aminoacylase CDS	UAB_RS0217230	reverse	WP_009903606.1	1	0.223856	9.90532	1	3.44851	2.09851	0.100318	1.64332
fecE CDS	UAB_RS0215720	reverse	WP_003439676.1	1	0.22719	6.87936	1	3.23436	1.97824	0.102056	1.63497
YafY family transcriptional regulator CDS	UAB_RS0203735	forward	WP_003439096.1	1	0.227623	7.05696	1	3.24625	1.98926	0.102703	1.63189
nucleotide pyrophosphohydrolase CDS	UAB_RS0207405	reverse	WP_003428248.1	1	0.227623	7.58908	1	3.29202	2.01666	0.102593	1.63241
tRNA (N6-threonylcarbamoyladenosine(37)-N6)-methyltransferase TrmO CDS	UAB_RS0207905	reverse	WP_009902461.1	1	0.227623	7.10472	1	3.2494	1.99253	0.102935	1.63079
diguanylate cyclase CDS	UAB_RS0210475	forward	WP_009902804.1	1	0.227623	6.92342	1	3.23467	1.983	0.102848	1.6312
adenosylcobinamide-phosphate synthase CDS	UAB_RS0218460	reverse	WP_009903766.1	1	0.227623	7.00174	1	3.24065	1.98755	0.103001	1.63048
folE CDS	UAB_RS0208175	forward	WP_003429416.1	1	0.227892	61.8667	-1	-2.17767	1.33666	0.103273	-1.62919
grdB CDS	UAB_RS0209930	forward	WP_077699397.1	1	0.228401	7.00396	1	3.23753	1.99057	0.103857	1.62644
amidohydrolase CDS	UAB_RS0215550	reverse	WP_009898010.1	1	0.228401	6.69815	1	3.2117	1.97365	0.103676	1.62729
hypothetical protein CDS	UAB_RS0218920	reverse	WP_009898731.1	1	0.228401	6.98319	1	3.23688	1.99074	0.103956	1.62597
hypothetical protein CDS	UAB_RS0210975	reverse	WP_009902875.1	1	0.229745	9.82091	1	3.41847	2.10824	0.104915	1.62148
galactitol-1-phosphate 5-dehydrogenase CDS	UAB_RS0212595	reverse	WP_009903127.1	1	0.229745	6.95289	1	3.22732	1.99097	0.105022	1.62098
DUF512 domain-containing protein CDS	UAB_RS0214485	reverse	WP_032506686.1	1	0.229745	6.96818	1	3.22895	1.99131	0.104906	1.62152
hypothetical protein CDS	UAB_RS02000000220730	reverse	WP_004454589.1	1	0.230101	3429.88	1	1.49085	0.920551	0.105336	1.61952
hypothetical protein CDS	UAB_RS0202765	forward	WP_003421054.1	1	0.231797	6.67992	1	3.19902	1.98083	0.106313	1.61499
hypothetical protein CDS	UAB_RS0210090	forward	WP_076636223.1	1	0.231797	254.379	1	1.97232	1.22163	0.106419	1.6145
integrase CDS	UAB_RS0210765	reverse	WP_003435347.1	1	0.23263	6.64261	1	3.19339	1.98097	0.106955	1.61203
glycosyl hydrolase CDS	UAB_RS0216380	reverse	WP_003439934.1	1	0.233015	62.9367	-1	-2.30141	1.42899	0.107285	-1.61052
DUF1540 domain-containing protein CDS	UAB_RS0213115	forward	WP_003430798.1	1	0.233345	13.8005	1	2.88688	1.79408	0.107591	1.60911
cation transporter CDS	UAB_RS0205635	forward	WP_003437125.1	1	0.234885	15.0618	1	2.84891	1.77561	0.108611	1.60447
Cof-type HAD-IIB family hydrolase CDS	UAB_RS0207975	forward	WP_003438534.1	1	0.234885	34.1761	-1	-2.53841	1.58181	0.108548	-1.60475
ABC transporter ATP-binding protein CDS	UAB_RS0205245	forward	WP_004454245.1	1	0.235334	9.4016	1	3.37588	2.10713	0.109129	1.60212
excinuclease ABC subunit A CDS	UAB_RS0218350	reverse	WP_003436266.1	1	0.235334	134.004	-1	-2.26231	1.41197	0.109103	-1.60224
alpha/beta hydrolase CDS	UAB_RS0205465	forward	WP_004454199.1	1	0.236274	23.4029	1	2.80706	1.75518	0.109755	1.5993
4Fe-4S-binding domain protein CDS	UAB_RS0210230	reverse	WP_003430299.1	1	0.236274	158.096	1	2.30802	1.44364	0.109877	1.59875
membrane protein CDS	UAB_RS0206480	reverse	WP_003438084.1	1	0.236348	6.54695	1	3.17189	1.98505	0.110067	1.59789
prdB CDS	UAB_RS2000000221565	reverse	WP_011861888.1	1	0.236708	959.564	-1	-1.57911	0.989148	0.110391	-1.59644
D-alanine--poly(phosphoribitol) ligase CDS	UAB_RS0215610	reverse	WP_009898020.1	1	0.237394	76.7291	-1	-2.15813	1.35365	0.110867	-1.59431
XRE family transcriptional regulator CDS	UAB_RS0201685	forward	WP_009901623.1	1	0.23744	6.73783	1	3.18392	1.99893	0.111202	1.59281
stress protein CDS	UAB_RS0209345	forward	WP_003430074.1	1	0.23744	41.5682	1	2.32336	1.45833	0.111125	1.59316
fliQ CDS	UAB_RS0202585	forward	WP_009888090.1	1	0.238004	6.57276	1	3.16625	1.99192	0.111937	1.58955
hypothetical protein CDS	UAB_RS02000000220180	reverse	WP_009895551.1	1	0.238004	6.59162	1	3.16784	1.99211	0.111792	1.59019
rpiB CDS	UAB_RS0218705	reverse	WP_003437841.1	1	0.238004	22.0398	1	2.09879	1.31968	0.11175	1.59038
carboxymuconolactone decarboxylase family protein CDS	UAB_RS0211110	reverse	WP_003428889.1	0.9	0.242339	46.4431	0.9	2.27533	1.44338	0.114935	1.57639
aminopeptidase P family protein CDS	UAB_RS0212515	reverse	WP_009897431.1	0.9	0.242339	122.657	0.9	2.097	1.32883	0.114548	1.57808
aldolase CDS	UAB_RS0212585	reverse	WP_009903126.1	0.9	0.242339	9.1925	0.9	3.33536	2.11493	0.114782	1.57706
MFS transporter CDS	UAB_RS0213360	reverse	WP_004454721.1	0.9	0.242339	6.47594	0.9	3.14643	1.99393	0.114565	1.578
nitrilase CDS	UAB_RS0215555	forward	WP_003436788.1	0.9	0.242339	101.215	0.9	2.33245	1.47939	0.114882	1.57662
kbaY CDS	UAB_RS0216430	reverse	WP_009903444.1	0.9	0.242339	106.197	-0.9	-2.49724	1.58115	0.114249	-1.57938
hypothetical protein CDS	UAB_RS0217575	reverse	WP_003428088.1	0.9	0.242474	374.015	-0.9	-1.58233	1.00438	0.115159	-1.57542
PTS N-acetylglucosamine transporter subunit IIABC CDS	UAB_RS0203635	forward	WP_003434804.1	0.9	0.243762	6.73156	0.9	3.16367	2.01241	0.115932	1.57208
peptidyl-tRNA hydrolase CDS	UAB_RS0218820	reverse	WP_009892068.1	0.9	0.244121	6.31743	0.9	3.12546	1.98991	0.116263	1.57065
PTS cellobiose transporter subunit IIC CDS	UAB_RS0215760	reverse	WP_003439696.1	0.9	0.244482	143.484	0.9	2.0979	1.3369	0.116597	1.56922
flagellin CDS	UAB_RS0202455	forward	WP_009895327.1	0.9	0.245817	80.9705	0.9	1.97094	1.25918	0.117521	1.56526
hypothetical protein CDS	UAB_RS0202805	forward	WP_009901782.1	0.9	0.245817	6.30664	0.9	3.11687	1.99438	0.118094	1.56283
PTS maltose transporter subunit IICB CDS	UAB_RS0207575	forward	WP_009902415.1	0.9	0.245817	6.29043	0.9	3.11418	1.99327	0.118206	1.56235
PTS sugar transporter CDS	UAB_RS0212865	reverse	WP_009903145.1	0.9	0.245817	8.81131	0.9	3.29975	2.11161	0.118129	1.56267
pantetheine-phosphate adenylyltransferase CDS	UAB_RS0214070	reverse	WP_003416314.1	0.9	0.245817	15.0039	0.9	2.43135	1.55574	0.118093	1.56283
DNA-binding response regulator CDS	UAB_RS0214940	reverse	WP_003426384.1	0.9	0.245817	6.96541	0.9	3.17424	2.02985	0.117869	1.56378
insulinase family protein CDS	UAB_RS0207490	forward	WP_009902409.1	0.9	0.245899	13.9471	0.9	2.86446	1.83471	0.118463	1.56126
bacterioferritin CDS	UAB_RS0215670	reverse	WP_003439611.1	0.9	0.245899	6.83221	0.9	3.16299	2.02651	0.11857	1.5608
hypothetical protein CDS	UAB_RS0205185	forward	WP_003437564.1	0.9	0.245937	6.33059	0.9	3.11514	1.99771	0.118913	1.55935
stage III sporulation protein AH CDS	UAB_RS0206640	forward	WP_003438125.1	0.9	0.245937	15.1841	0.9	2.82602	1.81207	0.118866	1.55955
DNA-binding domain, excisionase family CDS	UAB_RS0205475	reverse	WP_004454197.1	0.9	0.246927	6.36741	0.9	3.11658	2.00211	0.119555	1.55665
SAM-dependent DNA methyltransferase CDS	UAB_RS0216425	reverse	WP_009903441.1	0.9	0.247936	6.37822	0.9	3.11505	2.00465	0.120206	1.55391
tsaB CDS	UAB_RS0201605	forward	WP_009895221.1	0.9	0.250007	8.8703	-0.9	-3.00786	1.94264	0.12154	-1.54834
hypothetical protein CDS	UAB_RS0204085	forward	WP_003438889.1	0.9	0.250007	28.2229	0.9	2.84716	1.83827	0.121424	1.54882
sensor histidine kinase CDS	UAB_RS0203495	reverse	WP_009901933.1	0.9	0.250542	55.6507	-0.9	-2.81913	1.82294	0.121989	-1.54648
hypothetical protein CDS	UAB_RS0219435	reverse	WP_011862011.1	0.9	0.250542	21.989	0.9	2.72311	1.76151	0.122131	1.54589
amino acid ABC transporter substrate-binding protein CDS	UAB_RS0204900	forward	WP_003432207.1	0.9	0.250589	6.16519	0.9	3.08753	1.99825	0.122319	1.54511
metallophosphatase CDS	UAB_RS0213970	reverse	WP_009903241.1	0.9	0.252099	6.34888	0.9	3.09898	2.01051	0.123223	1.54139
CPBP family intramembrane metalloprotease CDS	UAB_RS0201895	reverse	WP_009901671.1	0.9	0.25226	6.10023	0.9	3.07547	1.99745	0.123634	1.5397
nitronate monooxygenase CDS	UAB_RS0211775	forward	WP_011861458.1	0.9	0.25226	91.9433	-0.9	-2.24345	1.45667	0.12353	-1.54012
sugar ABC transporter permease CDS	UAB_RS0214030	reverse	WP_009903254.1	0.9	0.253168	6.23235	0.9	3.0857	2.00736	0.124246	1.53719
transcriptional regulator CDS	UAB_RS0207145	forward	WP_003419333.1	0.9	0.254554	6.57777	0.9	3.1146	2.03072	0.125094	1.53374
PhzF family phenazine biosynthesis protein CDS	UAB_RS0210055	forward	WP_004454370.1	0.9	0.254844	8.38624	0.9	3.24065	2.11465	0.125405	1.53248
ABC transporter ATP-binding protein CDS	UAB_RS0205070	forward	WP_009902156.1	0.9	0.255532	23.3043	0.9	2.19872	1.43668	0.125912	1.53042
L-threonine 3-dehydrogenase CDS	UAB_RS0210210	reverse	WP_009902770.1	0.9	0.255588	6.16756	0.9	3.07178	2.00819	0.126108	1.52963
fabF CDS	UAB_RS0206565	forward	WP_003438103.1	0.9	0.255657	206.926	-0.9	-1.64051	1.07306	0.126311	-1.52881
2-keto-3-deoxygluconate permease CDS	UAB_RS0216055	reverse	WP_003422586.1	0.9	0.256269	6.57974	0.9	3.10703	2.03484	0.126782	1.52692
cysteine desulfurase CDS	UAB_RS0204915	forward	WP_009902136.1	0.9	0.256733	6.13771	0.9	3.06396	2.00874	0.127181	1.52531
PTS galactitol transporter subunit IIC CDS	UAB_RS0200965	forward	WP_009901559.1	0.9	0.257114	6.32207	0.9	3.07811	2.02262	0.128048	1.52184
Asp23/Gls24 family envelope stress response protein CDS	UAB_RS0206645	forward	WP_003419170.1	0.9	0.257114	87.8604	0.9	1.9627	1.28849	0.127693	1.52326
bifunctional diguanylate cyclase/phosphodiesterase CDS	UAB_RS0211850	reverse	WP_009903035.1	0.9	0.257114	6.23492	0.9	3.06995	2.01713	0.128024	1.52194
DUF4342 domain-containing protein CDS	UAB_RS0213420	reverse	WP_003416653.1	0.9	0.257114	101.53	0.9	1.99487	1.30974	0.127733	1.5231
site-specific integrase CDS	UAB_RS0202120	reverse	WP_018112757.1	0.9	0.258651	6.92188	0.9	3.12459	2.0582	0.128984	1.51812
adenylate kinase CDS	UAB_RS0201225	forward	WP_009901573.1	0.9	0.260591	155.014	0.9	1.91983	1.26951	0.130467	1.51226
recQ CDS	UAB_RS0209720	forward	WP_009902726.1	0.9	0.260591	8.11765	0.9	3.20347	2.11686	0.130201	1.51331
hypothetical protein CDS	UAB_RS0209775	forward	WP_003420397.1	0.9	0.260591	212.646	0.9	1.77927	1.17622	0.130354	1.51271
moaA CDS	UAB_RS0209785	forward	WP_009889647.1	0.9	0.260875	6.36567	0.9	3.07378	2.03423	0.130782	1.51103
rpoN CDS	UAB_RS0217195	reverse	WP_003421965.1	0.9	0.260985	6.55665	0.9	3.08976	2.04602	0.131009	1.51013
SAM-dependent methyltransferase CDS	UAB_RS0203025	forward	WP_009895417.1	0.9	0.261637	8.0304	0.9	3.19234	2.11669	0.131509	1.50818
GNAT family acetyltransferase CDS	UAB_RS0213645	reverse	WP_009897664.1	0.9	0.263006	88.7207	-0.9	-1.81896	1.20876	0.13237	-1.50482
proline--tRNA ligase CDS	UAB_RS0206010	forward	WP_003437963.1	0.9	0.266348	88.6033	0.9	2.13873	1.42807	0.134228	1.49764
Fis family transcriptional regulator CDS	UAB_RS0208115	forward	WP_003419857.1	0.9	0.267385	17.4683	0.9	2.0891	1.39744	0.134927	1.49495
cobyrinic acid a,c-diamide synthase CDS	UAB_RS0218465	reverse	WP_009898677.1	0.9	0.267845	8.00288	0.9	3.17201	2.12404	0.135336	1.49339
miaB CDS	UAB_RS0211045	reverse	WP_003435252.1	0.9	0.267986	51.1211	-0.9	-2.36181	1.58466	0.136114	-1.49042
PTS fructose transporter subunit IIA CDS	UAB_RS0212610	reverse	WP_009890480.1	0.9	0.267986	8.09198	0.9	3.17386	2.12896	0.136012	1.49081
transketolase CDS	UAB_RS0218600	reverse	WP_009903779.1	0.9	0.267986	121.193	-0.9	-1.42501	0.955223	0.135749	-1.49181
hypothetical protein CDS	UAB_RS0219160	reverse	WP_009892135.1	0.9	0.267986	134.454	0.9	1.91235	1.28248	0.135927	1.49113
GGDEF-domain containing protein CDS	UAB_RS0205195	forward	WP_003437567.1	0.9	0.268436	26.6999	0.9	2.52033	1.69354	0.136697	1.48821
aroF CDS	UAB_RS02000000220530	forward		0.9	0.268436	7.89743	0.9	3.1607	2.12376	0.136682	1.48826
small-molecule-binding protein CDS	UAB_RS0200735	forward	WP_011860621.1	0.9	0.269359	9.04127	0.9	2.42901	1.63487	0.137344	1.48575
NADH dehydrogenase CDS	UAB_RS0218325	forward	WP_003416938.1	0.9	0.269575	133.082	0.9	2.16958	1.46133	0.137633	1.48466
4-hydroxy-tetrahydrodipicolinate reductase CDS	UAB_RS0217505	forward	WP_003438808.1	0.9	0.269793	112.408	-0.9	-1.46596	0.988124	0.137922	-1.48357
serine protease CDS	UAB_RS0211165	reverse	WP_011861421.1	0.9	0.270922	6.2312	0.9	3.03071	2.04676	0.138678	1.48073
acetyl-CoA carboxylase carboxyl transferase subunit beta CDS	UAB_RS0210790	reverse	WP_003424064.1	0.9	0.271841	51.0301	-0.9	-1.99278	1.34802	0.139328	-1.4783
ethanolamine ammonia-lyase small subunit CDS	UAB_RS0210660	forward	WP_009902836.1	0.9	0.274347	37.0259	-0.9	-2.31494	1.57175	0.140793	-1.47284
hypothetical protein CDS	UAB_RS02000000220405	forward		0.8	0.27539	7.74867	0.8	3.1305	2.12931	0.14151	1.47019
peptide ABC transporter substrate-binding protein CDS	UAB_RS0205415	forward	WP_009902200.1	0.8	0.27575	81.1447	0.8	1.82807	1.24457	0.141877	1.46884
hypothetical protein CDS	UAB_RS0208940	forward	WP_025992024.1	0.8	0.276372	7.71345	0.8	3.12376	2.12937	0.142379	1.46699
PTS sugar transporter subunit IIB CDS	UAB_RS0201530	forward	WP_003425440.1	0.8	0.279176	20.1095	0.8	2.59453	1.77582	0.144008	1.46103
spermidine/putrescine ABC transporter ATP-binding protein CDS	UAB_RS0205865	forward	WP_003437017.1	0.8	0.279357	7.47133	0.8	3.10118	2.12452	0.144371	1.45971
ATP synthase subunit delta CDS	UAB_RS0218660	reverse	WP_003425856.1	0.8	0.279357	96.1208	-0.8	-2.10282	1.44093	0.14447	-1.45935
glycosyltransferase family 4 protein CDS	UAB_RS0215180	reverse	WP_003431768.1	0.8	0.280336	44.4858	-0.8	-2.52634	1.73413	0.145161	-1.45684
hypothetical protein CDS	UAB_RS0207320	forward	WP_009889069.1	0.8	0.280501	132.381	0.8	1.80463	1.23956	0.145431	1.45586
trxB CDS	UAB_RS0211755	reverse	WP_003434033.1	0.8	0.281261	96.0423	-0.8	-2.00178	1.37696	0.146011	-1.45377
ABC transporter substrate-binding protein CDS	UAB_RS0206295	forward	WP_009902278.1	0.8	0.282303	12.6705	0.8	2.61198	1.79993	0.146738	1.45115
methylase CDS	UAB_RS02000000220185	forward		0.8	0.285971	7.39024	0.8	3.07505	2.13188	0.149186	1.44241
hypothetical protein CDS	UAB_RS0208120	forward	WP_021361425.1	0.8	0.285971	7.55486	0.8	3.08333	2.13857	0.149366	1.44177
cell wall-binding repeat-containing protein CDS	UAB_RS0215310	reverse	WP_009903328.1	0.8	0.285971	211.575	-0.8	-1.97862	1.37189	0.149227	-1.44227
pepF CDS	UAB_RS0218755	reverse	WP_074099249.1	0.8	0.285971	7.56619	0.8	3.08549	2.14024	0.149399	1.44166
hypothetical protein CDS	UAB_RS0203460	reverse	WP_009901919.1	0.8	0.28624	54.8028	0.8	2.04611	1.42093	0.149873	1.43998
gap CDS	UAB_RS0217185	reverse	WP_003421962.1	0.8	0.28624	483.32	-0.8	-1.60503	1.11474	0.149917	-1.43982
DNA repair protein RadA CDS	UAB_RS0200885	forward	WP_004453976.1	0.8	0.287622	19.9764	0.8	2.19854	1.53037	0.150831	1.4366
DivIVA domain-containing protein CDS	UAB_RS0214395	reverse	WP_003426928.1	0.8	0.291606	94.8786	-0.8	-2.04378	1.43127	0.153305	-1.42796
DUF951 domain-containing protein CDS	UAB_RS0219685	reverse	WP_003420516.1	0.8	0.291606	7.23425	0.8	3.04838	2.13386	0.153127	1.42857
cell wall-binding repeat-containing protein CDS	UAB_RS0215260	reverse	WP_009897945.1	0.8	0.294124	10.899	0.8	2.57684	1.81123	0.154823	1.4227
RNA-binding protein CDS	UAB_RS0219780	forward	WP_003420479.1	0.8	0.29503	16.9875	-0.8	-2.76147	1.94416	0.155494	-1.42039
glycosyltransferase family 2 protein CDS	UAB_RS0218150	reverse	WP_009903719.1	0.8	0.296205	18.1471	0.8	2.39941	1.69259	0.156308	1.4176
16S rRNA (guanine(527)-N(7))-methyltransferase RsmG CDS	UAB_RS0219730	reverse	WP_009903855.1	0.8	0.296442	7.03095	0.8	3.02198	2.13341	0.156629	1.4165
mannitol-1-phosphate 5-dehydrogenase CDS	UAB_RS0212885	reverse	WP_004454635.1	0.8	0.296634	119.403	-0.8	-2.05159	1.44939	0.156926	-1.41548
spo0A CDS	UAB_RS0206715	forward	WP_003424711.1	0.8	0.29804	762.17	0.8	1.57872	1.11785	0.157867	1.41228
N-acetyltransferase CDS	UAB_RS0206700	reverse	WP_009902308.1	0.8	0.298815	7.00803	0.8	3.0121	2.13607	0.158506	1.41011
LysR family transcriptional regulator CDS	UAB_RS0214690	reverse	WP_004454990.1	0.8	0.298815	7.14453	0.8	3.01909	2.14187	0.158671	1.40955
6-phospho-alpha-glucosidase CDS	UAB_RS0207585	forward	WP_021359123.1	0.8	0.302092	6.92302	0.8	2.99801	2.13683	0.160611	1.40302
bifunctional pyrimidine operon transcriptional regulator/uracil phosphoribosyltransferase CDS	UAB_RS0214275	reverse	WP_003431186.1	0.8	0.302196	7.00027	0.8	3.00105	2.1403	0.160866	1.40217
ATPase AAA CDS	UAB_RS0201960	reverse	WP_009901682.1	0.8	0.303912	6.85773	0.8	2.98662	2.13771	0.16238	1.39711
lipid kinase CDS	UAB_RS0211455	reverse	WP_009902975.1	0.8	0.303912	12.4486	0.8	2.56262	1.83355	0.162225	1.39763
cbiE CDS	UAB_RS0218435	reverse	WP_009903759.1	0.8	0.303912	7.97547	-0.8	-2.79864	2.00182	0.162097	-1.39805
pabB CDS	UAB_RS0208160	forward	WP_074033692.1	0.8	0.304334	12.5946	0.8	1.98858	1.42479	0.162807	1.39569
hypothetical protein CDS	UAB_RS0219180	reverse	WP_003434936.1	0.8	0.304427	115.344	-0.8	-1.97386	1.41509	0.163057	-1.39486
cobalt ABC transporter substrate-binding proteinCbiN CDS	UAB_RS0202905	forward	WP_009895390.1	0.8	0.30491	304.661	0.8	1.99564	1.43227	0.163517	1.39334
aconitate hydratase CDS	UAB_RS0205300	forward	WP_004454235.1	0.8	0.305301	34.7532	-0.8	-2.05216	1.47427	0.163928	-1.39198
anti-sigma F factor CDS	UAB_RS0205000	forward	WP_003418415.1	0.8	0.305543	8.18826	0.8	2.28734	1.64532	0.164464	1.39021
accB CDS	UAB_RS0210800	reverse	WP_003428740.1	0.8	0.305543	47.4468	-0.8	-2.13352	1.53468	0.164468	-1.3902
proline racemase CDS	UAB_RS0217570	reverse	WP_003422090.1	0.8	0.305543	509.317	-0.8	-1.36377	0.98144	0.164663	-1.38956
DNA helicase RecG CDS	UAB_RS0214080	reverse	WP_022618541.1	0.8	0.306664	48.8006	-0.8	-1.85151	1.33499	0.165469	-1.38691
amino acid permease CDS	UAB_RS0208725	forward	WP_009896511.1	0.8	0.307911	95.9361	-0.8	-1.84695	1.33446	0.166345	-1.38404
TetR/AcrR family transcriptional regulator CDS	UAB_RS0203505	reverse	WP_009901936.1	0.8	0.308687	21.6599	-0.8	-2.6321	1.90598	0.167289	-1.38097
hydrolase CDS	UAB_RS02000000220390	forward		0.8	0.308687	85.5349	-0.8	-1.87647	1.35791	0.167008	-1.38188
ferredoxin-NADP+ reductase subunit alpha CDS	UAB_RS0208620	forward	WP_009896496.1	0.8	0.308687	137.793	0.8	1.88595	1.36595	0.167375	1.38069
hypothetical protein CDS	UAB_RS0204380	forward	WP_009902066.1	0.8	0.311797	37.5838	0.8	2.1226	1.54447	0.169343	1.37432
serine/threonine-protein kinase CDS	UAB_RS0214185	reverse	WP_009903261.1	0.8	0.311797	118.871	-0.8	-1.58897	1.15654	0.169473	-1.3739
SigB/SigF/SigG family RNA polymerase sigma factor CDS	UAB_RS0219820	forward	WP_003420464.1	0.8	0.314406	6.54389	0.8	2.93129	2.14169	0.171098	1.36868
lipoprotein CDS	UAB_RS0211415	reverse	WP_009897209.1	0.8	0.319198	10.3288	0.8	2.49198	1.83336	0.17407	1.35924
cell surface protein CDS	UAB_RS0215010	reverse	WP_009903316.1	0.8	0.319198	75.4537	-0.8	-2.18385	1.60688	0.174127	-1.35906
argininosuccinate synthase CDS	UAB_RS0210175	forward	WP_003439524.1	0.8	0.319945	57.1152	-0.8	-1.74543	1.28613	0.174746	-1.35711
GGDEF domain-containing protein CDS	UAB_RS0204005	reverse	WP_021363278.1	0.8	0.320171	6.51512	0.8	2.91168	2.14821	0.175292	1.3554
peptidase U32 CDS	UAB_RS0206785	forward	WP_003438167.1	0.8	0.320171	83.5553	-0.8	-1.81239	1.33712	0.175277	-1.35544
MFS transporter CDS	UAB_RS0216210	reverse	WP_009903419.1	0.8	0.324163	58.6991	0.8	1.9685	1.46042	0.177691	1.3479
threonine/serine exporter CDS	UAB_RS0203665	forward	WP_009888325.1	0.7	0.325412	6.25559	0.7	2.88115	2.14361	0.178927	1.34407
spore coat associated protein CotJA CDS	UAB_RS0204075	forward	WP_003429541.1	0.7	0.325412	6.40374	0.7	2.8915	2.15107	0.178878	1.34422
fabD CDS	UAB_RS0206550	forward	WP_009902293.1	0.7	0.325412	51.9444	-0.7	-2.11566	1.57441	0.179019	-1.34378
ATP-dependent helicase CDS	UAB_RS0204955	forward	WP_003437464.1	0.7	0.326251	131.531	-0.7	-1.82749	1.36208	0.179696	-1.34169
30S ribosomal protein S13 CDS	UAB_RS0201250	forward	WP_003421125.1	0.7	0.326566	112.118	0.7	1.39521	1.04082	0.180085	1.34049
DUF1847 domain-containing protein CDS	UAB_RS0219295	reverse	WP_011862005.1	0.7	0.328333	6.30963	0.7	2.87506	2.15065	0.181276	1.33684
50S ribosomal protein L24 CDS	UAB_RS0201175	forward	WP_003427723.1	0.7	0.328625	145.64	0.7	1.57196	1.1769	0.181654	1.33568
glycoside hydrolase family 1 protein CDS	UAB_RS0205225	forward	WP_009902185.1	0.7	0.328958	6.24905	0.7	2.86757	2.14994	0.182272	1.33379
folP CDS	UAB_RS0208180	forward	WP_011861218.1	0.7	0.328958	44.3428	-0.7	-1.77387	1.3296	0.182158	-1.33414
hypothetical protein CDS	UAB_RS0211720	reverse	WP_011861456.1	0.7	0.331939	6.19141	0.7	2.85566	2.15103	0.184317	1.32758
glycerophosphotransferase CDS	UAB_RS0215205	reverse	WP_004454110.1	0.7	0.331939	6.09616	0.7	2.84931	2.14646	0.184362	1.32744
bifunctional phosphopantothenoylcysteine decarboxylase/phosphopantothenate--cysteine ligase CoaBC CDS	UAB_RS0214230	reverse	WP_004454901.1	0.7	0.331955	26.728	0.7	1.93539	1.45874	0.18459	1.32675
50S ribosomal protein L15 CDS	UAB_RS0201215	forward	WP_003421135.1	0.7	0.334458	201.321	0.7	1.42745	1.08039	0.186423	1.32124
hypothetical protein CDS	UAB_RS0207790	reverse	WP_003419674.1	0.7	0.334458	62.4857	-0.7	-2.13343	1.61446	0.186352	-1.32145
lipoate--protein ligase A CDS	UAB_RS0200980	forward	WP_009901562.1	0.7	0.335805	6.2551	0.7	2.8463	2.16012	0.187617	1.31766
dprA CDS	UAB_RS0207255	forward	WP_011861164.1	0.7	0.335805	6.05988	0.7	2.8344	2.15074	0.187547	1.31787
ribosome maturation factor CDS	UAB_RS0207425	forward	WP_003438303.1	0.7	0.336112	6.06338	0.7	2.83334	2.15232	0.188035	1.31641
S-ribosylhomocysteine lyase CDS	UAB_RS0219325	reverse	WP_003422312.1	0.7	0.336112	14.5517	-0.7	-2.14251	1.62826	0.188232	-1.31583
hypothetical protein CDS	UAB_RS0205365	forward	WP_079255097.1	0.7	0.336764	6.06714	0.7	2.8288	2.15517	0.189329	1.31257
tRNA (adenosine(37)-N6)-dimethylallyltransferaseMiaA CDS	UAB_RS02000000220575	reverse		0.7	0.336764	6.20192	0.7	2.83655	2.16064	0.189242	1.31283
DUF4878 domain-containing protein CDS	UAB_RS0211290	reverse	WP_009902950.1	0.7	0.336764	49.8005	0.7	1.87164	1.42534	0.189144	1.31312
4-diphosphocytidyl-2C-methyl-D-erythritol kinase CDS	UAB_RS0219150	reverse	WP_009894070.1	0.7	0.336764	50.1845	-0.7	-1.55144	1.1824	0.189485	-1.3121
purine-nucleoside phosphorylase CDS	UAB_RS0206765	forward	WP_003438160.1	0.7	0.337348	66.9299	-0.7	-1.68271	1.28469	0.190259	-1.30981
XRE family transcriptional regulator CDS	UAB_RS0207855	reverse	WP_003438473.1	0.7	0.337348	25.815	-0.7	-2.05942	1.57229	0.190257	-1.30982
superoxide reductase CDS	UAB_RS0205270	forward	WP_004453642.1	0.7	0.337771	134.866	0.7	1.69806	1.29777	0.19072	1.30845
phenylalanine--tRNA ligase subunit beta CDS	UAB_RS0204620	forward	WP_009888509.1	0.7	0.338886	125.39	-0.7	-1.25535	0.961261	0.191573	-1.30594
acetaldehyde dehydrogenase (acetylating) CDS	UAB_RS02000000220555	forward	WP_009902841.1	0.7	0.339794	40.6253	0.7	1.88674	1.44714	0.192311	1.30377
carbon-nitrogen hydrolase CDS	UAB_RS0215020	reverse	WP_009903317.1	0.7	0.340667	41.6033	0.7	1.91474	1.47099	0.19303	1.30167
NADP-dependent glyceraldehyde-3-phosphate dehydrogenase CDS	UAB_RS0203980	forward	WP_003436863.1	0.7	0.348004	92.6712	-0.7	-1.76917	1.37257	0.197417	-1.28895
NAD(P)H-dependent glycerol-3-phosphate dehydrogenase CDS	UAB_RS0214470	reverse	WP_011861619.1	0.7	0.349724	107.9	-0.7	-1.78067	1.38521	0.198623	-1.28548
pyridoxal phosphate-dependent aminotransferase CDS	UAB_RS0201370	reverse	WP_009901578.1	0.7	0.354547	85.1599	-0.7	-1.72838	1.35345	0.201596	-1.27702
membrane protein CDS	UAB_RS0217565	reverse	WP_009891694.1	0.7	0.355386	399.213	-0.7	-1.24265	0.974626	0.202307	-1.27501
sensor domain-containing phosphodiesterase CDS	UAB_RS0214635	reverse	WP_009897838.1	0.7	0.356702	10.0373	0.7	2.30349	1.81059	0.203292	1.27223
50S ribosomal protein L2 CDS	UAB_RS0201135	forward	WP_003421168.1	0.7	0.360228	275.79	0.7	1.236	0.976363	0.205539	1.26593
2-oxoglutarate ferredoxin oxidoreductase subunitgamma CDS	UAB_RS0201440	forward	WP_003420711.1	0.7	0.360809	357.902	0.7	1.7172	1.3589	0.206347	1.26368
PTS mannitol transporter subunit IIB CDS	UAB_RS0212900	reverse	WP_009903148.1	0.7	0.360809	82.0833	-0.7	-1.34322	1.06247	0.206142	-1.26424
pyrroline-5-carboxylate reductase CDS	UAB_RS0208415	forward	WP_003434098.1	0.7	0.361936	48.7203	0.7	1.83152	1.45218	0.20723	1.26122
pyk CDS	UAB_RS0218265	reverse	WP_009903738.1	0.7	0.362548	214.55	-0.7	-1.2159	0.965317	0.20782	-1.25958
PTS mannose transporter subunit IIA CDS	UAB_RS0212890	reverse	WP_004454636.1	0.7	0.36486	39.5243	-0.7	-1.98366	1.58111	0.209626	-1.25459
serine hydroxymethyltransferase CDS	UAB_RS0214960	reverse	WP_003422953.1	0.7	0.36486	126.374	0.7	1.70056	1.35489	0.209432	1.25513
pyruvate, phosphate dikinase CDS	UAB_RS0203990	forward	WP_009902008.1	0.7	0.366048	12.7388	0.7	2.09516	1.67338	0.21055	1.25205
GTPase ObgE CDS	UAB_RS0206460	forward	WP_009902286.1	0.7	0.367319	68.9189	-0.7	-1.66958	1.33632	0.211524	-1.24939
phospho-sugar mutase CDS	UAB_RS0209055	forward	WP_009902629.1	0.7	0.368285	69.9047	0.7	1.78297	1.42958	0.212322	1.2472
radical SAM protein CDS	UAB_RS0209635	forward	WP_009902717.1	0.7	0.368949	23.8252	-0.7	-1.78667	1.4345	0.212949	-1.2455
sensor histidine kinase CDS	UAB_RS0214505	reverse	WP_009890859.1	0.7	0.369079	11.2298	0.7	1.98545	1.59521	0.213267	1.24463
proline iminopeptidase CDS	UAB_RS0216235	reverse	WP_003439900.1	0.7	0.370004	55.4714	0.7	1.6219	1.30533	0.214046	1.24252
hypothetical protein CDS	UAB_RS0207735	forward	WP_003438437.1	0.7	0.370921	16.4474	-0.7	-2.20927	1.78107	0.214821	-1.24042
electron transport complex protein RnfE CDS	UAB_RS0206340	forward	WP_003419045.1	0.7	0.371401	57.6602	-0.7	-1.49749	1.20939	0.215635	-1.23822
glycine/betaine reductase C CDS	UAB_RS0212970	reverse	WP_009903155.1	0.7	0.371401	173.745	0.7	1.6018	1.29419	0.215834	1.23768
aliphatic sulfonates ABC transporter substrate-binding protein CDS	UAB_RS0215980	reverse	WP_003429089.1	0.7	0.371401	10.4693	-0.7	-1.85741	1.50004	0.215626	-1.23824
peroxide stress protein YaaA CDS	UAB_RS0210380	forward	WP_003439442.1	0.7	0.371858	19.6242	-0.7	-2.37711	1.92275	0.216345	-1.23631
ethanolamine/propanediol utilization cobalamin adenosyltransferase CDS	UAB_RS0210685	forward	WP_009902843.1	0.7	0.372952	21.6466	-0.7	-1.97702	1.60306	0.217473	-1.23327
nitroreductase CDS	UAB_RS0217385	forward	WP_003434301.1	0.7	0.372952	41.5831	0.7	1.75413	1.42233	0.21747	1.23328
buk CDS	UAB_RS0201415	forward	WP_003420702.1	0.7	0.372986	116.132	0.7	1.67419	1.35903	0.217985	1.2319
lipoate--protein ligase A CDS	UAB_RS0209435	reverse	WP_004454510.1	0.7	0.372986	11.4154	0.7	2.46845	2.00318	0.21785	1.23227
gamma carbonic anhydrase family protein CDS	UAB_RS0215075	reverse	WP_004454132.1	0.7	0.374419	19.4628	0.7	1.65666	1.34837	0.219205	1.22864
scfB CDS	UAB_RS0215080	reverse	WP_003426456.1	0.7	0.374419	40.0246	-0.7	-1.60756	1.30872	0.219316	-1.22835
type III pantothenate kinase CDS	UAB_RS0219095	reverse	WP_003425980.1	0.7	0.375909	105.674	-0.7	-1.54354	1.25965	0.220437	-1.22537
YhgE/Pip domain-containing protein CDS	UAB_RS0208290	reverse	WP_009889288.1	0.7	0.377378	90.1154	-0.7	-1.64402	1.34488	0.221548	-1.22242
sporulation protein CDS	UAB_RS0219750	reverse	WP_003429300.1	0.7	0.377492	88.9699	-0.7	-1.61655	1.32332	0.221864	-1.22159
protease CDS	UAB_RS0217930	reverse	WP_003435637.1	0.7	0.377854	23.9735	0.7	1.77411	1.45375	0.222326	1.22037
transcriptional regulator CDS	UAB_RS0217190	reverse	WP_003429564.1	0.7	0.37916	184.421	-0.7	-1.30359	1.07055	0.223344	-1.21768
phosphoribosylformylglycinamidine cyclo-ligase CDS	UAB_RS0202350	forward	WP_009901733.1	0.6	0.381639	70.8841	-0.6	-1.6645	1.37275	0.225308	-1.21253
lipoprotein CDS	UAB_RS0210155	forward	WP_003439536.1	0.6	0.381639	8.62165	0.6	2.24664	1.85225	0.225159	1.21292
truB CDS	UAB_RS0207460	forward	WP_003428232.1	0.6	0.38507	59.7765	-0.6	-1.71045	1.41758	0.227588	-1.2066
50S ribosomal protein L6 CDS	UAB_RS0201195	forward	WP_003435668.1	0.6	0.385198	150.494	0.6	1.51419	1.25582	0.227917	1.20574
rod shape-determining protein CDS	UAB_RS0206365	forward	WP_003428483.1	0.6	0.385352	91.1195	0.6	1.26724	1.05179	0.228262	1.20485
glutamyl aminopeptidase CDS	UAB_RS0211945	forward	WP_003433978.1	0.6	0.388681	40.6209	0.6	1.71603	1.4311	0.230491	1.1991
metallophosphoesterase CDS	UAB_RS0218045	reverse	WP_003435609.1	0.6	0.388973	69.3054	-0.6	-1.67296	1.39647	0.230921	-1.19799
hypothetical protein CDS	UAB_RS02000000220305	forward	WP_009896140.1	0.6	0.389125	5020.69	0.6	1.16564	0.973719	0.231267	1.1971
MBL fold hydrolase CDS	UAB_RS0210755	forward	WP_003435380.1	0.6	0.394739	23.1853	0.6	1.72361	1.45095	0.234864	1.18792
proline--tRNA ligase CDS	UAB_RS0200995	forward	WP_009895180.1	0.6	0.400712	112.567	-0.6	-1.72124	1.46245	0.239212	-1.17696
hypothetical protein CDS	UAB_RS0215495	reverse	WP_009898000.1	0.6	0.400712	11.7567	0.6	1.98003	1.68061	0.238732	1.17816
4-hydroxy-tetrahydrodipicolinate reductase CDS	UAB_RS0217520	forward	WP_021364825.1	0.6	0.400712	32.6055	0.6	1.74078	1.47869	0.239097	1.17725
ethanolamine utilization protein EutH CDS	UAB_RS0204850	forward	WP_009888552.1	0.6	0.409292	13.3102	0.6	2.06474	1.77552	0.244873	1.16289
peptide synthetase CDS	UAB_RS0207935	forward	WP_009902474.1	0.6	0.409292	32.2666	0.6	1.51614	1.30346	0.244763	1.16316
preprotein translocase subunit SecY CDS	UAB_RS0201220	forward	WP_003427725.1	0.6	0.40974	272.73	0.6	1.42683	1.22888	0.245607	1.16109
23S rRNA (uracil(1939)-C(5))-methyltransferase RlmD CDS	UAB_RS0218260	reverse	WP_009903736.1	0.6	0.40974	28.0902	0.6	1.73588	1.49529	0.245682	1.1609
1,4-alpha-glucan-branching protein CDS	UAB_RS0213915	forward	WP_009903226.1	0.6	0.410583	36.4058	-0.6	-1.67214	1.44292	0.246514	-1.15886
cls CDS	UAB_RS0218315	forward	WP_003429110.1	0.6	0.410583	62.7842	-0.6	-1.32491	1.14381	0.246729	-1.15833
FAD-binding oxidoreductase CDS	UAB_RS0206505	forward	WP_009902289.1	0.6	0.412806	312.681	-0.6	-1.20641	1.04505	0.248337	-1.1544
hypothetical protein CDS	UAB_RS0218915	reverse	WP_009898730.1	0.6	0.419555	159.358	0.6	1.42758	1.24802	0.252674	1.14388
ligand-binding protein SH3 CDS	UAB_RS0206315	forward	WP_011861123.1	0.6	0.419915	125.423	0.6	1.54845	1.35509	0.253168	1.14269
xth CDS	UAB_RS0207600	forward	WP_003438367.1	0.6	0.422359	38.44	-0.6	-1.55192	1.36383	0.255155	-1.13792
chemical-damaging agent resistance protein C CDS	UAB_RS0210245	reverse	WP_003430302.1	0.6	0.422359	70.9223	-0.6	-1.5282	1.34311	0.255198	-1.13781
ABC transporter ATP-binding protein CDS	UAB_RS0201975	reverse	WP_003434478.1	0.6	0.424502	26.1907	-0.6	-2.18998	1.93452	0.257614	-1.13205
enoyl-[acyl-carrier-protein] reductase FabK CDS	UAB_RS0206545	forward	WP_003419125.1	0.6	0.424502	69.0677	-0.6	-1.3295	1.17336	0.257182	-1.13308
stage V sporulation protein E CDS	UAB_RS0214580	reverse	WP_003426995.1	0.6	0.424502	59.0204	0.6	1.66595	1.47143	0.257551	1.1322
IclR family transcriptional regulator CDS	UAB_RS0216060	forward	WP_003439844.1	0.6	0.424502	16.5778	0.6	1.87022	1.65128	0.257389	1.13258
ABC transporter substrate-binding protein CDS	UAB_RS0214675	forward	WP_004454985.1	0.6	0.42718	89.9712	0.6	1.72268	1.52784	0.25952	1.12753
membrane protein CDS	UAB_RS0209630	forward	WP_009896827.1	0.6	0.430868	124.437	-0.6	-1.5533	1.38493	0.262045	-1.12157
cell wall-binding repeat-containing protein CDS	UAB_RS0205355	forward	WP_009902192.1	0.6	0.43141	238.151	0.6	1.15784	1.03367	0.262659	1.12013
30S ribosomal protein S7 CDS	UAB_RS0201100	forward	WP_003421180.1	0.6	0.431495	443.824	-0.6	-1.05741	0.945236	0.26328	-1.11867
atpC CDS	UAB_RS0218640	reverse	WP_003425849.1	0.6	0.431495	49.4906	-0.6	-1.52091	1.35886	0.263032	-1.11925
magnesium transporter CDS	UAB_RS0211785	forward	WP_003430615.1	0.6	0.435423	6.11609	0.6	1.87265	1.68443	0.266251	1.11174
amino acid permease CDS	UAB_RS0214360	reverse	WP_003426910.1	0.6	0.435423	560.263	-0.6	-1.08139	0.97238	0.266094	-1.1121
typA CDS	UAB_RS0211750	forward	WP_003430621.1	0.6	0.437856	153.547	-0.6	-1.30333	1.17669	0.268028	-1.10762
hypothetical protein CDS	UAB_RS0217945	reverse	WP_009898461.1	0.6	0.439354	20.9131	-0.6	-1.76525	1.59776	0.269234	-1.10483
molecular chaperone HtpG CDS	UAB_RS0202650	forward	WP_003435963.1	0.6	0.439394	115.562	-0.6	-1.06411	0.963777	0.269549	-1.1041
dapD CDS	UAB_RS0217510	forward	WP_009903660.1	0.6	0.442416	301.219	-0.6	-1.03075	0.937753	0.271695	-1.09917
chromosome condensation regulator CDS	UAB_RS0207775	forward	WP_009902442.1	0.6	0.443291	8.41435	0.6	2.03903	1.85828	0.272525	1.09727
NlpC/P60 family protein CDS	UAB_RS0215170	reverse	WP_003431770.1	0.6	0.444699	104.305	0.6	1.51411	1.38323	0.273683	1.09462
ATP-binding protein CDS	UAB_RS0208010	forward	WP_032507408.1	0.6	0.445284	57.8824	0.6	1.62953	1.4907	0.274337	1.09313
hypothetical protein CDS	UAB_RS0214380	reverse	WP_009890831.1	0.6	0.446368	74.4289	0.6	1.66219	1.52364	0.2753	1.09094
ABC transporter CDS	UAB_RS0205835	forward		0.6	0.447427	9.78995	-0.6	-1.96467	1.80446	0.276248	-1.08879
single-stranded DNA-binding protein CDS	UAB_RS0219745	reverse	WP_003434235.1	0.6	0.451879	42.952	0.6	1.37679	1.27256	0.279295	1.08191
HlyC/CorC family transporter CDS	UAB_RS0205965	forward	WP_009888861.1	0.6	0.453876	82.3532	0.6	1.45028	1.3456	0.281128	1.07779
PTS fructose transporter subunit IIC CDS	UAB_RS02000000220720	reverse		0.6	0.453876	59.4992	-0.6	-1.51343	1.40348	0.280881	-1.07834
hydF CDS	UAB_RS0211955	forward	WP_003433974.1	0.5	0.456398	55.1056	0.5	1.3521	1.25938	0.282991	1.07363
ATPase AAA CDS	UAB_RS0216225	reverse	WP_009903421.1	0.5	0.457075	31.6995	-0.5	-1.66808	1.55665	0.283909	-1.07158
dCMP deaminase CDS	UAB_RS0218690	reverse	WP_003421374.1	0.5	0.457075	78.9448	-0.5	-1.25748	1.17374	0.284014	-1.07135
HPr family phosphocarrier protein CDS	UAB_RS0215110	reverse	WP_003422895.1	0.5	0.459458	176.083	-0.5	-1.01372	0.949724	0.285798	-1.06739
acetyl-CoA carboxylase carboxyl transferase subunit alpha CDS	UAB_RS0210785	reverse	WP_009889903.1	0.5	0.461878	27.5557	-0.5	-1.71642	1.61411	0.287608	-1.06338
GGDEF domain-containing protein CDS	UAB_RS0215710	forward	WP_009898049.1	0.5	0.468034	9.89983	0.5	1.75016	1.66003	0.29175	1.05429
pdaA CDS	UAB_RS0214925	forward	WP_009897898.1	0.5	0.475741	11.9532	0.5	1.88917	1.81098	0.296868	1.04317
ABC transporter ATP-binding protein CDS	UAB_RS0203485	forward	WP_009901929.1	0.5	0.481183	39.5638	-0.5	-1.60233	1.54787	0.300581	-1.03519
replicative DNA helicase CDS	UAB_RS0219640	reverse	WP_003420541.1	0.5	0.481881	180.347	-0.5	-1.02551	0.992198	0.301335	-1.03358
30S ribosomal protein S4 CDS	UAB_RS0201260	forward	WP_003421121.1	0.5	0.48342	173.361	0.5	1.28463	1.2462	0.302616	1.03084
LacI family transcriptional regulator CDS	UAB_RS0204525	forward	WP_003429728.1	0.5	0.486962	17.1358	-0.5	-1.65352	1.61343	0.305436	-1.02485
noc CDS	UAB_RS0219725	reverse	WP_003429292.1	0.5	0.486962	19.9495	0.5	1.48967	1.45368	0.305475	1.02476
D-alanyl-D-alanine carboxypeptidase CDS	UAB_RS0213750	forward	WP_004454794.1	0.5	0.48703	100.723	-0.5	-1.10679	1.08086	0.30584	-1.02399
serine protease CDS	UAB_RS0209330	reverse	WP_009902674.1	0.5	0.490039	11.5292	0.5	1.84335	1.80842	0.308052	1.01932
KOW domain-containing protein CDS	UAB_RS0201235	forward	WP_009895197.1	0.5	0.491285	28.4925	0.5	1.42206	1.39831	0.30916	1.01699
aldehyde oxidase CDS	UAB_RS0211650	reverse	WP_009897245.1	0.5	0.492474	39.7108	0.5	1.35709	1.33739	0.310233	1.01473
ABC-type transport system, glycine betaine/carnitine/choline permease CDS	UAB_RS0205630	forward	WP_022621923.1	0.5	0.495443	39.8429	-0.5	-1.59003	1.57514	0.312757	-1.00945
sulfonate ABC transporter substrate-binding protein CDS	UAB_RS0213065	reverse	WP_004454662.1	0.5	0.495443	54.9573	0.5	1.54342	1.52859	0.312641	1.0097
surface protein CDS	UAB_RS0217615	reverse	WP_009903672.1	0.5	0.495589	207.852	0.5	1.03577	1.02696	0.313175	1.00858
LytR family transcriptional regulator CDS	UAB_RS02000000220845	forward		0.5	0.49795	11.5024	-0.5	-1.85537	1.84652	0.314996	-1.00479
ABC transporter ATP-binding protein CDS	UAB_RS0219250	reverse	WP_003426034.1	0.5	0.500406	11.4448	0.5	1.82134	1.81972	0.31688	1.00089
ATP-dependent helicase CDS	UAB_RS0211690	forward	WP_009903010.1	0.5	0.50558	22.5326	-0.5	-1.74142	1.7529	0.32049	-0.993452
aminoacyl-histidine dipeptidase CDS	UAB_RS0204660	reverse	WP_003436882.1	0.5	0.505794	548.287	0.5	1.06032	1.06877	0.321149	0.992099
ethanolamine ammonia-lyase CDS	UAB_RS0210650	forward	WP_009902833.1	0.5	0.505794	14.5079	-0.5	-1.91643	1.93226	0.321292	-0.991806
LytR family transcriptional regulator CDS	UAB_RS0215160	forward	WP_004454115.1	0.5	0.507164	125.676	-0.5	-1.33651	1.35184	0.322832	-0.988655
membrane protein CDS	UAB_RS0216240	forward	WP_003439901.1	0.5	0.507164	6.82131	-0.5	-2.10553	2.12962	0.322817	-0.988686
acpP CDS	UAB_RS0206055	reverse	WP_003418905.1	0.5	0.51212	136.345	0.5	1.46305	1.49234	0.3269	0.980377
stage III sporulation protein AF CDS	UAB_RS0206630	forward	WP_003438123.1	0.5	0.51212	7.69875	0.5	1.98349	2.02361	0.327	0.980174
peptide chain release factor 1 CDS	UAB_RS0218725	reverse	WP_003421389.1	0.5	0.51212	123.163	-0.5	-1.00306	1.02253	0.326611	-0.980962
hypothetical protein CDS	UAB_RS0210970	reverse	WP_003435272.1	0.5	0.515959	33.4256	0.5	1.44109	1.47978	0.330132	0.973848
MATE family efflux transporter CDS	UAB_RS02000000220675	forward		0.5	0.515959	17.7745	-0.5	-1.73636	1.78267	0.330044	-0.974025
ABC transporter permease CDS	UAB_RS0215990	reverse	WP_009903386.1	0.5	0.518646	7.74996	-0.5	-2.0536	2.11775	0.332193	-0.969706
rseP CDS	UAB_RS0211830	reverse	WP_003430605.1	0.5	0.519043	58.7199	0.5	1.40534	1.45104	0.33279	0.968509
MarR family transcriptional regulator CDS	UAB_RS0215475	reverse	WP_003436142.1	0.5	0.524241	12.47	-0.5	-1.86555	1.94092	0.336468	-0.961167
30S ribosomal protein S5 CDS	UAB_RS0201205	forward	WP_003421138.1	0.5	0.524371	288.999	0.5	1.08723	1.13298	0.337244	0.959625
metal-dependent hydrolase CDS	UAB_RS0207330	reverse	WP_003428273.1	0.5	0.524371	9.68621	-0.5	-2.02244	2.1074	0.337215	-0.959683
DUF3867 domain-containing protein CDS	UAB_RS0207920	forward	WP_003419758.1	0.5	0.526325	46.1576	-0.5	-1.53909	1.60918	0.338848	-0.956445
maltose phosphorylase CDS	UAB_RS0212135	reverse	WP_009903074.1	0.5	0.52916	9.3529	0.5	1.6293	1.71118	0.341022	0.952148
radical SAM protein CDS	UAB_RS0212345	reverse	WP_011861498.1	0.5	0.530962	65.2282	0.5	1.38594	1.46016	0.342534	0.949171
transcriptional regulator CDS	UAB_RS0219700	reverse	WP_009894114.1	0.5	0.534468	22.8789	0.5	1.41982	1.50397	0.345148	0.944043
class I SAM-dependent methyltransferase CDS	UAB_RS0202015	reverse	WP_003420863.1	0.5	0.534508	94.9462	-0.5	-1.28497	1.36276	0.345722	-0.942919
electron transfer flavoprotein subunit alpha CDS	UAB_RS0206495	forward	WP_011861132.1	0.5	0.534508	164.809	-0.5	-1.08554	1.15199	0.34603	-0.942318
dltD CDS	UAB_RS0215615	reverse	WP_003439587.1	0.5	0.534508	39.2266	-0.5	-1.73428	1.84121	0.346231	-0.941924
propanediol utilization protein PduU CDS	UAB_RS0210630	forward	WP_003423973.1	0.5	0.535315	23.2985	-0.5	-1.21942	1.29696	0.347108	-0.940214
hypothetical protein CDS	UAB_RS02000000220680	reverse		0.5	0.538517	496.306	0.5	0.951972	1.01837	0.349894	0.934795
[FeFe] hydrogenase H-cluster radical SAM maturase HydG CDS	UAB_RS0211965	forward	WP_003430581.1	0.5	0.538517	110.205	-0.5	-0.991111	1.06023	0.349889	-0.934805
SAM-dependent DNA methyltransferase CDS	UAB_RS0217010	reverse	WP_009903559.1	0.5	0.540488	17.1559	0.5	1.40113	1.50397	0.351531	0.931623
glycine/betaine ABC transporter substrate-binding protein CDS	UAB_RS0217440	reverse	WP_009903651.1	0.5	0.540586	6.1211	0.5	1.77552	1.9075	0.351951	0.930811
trigger factor CDS	UAB_RS0218040	reverse	WP_003417090.1	0.5	0.541187	294.023	-0.5	-0.870459	0.936616	0.3527	-0.929365
DUF3787 domain-containing protein CDS	UAB_RS0212440	reverse	WP_009890435.1	0.5	0.543321	10.3477	0.5	1.6854	1.82009	0.354449	0.925994
diguanylate phosphodiesterase CDS	UAB_RS0208035	reverse	WP_009902499.1	0.4	0.546192	19.0154	-0.4	-1.68959	1.83312	0.356682	-0.921706
mannose-1-phosphate guanylyltransferase CDS	UAB_RS0215225	reverse	WP_003426511.1	0.4	0.546665	24.0842	-0.4	-1.5373	1.6702	0.357352	-0.920423
fba CDS	UAB_RS0203140	reverse	WP_003417352.1	0.4	0.547458	530.832	0.4	0.881186	0.959123	0.358231	0.918742
octanoyltransferase LipM CDS	UAB_RS0204805	forward	WP_003436933.1	0.4	0.549032	10.3744	0.4	1.67887	1.83404	0.359986	0.915393
electron transfer flavoprotein subunit alpha/FixB family protein CDS	UAB_RS0205170	forward	WP_025992021.1	0.4	0.549032	38.9925	0.4	1.56683	1.71164	0.359984	0.915396
raiA CDS	UAB_RS0201565	forward	WP_003434417.1	0.4	0.549614	146.766	0.4	1.03534	1.13278	0.360729	0.913976
hypothetical protein CDS	UAB_RS0217265	forward	WP_009903614.1	0.4	0.550242	52.8487	0.4	1.33523	1.46326	0.361505	0.912501
methionine gamma-lyase CDS	UAB_RS0219210	reverse	WP_009898770.1	0.4	0.550369	10.24	0.4	1.66525	1.82663	0.361951	0.911654
carbamoyl-phosphate synthase small subunit CDS	UAB_RS0219275	reverse	WP_009903827.1	0.4	0.553685	22.4215	-0.4	-1.51958	1.6757	0.364497	-0.906829
inosine-uridine preferring nucleoside hydrolase CDS	UAB_RS0209625	forward	WP_009889571.1	0.4	0.553863	128.763	-0.4	-0.921238	1.01691	0.36498	-0.905917
polyamine aminopropyltransferase CDS	UAB_RS0205570	forward	WP_009888722.1	0.4	0.554778	25.6832	-0.4	-1.58355	1.75154	0.365948	-0.904089
dephospho-CoA kinase CDS	UAB_RS0206285	forward	WP_009902276.1	0.4	0.556162	9.98057	0.4	1.6507	1.8307	0.367228	0.901677
L-threonylcarbamoyladenylate synthase CDS	UAB_RS0218715	reverse	WP_009892045.1	0.4	0.558284	54.4724	-0.4	-1.46602	1.6319	0.368998	-0.898353
mreC CDS	UAB_RS0206370	forward	WP_079255098.1	0.4	0.558941	16.7727	0.4	1.43253	1.59787	0.369973	0.896523
chemical-damaging agent resistance protein C CDS	UAB_RS0209340	forward	WP_004454531.1	0.4	0.558941	56.2107	0.4	1.3256	1.47966	0.370316	0.895881
ROK family transcriptional regulator CDS	UAB_RS0216355	forward	WP_009903434.1	0.4	0.558941	43.4675	-0.4	-1.1588	1.29407	0.370538	-0.895467
cysteine--tRNA ligase CDS	UAB_RS0201015	forward	WP_009895184.1	0.4	0.559332	92.1329	0.4	1.10206	1.23233	0.371166	0.894291
transcription antiterminator BglG CDS	UAB_RS0212895	reverse	WP_009903147.1	0.4	0.561988	27.0589	-0.4	-1.60929	1.80756	0.373299	-0.890311
flagellar basal body rod protein subunit C CDS	UAB_RS0202550	forward	WP_009901754.1	0.4	0.564018	78.6137	-0.4	-1.21724	1.37214	0.37502	-0.88711
DUF1002 domain-containing protein CDS	UAB_RS0208420	reverse	WP_009902534.1	0.4	0.564736	116.625	-0.4	-0.942519	1.06435	0.375869	-0.885533
ylqF CDS	UAB_RS0207180	forward	WP_011861161.1	0.4	0.567228	34.759	-0.4	-1.61556	1.83219	0.377903	-0.881767
4-hydroxy-3-methylbut-2-en-1-yl diphosphate synthase CDS	UAB_RS0211825	reverse	WP_003424490.1	0.4	0.568617	8.26819	0.4	1.47348	1.67661	0.379485	0.878845
secG CDS	UAB_RS0217160	reverse	WP_003421948.1	0.4	0.568617	107.129	-0.4	-0.986357	1.12255	0.379578	-0.878674
ABC transporter permease CDS	UAB_RS0205255	forward	WP_004454242.1	0.4	0.569121	8.39518	-0.4	-1.73631	1.98213	0.381041	-0.87598
membrane protein CDS	UAB_RS0207310	forward	WP_003438279.1	0.4	0.569121	119.307	-0.4	-1.20534	1.37392	0.380327	-0.877294
transcription antitermination protein BlgG CDS	UAB_RS0212555	reverse	WP_009903122.1	0.4	0.569121	23.3439	-0.4	-1.56169	1.78172	0.380754	-0.876509
hypothetical protein CDS	UAB_RS0207210	forward	WP_003419369.1	0.4	0.570054	82.5594	0.4	1.32751	1.51865	0.382042	0.874141
FAD:protein FMN transferase CDS	UAB_RS0213680	forward	WP_009897671.1	0.4	0.571224	6.77863	0.4	1.69781	1.94701	0.383202	0.872011
acetyltransferase CDS	UAB_RS0219430	reverse	WP_003435776.1	0.4	0.571287	18.787	-0.4	-1.40866	1.61684	0.383622	-0.871242
rubrerythrin family protein CDS	UAB_RS0205260	forward	WP_003418513.1	0.4	0.571686	101.133	0.4	1.28924	1.48178	0.384266	0.870062
hypothetical protein CDS	UAB_RS0216245	reverse	WP_003439902.1	0.4	0.571727	116.564	0.4	0.850928	0.978841	0.384671	0.869322
cold-shock protein CDS	UAB_RS0207670	forward	WP_003419624.1	0.4	0.572445	1449.79	0.4	0.81985	0.944911	0.385587	0.867647
lipoprotein, YaeC family CDS	UAB_RS0208395	forward	WP_003434107.1	0.4	0.572445	25.4981	-0.4	-1.51804	1.7508	0.38591	-0.867059
50S ribosomal protein L36 CDS	UAB_RS0201245	forward	WP_002509257.1	0.4	0.574797	18.9807	-0.4	-1.35466	1.57123	0.388597	-0.862165
PTS fructose transporter subunit IIB CDS	UAB_RS0213700	reverse	WP_003416512.1	0.4	0.574797	29.5889	-0.4	-1.65248	1.91833	0.389011	-0.861412
hypothetical protein CDS	UAB_RS0218625	reverse	WP_009892025.1	0.4	0.574797	54.9143	0.4	1.39675	1.61946	0.388425	0.862477
ATP synthase subunit I CDS	UAB_RS0218680	reverse	WP_003437838.1	0.4	0.574797	66.743	-0.4	-1.16953	1.3569	0.388738	-0.861908
homoserine kinase CDS	UAB_RS0211770	forward	WP_009897262.1	0.4	0.575239	10.5475	-0.4	-1.68283	1.9573	0.389916	-0.85977
CRISPR-associated helicase/endonuclease Cas3 CDS	UAB_RS0213515	reverse	WP_009903197.1	0.4	0.575239	15.1809	0.4	1.32219	1.53834	0.39007	0.859491
glycosyltransferase family 2 protein CDS	UAB_RS0215190	reverse	WP_003426498.1	0.4	0.576928	9.47469	0.4	1.57643	1.84006	0.391596	0.856727
hypothetical protein CDS	UAB_RS02000000220695	reverse		0.4	0.579069	106.141	0.4	1.00272	1.17501	0.393454	0.85337
hypothetical protein CDS	UAB_RS2000000221570	reverse	WP_003422105.1	0.4	0.579069	36.6009	-0.4	-1.04473	1.22517	0.393813	-0.852724
nucleoside deaminase CDS	UAB_RS0200750	forward	WP_009901537.1	0.4	0.579563	31.3829	0.4	1.04739	1.23016	0.394531	0.851429
penicillin-binding protein CDS	UAB_RS0205050	reverse	WP_009902154.1	0.4	0.583198	241.844	-0.4	-0.807164	0.955322	0.398159	-0.844913
amino acid permease CDS	UAB_RS0206590	forward	WP_075643197.1	0.4	0.583198	11.2456	-0.4	-1.77268	2.09757	0.398048	-0.845113
hypothetical protein CDS	UAB_RS0216865	reverse	WP_003427550.1	0.4	0.583198	6.15551	0.4	1.60377	1.89686	0.39784	0.845485
hypothetical protein CDS	UAB_RS0206450	forward	WP_003438074.1	0.4	0.584433	227.516	-0.4	-0.888552	1.05522	0.39976	-0.842051
mviN CDS	UAB_RS0215235	reverse	WP_004454106.1	0.4	0.584433	15.4937	0.4	1.24316	1.47761	0.40016	0.841336
hypothetical protein CDS	UAB_RS02000000221035	reverse	WP_011861928.1	0.4	0.584433	6.54456	-0.4	-1.69799	2.01727	0.399941	-0.841727
orotate phosphoribosyltransferase CDS	UAB_RS0202060	forward	WP_003420885.1	0.4	0.586195	21.3956	-0.4	-1.37419	1.63888	0.401752	-0.838496
SAM-dependent methyltransferase CDS	UAB_RS0219230	forward	WP_003434910.1	0.4	0.586689	16.6299	0.4	1.46389	1.74855	0.402478	0.837204
flgC CDS	UAB_RS0202505	forward	WP_003425244.1	0.4	0.586961	23.1425	-0.4	-1.3872	1.65896	0.403051	-0.836184
hypothetical protein CDS	UAB_RS0215350	reverse	WP_003426576.1	0.4	0.588114	21.1709	-0.4	-1.34726	1.61525	0.404232	-0.834088
transcriptional regulator CDS	UAB_RS0205230	forward	WP_004454252.1	0.4	0.588153	7.56816	-0.4	-1.66089	1.99302	0.404646	-0.833352
endonuclease MutS2 CDS	UAB_RS0204665	forward	WP_009895762.1	0.4	0.593014	9.17353	0.4	1.33813	1.61991	0.408773	0.826054
anaerobic nitric oxide reductase flavorubredoxin CDS	UAB_RS0206425	reverse	WP_003428474.1	0.4	0.593014	561.43	0.4	0.880968	1.06587	0.408508	0.826522
flavodoxin family protein CDS	UAB_RS0205190	forward	WP_009902172.1	0.4	0.595479	9.19191	0.4	1.34049	1.63003	0.410865	0.822373
30S ribosomal protein S21 CDS	UAB_RS0213490	reverse	WP_003416618.1	0.4	0.598307	528.546	-0.4	-0.792028	0.967945	0.413211	-0.818257
S-adenosylmethionine synthase CDS	UAB_RS0201500	forward	WP_003432462.1	0.4	0.605349	105.034	0.4	0.886187	1.09531	0.418474	0.809072
rpmG CDS	UAB_RS0201045	forward	WP_003421192.1	0.4	0.607996	61.3832	-0.4	-1.02912	1.27919	0.421105	-0.804505
aspartyl-tRNA amidotransferase subunit B CDS	UAB_RS0213485	reverse	WP_003430905.1	0.4	0.607996	484.964	-0.4	-0.760964	0.945252	0.420798	-0.805038
aspartate--tRNA ligase CDS	UAB_RS0215030	reverse	WP_004454140.1	0.4	0.60824	81.9779	-0.4	-1.18575	1.4757	0.421676	-0.803517
signal recognition particle-docking protein FtsY CDS	UAB_RS0207140	forward	WP_009902385.1	0.4	0.609297	30.2313	-0.4	-1.31128	1.63592	0.42281	-0.801555
endoglucanase CDS	UAB_RS0214015	reverse	WP_009903251.1	0.4	0.611379	11.2296	-0.4	-1.57752	1.97594	0.424659	-0.798365
murA CDS	UAB_RS0201465	forward	WP_011860640.1	0.4	0.618032	78.6378	0.4	1.15888	1.46744	0.429687	0.789727
hypothetical protein CDS	UAB_RS0210070	forward	WP_004454365.1	0.4	0.619785	22.7457	0.4	1.17247	1.48991	0.431315	0.786944
transcriptional regulator CDS	UAB_RS0205775	forward	WP_003418727.1	0.4	0.621895	70.6162	0.4	1.10067	1.40439	0.433194	0.783738
aldo/keto reductase CDS	UAB_RS0205640	forward	WP_003437122.1	0.4	0.628877	10.3612	0.4	1.5429	1.99141	0.438472	0.774776
preprotein translocase subunit SecA CDS	UAB_RS0215290	reverse	WP_009891056.1	0.4	0.630031	44.6777	-0.4	-1.04072	1.34683	0.439692	-0.772713
4-hydroxy-tetrahydrodipicolinate synthase CDS	UAB_RS0217490	forward	WP_003438799.1	0.4	0.631394	35.5952	0.4	1.04867	1.36119	0.44106	0.770405
ribD CDS	UAB_RS0209715	reverse	WP_009896839.1	0.4	0.631904	59.7209	0.4	1.05914	1.37711	0.441833	0.769102
sugar ABC transporter substrate-binding protein CDS	UAB_RS0214035	reverse	WP_009890753.1	0.4	0.632694	76.0263	-0.4	-0.910471	1.18633	0.442802	-0.76747
transposase CDS	UAB_RS02000000220735	reverse		0.4	0.63422	23.0165	-0.4	-1.27407	1.66551	0.444289	-0.764971
folB CDS	UAB_RS0208185	forward	WP_009889257.1	0.4	0.636133	19.3656	-0.4	-1.05411	1.38331	0.446048	-0.76202
elongation factor 4 CDS	UAB_RS0213600	reverse	WP_003416556.1	0.3	0.63943	86.1886	-0.3	-1.03616	1.36797	0.448782	-0.757447
hypothetical protein CDS	UAB_RS0211435	reverse	WP_009902970.1	0.3	0.639925	94.4881	-0.3	-0.976774	1.2931	0.450023	-0.755376
hypothetical protein CDS	UAB_RS0217600	reverse	WP_003422102.1	0.3	0.639925	270.86	-0.3	-0.757896	1.00267	0.449723	-0.755877
DNA polymerase III subunit beta CDS	UAB_RS0219775	forward	WP_003420481.1	0.3	0.639925	6.42677	0.3	1.55536	2.06075	0.450396	0.754756
phosphoglucosamine mutase CDS	UAB_RS0201445	forward	WP_009901585.1	0.3	0.641756	118.273	-0.3	-0.787365	1.04716	0.452108	-0.751905
transcriptional antiterminator CDS	UAB_RS0216185	reverse	WP_003432034.1	0.3	0.642222	42.2081	-0.3	-1.20601	1.60661	0.45286	-0.750656
bifunctional phosphoribosylaminoimidazolecarboxamide formyltransferase/inosine monophosphate cyclohydrolase CDS	UAB_RS0202360	forward	WP_009901734.1	0.3	0.64451	21.4787	-0.3	-1.24454	1.66701	0.455324	-0.746569
signal recognition particle protein CDS	UAB_RS0207150	forward	WP_003428334.1	0.3	0.64451	168.951	-0.3	-0.763561	1.02189	0.45494	-0.747205
serine/threonine-protein phosphatase CDS	UAB_RS0214190	reverse	WP_003416261.1	0.3	0.645717	21.4881	-0.3	-1.24125	1.66837	0.456885	-0.743987
hypothetical protein CDS	UAB_RS0217390	forward	WP_074048483.1	0.3	0.645717	8.36776	0.3	1.37159	1.84416	0.457028	0.74375
ATP-binding protein CDS	UAB_RS0215295	reverse	WP_009897960.1	0.3	0.648479	8555.92	0.3	0.681753	0.921515	0.459411	0.739817
50S ribosomal protein L14 CDS	UAB_RS0201170	forward	WP_003421155.1	0.3	0.650703	206.68	-0.3	-0.744738	1.01139	0.461516	-0.736353
exosporium glycoprotein CDS	UAB_RS2000000221270	forward		0.3	0.650703	9.86212	0.3	1.47175	2.00017	0.461845	0.735813
penicillin-binding protein CDS	UAB_RS0208280	reverse	WP_009902521.1	0.3	0.65232	123.263	0.3	1.13748	1.55135	0.463423	0.733222
holo-ACP synthase CDS	UAB_RS0218635	reverse	WP_009903784.1	0.3	0.65239	15.0502	-0.3	-1.42396	1.94414	0.463902	-0.732436
nitroreductase CDS	UAB_RS0218175	reverse	WP_003429152.1	0.3	0.652427	47.9498	-0.3	-1.04673	1.43057	0.464359	-0.731688
glmS CDS	UAB_RS0201450	forward	WP_003432446.1	0.3	0.652747	378.801	-0.3	-0.701658	0.960629	0.465136	-0.730415
cell wall hydrolase CDS	UAB_RS0210585	reverse	WP_009902826.1	0.3	0.652747	17.9064	0.3	1.28177	1.75617	0.465471	0.729868
alcohol dehydrogenase CDS	UAB_RS0210625	forward	WP_009902831.1	0.3	0.652747	16.2079	-0.3	-1.41611	1.9425	0.465994	-0.729013
hypothetical protein CDS	UAB_RS0218905	reverse	WP_003425938.1	0.3	0.652747	15.2911	-0.3	-1.14617	1.57334	0.46631	-0.728497
pentapeptide repeat-containing protein CDS	UAB_RS0219440	reverse	WP_009898806.1	0.3	0.653977	6.56805	-0.3	-1.55931	2.14676	0.467619	-0.726358
UDP-N-acetylmuramate--L-alanine ligase CDS	UAB_RS0218900	forward	WP_003425936.1	0.3	0.654334	129.109	-0.3	-0.958	1.32095	0.468307	-0.725237
sensor histidine kinase CDS	UAB_RS0201840	reverse	WP_009901661.1	0.3	0.654513	8.66219	0.3	1.23018	1.69838	0.468866	0.724325
enolase CDS	UAB_RS0217165	reverse	WP_009898301.1	0.3	0.655963	684.658	-0.3	-0.688586	0.953814	0.470338	-0.721929
peptide chain release factor 2 CDS	UAB_RS0201575	forward	WP_009887984.1	0.3	0.656346	44.8447	0.3	0.94632	1.31419	0.471478	0.720076
50S ribosomal protein L27 CDS	UAB_RS0206455	forward	WP_003419086.1	0.3	0.656346	234.441	0.3	0.9437	1.30965	0.471173	0.720572
50S ribosomal protein L35 CDS	UAB_RS0204540	forward	WP_003429729.1	0.3	0.656806	212.196	-0.3	-0.694546	0.966209	0.472242	-0.718836
tsaD CDS	UAB_RS0201615	forward	WP_009895224.1	0.3	0.660188	33.2107	0.3	1.05759	1.48082	0.475109	0.714191
50S ribosomal protein L30 CDS	UAB_RS0201210	forward	WP_003421137.1	0.3	0.666804	76.9895	0.3	0.958855	1.35937	0.480583	0.705365
ArsR family transcriptional regulator CDS	UAB_RS0203875	forward	WP_003417965.1	0.3	0.666804	63.575	0.3	0.863494	1.22484	0.48082	0.704985
polysaccharide biosynthesis protein CDS	UAB_RS0215175	reverse	WP_009897930.1	0.3	0.666804	23.9106	-0.3	-1.10375	1.56695	0.48119	-0.70439
flagellar basal body rod protein FlgG CDS	UAB_RS0202630	forward	WP_009901767.1	0.3	0.66788	24.8011	-0.3	-1.11811	1.59206	0.482488	-0.702306
hypothetical protein CDS	UAB_RS0206520	forward	WP_003419111.1	0.3	0.66788	245.348	-0.3	-0.720167	1.02773	0.48347	-0.700733
phosphate acyltransferase CDS	UAB_RS0206535	forward	WP_003428446.1	0.3	0.66788	35.4986	-0.3	-1.11632	1.59402	0.483728	-0.700319
TatD family deoxyribonuclease CDS	UAB_RS0219005	reverse	WP_009898746.1	0.3	0.66788	29.6382	0.3	1.0351	1.47614	0.483166	0.701219
TIGR03905 family protein CDS	UAB_RS0217650	forward	WP_009891710.1	0.3	0.671776	43.8149	0.3	1.02297	1.47168	0.486993	0.695099
dTDP-glucose 4,6-dehydratase CDS	UAB_RS2000000221255	forward	WP_009901736.1	0.3	0.675528	11.8655	-0.3	-1.25941	1.82883	0.49105	-0.688639
DUF3842 domain-containing protein CDS	UAB_RS0204815	forward	WP_003418377.1	0.3	0.675528	39.4179	0.3	0.898977	1.30416	0.490626	0.689314
nucleoside triphosphate pyrophosphohydrolase CDS	UAB_RS0218795	reverse	WP_009903796.1	0.3	0.675528	134.185	-0.3	-0.715757	1.03821	0.490563	-0.689414
stage 0 sporulation protein CDS	UAB_RS0219050	reverse	WP_003427637.1	0.3	0.682036	32.6434	-0.3	-1.19225	1.75219	0.496231	-0.680432
helicase CDS	UAB_RS0203475	forward	WP_009901925.1	0.3	0.682521	28.8743	0.3	0.991647	1.4601	0.497034	0.679164
aminobenzoyl-glutamate transporter CDS	UAB_RS0203710	reverse	WP_009901981.1	0.3	0.682841	69.7873	-0.3	-1.08686	1.60283	0.497717	-0.678086
ribonuclease P protein component CDS	UAB_RS0219760	reverse	WP_003429302.1	0.3	0.688324	7.61252	0.3	1.25855	1.87541	0.502167	0.671083
fliP CDS	UAB_RS0202580	forward	WP_003425215.1	0.3	0.688808	46.4697	-0.3	-0.980184	1.46336	0.502975	-0.669816
yabG CDS	UAB_RS0219165	reverse	WP_003422239.1	0.3	0.689083	57.2107	0.3	1.00748	1.50643	0.503631	0.668788
phosphoribosylformylglycinamidine synthase CDS	UAB_RS0202370	forward	WP_009901735.1	0.3	0.689092	133.527	0.3	0.852804	1.27653	0.504092	0.668065
hydrolase CDS	UAB_RS0213665	reverse	WP_009890693.1	0.3	0.689735	39.9843	0.3	0.982417	1.47374	0.505017	0.666617
30S ribosomal protein S11 CDS	UAB_RS0201255	forward	WP_003421122.1	0.3	0.691043	317.387	0.3	0.653718	0.984051	0.50649	0.664313
motility protein A CDS	UAB_RS0204865	forward	WP_009895793.1	0.3	0.691043	22.9504	-0.3	-1.17598	1.77187	0.506886	-0.663694
formate transporter CDS	UAB_RS0218310	reverse	WP_003429111.1	0.3	0.692405	15.4295	0.3	1.0525	1.59127	0.508342	0.661421
hypothetical protein CDS	UAB_RS0214330	forward	WP_071608765.1	0.3	0.693242	61.8015	-0.3	-0.655663	0.993805	0.509414	-0.65975
30S ribosomal protein S3 CDS	UAB_RS0201150	forward	WP_003421163.1	0.3	0.695326	261.001	0.3	0.6812	1.04137	0.513023	0.654138
class D beta-lactamase CDS	UAB_RS0203480	forward	WP_009901927.1	0.3	0.695326	461.35	-0.3	-0.705203	1.07979	0.513698	-0.653091
ribonuclease J CDS	UAB_RS0207335	forward	WP_011861169.1	0.3	0.695326	129.643	0.3	0.81646	1.24668	0.512526	0.654909
formate dehydrogenase CDS	UAB_RS0212090	reverse	WP_077726223.1	0.3	0.695326	37.6361	-0.3	-1.03657	1.58495	0.513107	-0.654007
MarR family transcriptional regulator CDS	UAB_RS0213270	reverse	WP_004454702.1	0.3	0.695326	8.70612	0.3	1.19646	1.82709	0.512566	0.654848
ribonuclease PH CDS	UAB_RS0218050	reverse	WP_009903712.1	0.3	0.695326	87.8071	-0.3	-0.8801	1.34615	0.513247	-0.65379
rpmB CDS	UAB_RS0214100	forward	WP_003416297.1	0.3	0.696337	348.789	0.3	0.728973	1.11939	0.514904	0.651221
RidA family protein CDS	UAB_RS0213830	reverse	WP_003416451.1	0.3	0.697414	934.87	0.3	0.665518	1.02502	0.51616	0.649276
carbohydrate ABC transporter permease CDS	UAB_RS0214025	reverse	WP_004454862.1	0.3	0.701502	17.0453	-0.3	-1.15098	1.78755	0.519648	-0.643887
feoB CDS	UAB_RS0208330	forward	WP_009902527.1	0.3	0.701569	27.9507	0.3	0.960141	1.49631	0.521086	0.641672
panB CDS	UAB_RS0208500	reverse	WP_009902544.1	0.3	0.701569	28.0232	0.3	0.940208	1.46455	0.520888	0.641977
DUF2992 domain-containing protein CDS	UAB_RS0210060	forward	WP_004454369.1	0.3	0.701569	77.5356	0.3	0.757748	1.18072	0.521025	0.641767
asparagine--tRNA ligase CDS	UAB_RS0212435	reverse	WP_003430444.1	0.3	0.703293	85.4661	0.3	0.982038	1.53686	0.522831	0.638988
AIM24 family protein CDS	UAB_RS0208340	forward	WP_003434127.1	0.3	0.703449	17.841	-0.3	-1.15357	1.80881	0.523634	-0.637753
glucose-6-phosphate isomerase CDS	UAB_RS0217935	reverse	WP_003435635.1	0.3	0.703449	115.654	-0.3	-0.86568	1.35818	0.523875	-0.637384
hypothetical protein CDS	UAB_RS0211740	reverse	WP_003424459.1	0.3	0.704758	68.853	-0.3	-0.860955	1.35546	0.525315	-0.635175
nrdD CDS	UAB_RS0201375	forward	WP_009901581.1	0.3	0.707349	180.585	-0.3	-0.819569	1.29781	0.527712	-0.631503
cadA CDS	UAB_RS0202850	forward	WP_003429705.1	0.3	0.708421	84.6894	-0.3	-0.918595	1.4591	0.52898	-0.629564
BlaR1 family beta-lactam sensor/signal transducer CDS	UAB_RS0203515	reverse	WP_009901938.1	0.3	0.708985	22.3351	-0.3	-1.10387	1.75717	0.529868	-0.628208
GMP synthase (glutamine-hydrolyzing) CDS	UAB_RS0202115	forward	WP_003425341.1	0.3	0.711583	123.271	-0.3	-0.616975	0.990043	0.533166	-0.62318
copper-translocating P-type ATPase CDS	UAB_RS0211735	reverse	WP_009903015.1	0.3	0.711583	38.1471	0.3	0.948633	1.52341	0.533478	0.622705
transketolase CDS	UAB_RS0212835	reverse	WP_003430704.1	0.3	0.711583	139.384	-0.3	-0.611309	0.9822	0.533687	-0.622387
ferredoxin CDS	UAB_RS0219365	reverse	WP_003422320.1	0.3	0.711583	722.381	0.3	0.656385	1.05205	0.532687	0.62391
amidohydrolase CDS	UAB_RS0217480	reverse	WP_003438795.1	0.3	0.711832	22.8712	0.3	0.900897	1.44981	0.534343	0.62139
PTS lactose transporter subunit IIC CDS	UAB_RS0205445	forward	WP_004454202.1	0.3	0.714841	80.8704	-0.3	-0.821198	1.33043	0.537074	-0.617244
tRNA pseudouridine(38-40) synthase TruA CDS	UAB_RS0210170	forward	WP_003430279.1	0.3	0.715355	21.2979	-0.3	-1.08736	1.76535	0.537932	-0.615944
tyrosine--tRNA ligase CDS	UAB_RS0208545	forward	WP_009889364.1	0.3	0.717768	72.0308	0.3	0.741593	1.2108	0.54022	0.612481
ABC transporter permease CDS	UAB_RS0208575	reverse	WP_003429753.1	0.3	0.719413	36.9446	-0.3	-0.781051	1.28063	0.541932	-0.609894
glutamine synthetase CDS	UAB_RS0207610	forward	WP_003428202.1	0.3	0.719448	27.0717	0.3	0.905277	1.48893	0.543184	0.608006
ychF CDS	UAB_RS0214630	forward	WP_003427022.1	0.3	0.719448	57.1544	-0.3	-0.956371	1.57374	0.543383	-0.607706
transketolase CDS	UAB_RS0218605	reverse	WP_003421354.1	0.3	0.719448	75.0243	-0.3	-0.808812	1.32795	0.542478	-0.60907
50S ribosomal protein L1 CDS	UAB_RS0201065	forward	WP_003421188.1	0.3	0.728418	539.719	-0.3	-0.604231	1.01277	0.550767	-0.596612
PhoH family protein CDS	UAB_RS0213460	reverse	WP_011861553.1	0.3	0.728418	18.3468	-0.3	-1.15247	1.93339	0.551118	-0.596086
adenylosuccinate lyase CDS	UAB_RS02000000220365	forward		0.3	0.730405	80.2508	-0.3	-0.765616	1.29084	0.553103	-0.593117
TetR/AcrR family transcriptional regulator CDS	UAB_RS0206970	forward	WP_003434329.1	0.3	0.730532	57.2421	-0.3	-0.946311	1.59976	0.554164	-0.591532
30S ribosomal protein S16 CDS	UAB_RS0207155	forward	WP_003419338.1	0.3	0.730532	101.722	-0.3	-0.663939	1.12226	0.554111	-0.59161
ptb CDS	UAB_RS0201410	forward	WP_003420701.1	0.3	0.730659	119.536	0.3	0.733995	1.24873	0.55667	0.587795
hypothetical protein CDS	UAB_RS0204295	forward	WP_003440146.1	0.3	0.730659	60.1335	0.3	0.828478	1.40465	0.555316	0.589813
eutP CDS	UAB_RS0210635	forward	WP_003435437.1	0.3	0.730659	7.23602	-0.3	-1.18195	2.00996	0.556501	-0.588047
tRNA guanosine(34) transglycosylase Tgt CDS	UAB_RS0215345	reverse	WP_009903333.1	0.3	0.730659	21.6433	0.3	0.813127	1.38041	0.555829	0.589049
hypothetical protein CDS	UAB_RS0216220	reverse	WP_009903420.1	0.3	0.730659	14.739	-0.3	-1.14443	1.94423	0.556112	-0.588627
DNA glycosylase CDS	UAB_RS0202080	forward	WP_003435007.1	0.2	0.736899	7.58699	0.2	1.01447	1.75124	0.562396	0.579286
dihydroorotase CDS	UAB_RS0208570	forward	WP_003436747.1	0.3	0.736899	75.3493	0.3	0.727844	1.25588	0.562218	0.57955
DUF819 domain-containing protein CDS	UAB_RS0209390	forward	WP_009889545.1	0.2	0.738226	20.2524	0.2	0.887992	1.53881	0.563896	0.577065
radical SAM protein CDS	UAB_RS0206435	forward	WP_003438070.1	0.2	0.742302	13.0505	-0.2	-0.946263	1.65506	0.567499	-0.571739
fusA CDS	UAB_RS0201105	forward	WP_003436178.1	0.2	0.742708	1477.74	-0.2	-0.571325	1.00134	0.568299	-0.570558
RNase adaptor protein RapZ CDS	UAB_RS0218295	reverse	WP_003416961.1	0.2	0.74292	13.7757	-0.2	-1.01123	1.77534	0.568951	-0.569597
DUF2088 domain-containing protein CDS	UAB_RS0206490	forward	WP_003438088.1	0.2	0.743604	96.9399	-0.2	-0.628179	1.10575	0.569965	-0.568102
DUF4091 domain-containing protein CDS	UAB_RS0214020	reverse	WP_009903252.1	0.2	0.743638	40.8404	0.2	0.849993	1.4982	0.570482	0.567342
transketolase CDS	UAB_RS0212830	reverse	WP_003430702.1	0.2	0.745351	218.618	-0.2	-0.600556	1.06352	0.572288	-0.564685
4Fe-4S ferredoxin CDS	UAB_RS0202760	forward	WP_003435926.1	0.2	0.746807	74.9759	-0.2	-0.882728	1.57182	0.574391	-0.561597
sodium:dicarboxylate symporter CDS	UAB_RS0213990	forward	WP_009903244.1	0.2	0.746807	71.6747	-0.2	-0.719339	1.28024	0.574198	-0.56188
amino acid ABC transporter permease CDS	UAB_RS0204905	forward	WP_009888558.1	0.2	0.748356	10.9561	-0.2	-1.0956	1.9595	0.576076	-0.559125
energy-coupling factor transporter transmembraneprotein EcfT CDS	UAB_RS0201285	forward	WP_003427737.1	0.2	0.750563	48.3633	-0.2	-0.722374	1.30113	0.578765	-0.555189
transcription termination factor Rho CDS	UAB_RS0218745	reverse	WP_009898714.1	0.2	0.750563	64.1417	-0.2	-0.718555	1.29414	0.578733	-0.555236
nucleoid-associated protein, YbaB/EbfC family CDS	UAB_RS0200765	forward	WP_009887752.1	0.2	0.754764	30.128	0.2	0.883159	1.60999	0.583314	0.54855
carbon starvation protein A CDS	UAB_RS0214300	reverse	WP_004454919.1	0.2	0.754764	971.142	-0.2	-0.53604	0.977672	0.583498	-0.548282
PTS trehalose transporter subunit IIBC CDS	UAB_RS0216370	reverse	WP_003427216.1	0.2	0.754764	81.9141	-0.2	-0.717025	1.30597	0.582979	-0.549038
GntR family transcriptional regulator CDS	UAB_RS0205555	forward	WP_009895920.1	0.2	0.756953	31.1813	0.2	0.810482	1.48687	0.58569	0.545093
hypothetical protein CDS	UAB_RS0205460	forward	WP_009888678.1	0.2	0.759166	33.6764	0.2	0.885576	1.63427	0.587903	0.541878
DNA polymerase I CDS	UAB_RS0206280	forward	WP_009902274.1	0.2	0.760966	31.102	0.2	0.806341	1.49564	0.589799	0.539127
50S ribosomal protein L19 CDS	UAB_RS0207175	forward	WP_003419350.1	0.2	0.763672	399.813	-0.2	-0.516995	0.965693	0.5924	-0.535362
MBL fold metallo-hydrolase CDS	UAB_RS0219590	reverse	WP_003435698.1	0.2	0.765986	13.2943	0.2	0.972871	1.82858	0.5947	0.532037
NCS2 family permease CDS	UAB_RS0211695	reverse	WP_009897252.1	0.2	0.773127	109.048	-0.2	-0.708468	1.35451	0.600944	-0.523044
SsrA-binding protein CDS	UAB_RS0217095	reverse	WP_011861858.1	0.2	0.773127	31.2137	0.2	0.903961	1.72979	0.601264	0.522584
uridine kinase CDS	UAB_RS0203865	forward	WP_003436982.1	0.2	0.774335	36.5315	-0.2	-0.917966	1.77361	0.604758	-0.517571
mannosyl-glycoprotein endo-beta-N-acetylglucosamidase CDS	UAB_RS0207415	forward	WP_003438294.1	0.2	0.774335	69.6935	-0.2	-0.685795	1.31987	0.603347	-0.519594
pyridine nucleotide-disulfide oxidoreductase CDS	UAB_RS0210235	reverse	WP_003439500.1	0.2	0.774335	325.859	0.2	0.765759	1.47339	0.603255	0.519725
aspartate--ammonia ligase CDS	UAB_RS0214795	reverse	WP_003427105.1	0.2	0.774335	17.4468	0.2	0.734594	1.41928	0.604751	0.517581
hypothetical protein CDS	UAB_RS0216775	reverse	WP_009903507.1	0.2	0.774335	32.946	-0.2	-0.920834	1.7746	0.603832	-0.518897
TIGR01212 family radical SAM protein CDS	UAB_RS0207995	reverse	WP_009902494.1	0.2	0.779008	10.0903	-0.2	-1.01264	1.97951	0.60896	-0.511559
membrane protein CDS	UAB_RS0217515	reverse	WP_009903661.1	0.2	0.779008	34.976	-0.2	-0.832456	1.62945	0.609435	-0.51088
RNA polymerase sporulation sigma factor SigH CDS	UAB_RS0201040	forward	WP_003421193.1	0.2	0.781323	38.1588	0.2	0.774448	1.52804	0.612277	0.506826
yajC CDS	UAB_RS0215340	reverse	WP_003426573.1	0.2	0.781323	113.073	-0.2	-0.685113	1.35019	0.611861	-0.507418
N-acetyltransferase CDS	UAB_RS0206900	forward	WP_074081537.1	0.2	0.781356	25.6367	0.2	0.775229	1.53398	0.613297	0.505373
nifJ CDS	UAB_RS0214725	reverse	WP_009897862.1	0.2	0.781356	3105.07	0.2	0.474393	0.938796	0.613334	0.505321
recombinase family protein CDS	UAB_RS0201885	forward	WP_005927564.1	0.2	0.783506	94.746	-0.2	-0.822789	1.63842	0.615538	-0.502184
thioredoxin-dependent thiol peroxidase CDS	UAB_RS0210375	forward	WP_003439443.1	0.2	0.784186	20.049	-0.2	-0.800061	1.59792	0.616589	-0.50069
peptidylprolyl isomerase CDS	UAB_RS0202935	forward	WP_003434191.1	0.2	0.784748	41.3618	0.2	0.789855	1.58417	0.618067	0.498592
YgiQ family radical SAM protein CDS	UAB_RS0205730	forward	WP_003437073.1	0.2	0.784748	18.4809	0.2	0.759761	1.52219	0.617693	0.499123
dna integrity scanning protein disa CDS	UAB_RS0200890	forward	WP_003421245.1	0.2	0.786478	44.8085	-0.2	-0.788252	1.58946	0.619948	-0.495924
translation initiation factor IF-3 CDS	UAB_RS0204535	forward	WP_011860916.1	0.2	0.787336	221.267	0.2	0.59979	1.21933	0.622788	0.491903
pantoate--beta-alanine ligase CDS	UAB_RS0208495	reverse	WP_009902543.1	0.2	0.787336	18.9908	-0.2	-0.763041	1.54899	0.622292	-0.492604
microcompartment protein EutL CDS	UAB_RS0210665	forward	WP_009902838.1	0.2	0.787336	9.50456	0.2	0.976518	1.98766	0.623221	0.49129
atpE CDS	UAB_RS0218670	reverse	WP_003421370.1	0.2	0.787336	136.768	0.2	0.517706	1.05183	0.622581	0.492195
tRNA uridine-5-carboxymethylaminomethyl(34) synthesis enzyme MnmG CDS	UAB_RS0219735	reverse	WP_009898858.1	0.2	0.787336	36.4168	-0.2	-0.771436	1.56614	0.622315	-0.492572
adenylosuccinate synthetase CDS	UAB_RS0219630	reverse	WP_003434259.1	0.2	0.789973	49.525	0.2	0.735165	1.5077	0.625829	0.487606
alpha-hydroxy-acid oxidizing enzyme CDS	UAB_RS0207205	forward	WP_003438242.1	0.2	0.790277	60.8379	-0.2	-0.677404	1.39232	0.626592	-0.48653
rpsH CDS	UAB_RS0201190	forward	WP_003421148.1	0.2	0.791402	154.299	0.2	0.596067	1.23018	0.628006	0.484536
cold-shock protein CDS	UAB_RS0212775	forward	WP_003423148.1	0.2	0.793652	156.889	-0.2	-0.622985	1.29442	0.630314	-0.481284
threonine--tRNA ligase CDS	UAB_RS0203945	forward	WP_009902000.1	0.2	0.795001	265.597	-0.2	-0.511525	1.06975	0.632528	-0.478172
rnr CDS	UAB_RS0217130	reverse	WP_003434984.1	0.2	0.795001	24.1826	0.2	0.646152	1.35301	0.632959	0.477566
chromosome partitioning protein ParB CDS	UAB_RS0219715	reverse	WP_009903854.1	0.2	0.795001	6.31472	0.2	0.913022	1.91088	0.632792	0.477801
hypothetical protein CDS	UAB_RS0203725	reverse	WP_003417884.1	0.2	0.796227	7.60875	-0.2	-1.02298	2.15157	0.634461	-0.475458
HU family DNA-binding protein CDS	UAB_RS0218790	reverse	WP_003421415.1	0.2	0.80412	204.418	0.2	0.463415	0.994647	0.64128	0.465909
NAD-dependent malic enzyme CDS	UAB_RS0205765	forward	WP_074074678.1	0.2	0.806389	12.9721	-0.2	-0.905164	1.95966	0.644154	-0.461899
BMC domain-containing protein CDS	UAB_RS0210670	forward	WP_009902839.1	0.2	0.806389	10.197	-0.2	-0.858605	1.8587	0.644126	-0.461937
peptidase M20 CDS	UAB_RS0203705	reverse	WP_009901979.1	0.2	0.80651	20.0367	0.2	0.722244	1.56915	0.645318	0.460277
nifU CDS	UAB_RS0207290	forward	WP_009902397.1	0.2	0.80651	94.0835	-0.2	-0.619251	1.34755	0.645847	-0.45954
low-specificity L-threonine aldolase CDS	UAB_RS0214255	reverse	WP_009903270.1	0.2	0.80651	55.9767	0.2	0.619829	1.34854	0.645781	0.459631
dnaJ CDS	UAB_RS0213565	reverse	WP_004454751.1	0.2	0.807909	113.496	0.2	0.697162	1.53125	0.648901	0.455289
carbohydrate hydrolase CDS	UAB_RS0216045	reverse	WP_003439842.1	0.2	0.807909	16.0639	0.2	0.802557	1.75936	0.648271	0.456165
nicotinate phosphoribosyltransferase CDS	UAB_RS0219025	forward	WP_003427657.1	0.2	0.807909	62.3715	-0.2	-0.724634	1.59255	0.649099	-0.455015
cell division protein FtsH CDS	UAB_RS0219115	reverse	WP_003422216.1	0.2	0.807909	361.326	-0.2	-0.622158	1.36462	0.648448	-0.455919
50S ribosomal protein L7/L12 CDS	UAB_RS0201075	forward	WP_003421186.1	0.2	0.810179	309.52	-0.2	-0.433415	0.959851	0.651597	-0.451544
membrane protein CDS	UAB_RS0205855	forward	WP_009902228.1	0.2	0.810179	6.79626	0.2	0.928408	2.05856	0.651991	0.450998
efp CDS	UAB_RS0207115	forward	WP_009889023.1	0.2	0.811845	230.23	-0.2	-0.529731	1.18139	0.653867	-0.448397
galE CDS	UAB_RS0214890	reverse	WP_003431452.1	0.2	0.812607	34.5853	-0.2	-0.711154	1.59165	0.655017	-0.446804
transcriptional regulator CDS	UAB_RS0206230	forward	WP_003438024.1	0.2	0.814565	7.57463	0.2	0.894424	2.01839	0.657666	0.443138
alpha/beta hydrolase CDS	UAB_RS0212100	reverse	WP_009890358.1	0.2	0.814565	42.6684	0.2	0.655476	1.47919	0.65767	0.443132
pilin CDS	UAB_RS0212750	forward	WP_009897487.1	0.2	0.816168	7.8053	-0.2	-0.945466	2.14586	0.659503	-0.4406
ABC transporter ATP-binding protein CDS	UAB_RS0206180	forward	WP_003438014.1	0.2	0.816333	40.1632	0.2	0.648621	1.48024	0.661251	0.438187
sodium:proton antiporter CDS	UAB_RS0209440	forward	WP_009889552.1	0.2	0.816333	26.7099	0.2	0.669078	1.52598	0.661054	0.438458
Fis family transcriptional regulator CDS	UAB_RS0210640	forward	WP_003423977.1	0.2	0.816333	17.0697	0.2	0.673652	1.53325	0.660399	0.439363
leucyl aminopeptidase CDS	UAB_RS0207390	forward	WP_009902401.1	0.2	0.817125	37.5524	-0.2	-0.769424	1.76548	0.662971	-0.435815
hydE CDS	UAB_RS0211960	forward	WP_003433972.1	0.2	0.817125	63.1056	-0.2	-0.58673	1.3441	0.662457	-0.436524
maf-like protein CDS	UAB_RS0206355	forward	WP_009902281.1	0.2	0.817469	45.0828	-0.2	-0.71021	1.63384	0.663789	-0.434688
flagellar assembly protein FliH CDS	UAB_RS0202525	forward	WP_009901748.1	0.2	0.818911	15.4876	-0.2	-0.839042	1.94408	0.666041	-0.431588
MFS transporter CDS	UAB_RS0213795	forward	WP_009897692.1	0.2	0.818911	8.2461	-0.2	-0.861715	1.99563	0.665886	-0.431801
protease CDS	UAB_RS0213190	reverse	WP_032512382.1	0.2	0.819435	77.9309	-0.2	-0.556022	1.29386	0.667385	-0.42974
UDP-glucose/GDP-mannose dehydrogenase family protein CDS	UAB_RS0215185	reverse	WP_011861675.1	0.2	0.819435	53.1014	-0.2	-0.676583	1.57522	0.667548	-0.429516
cell wall hydrolase CDS	UAB_RS0202040	forward	WP_003434503.1	0.2	0.819605	117.28	0.2	0.567194	1.32469	0.668526	0.428171
xylB CDS	UAB_RS0216350	reverse	WP_009898129.1	0.2	0.819605	17.4193	-0.2	-0.761461	1.77978	0.668768	-0.42784
electron transport complex protein RnfB CDS	UAB_RS0206350	forward	WP_011861124.1	0.2	0.819612	211.438	0.2	0.550983	1.29038	0.669385	0.426992
lon CDS	UAB_RS0218015	reverse	WP_009903709.1	0.2	0.819612	98.2837	-0.2	-0.465811	1.09447	0.670395	-0.425605
single-stranded DNA-binding protein CDS	UAB_RS0219670	reverse	WP_003420524.1	0.2	0.819612	495.797	-0.2	-0.429671	1.00935	0.670335	-0.425689
YitT family protein CDS	UAB_RS0208135	forward	WP_003429405.1	0.2	0.821756	23.5561	0.2	0.627363	1.48503	0.672691	0.422458
thioesterase CDS	UAB_RS0205705	forward	WP_003437086.1	0.2	0.822521	105.136	-0.2	-0.540391	1.28863	0.674959	-0.419352
Fic family protein CDS	UAB_RS0208655	forward	WP_003436700.1	0.2	0.822521	56.0909	-0.2	-0.56413	1.34896	0.675803	-0.418197
integrase CDS	UAB_RS0210260	reverse	WP_025992027.1	0.2	0.822521	35.8393	-0.2	-0.604236	1.43935	0.674633	-0.419798
cell surface protein CDS	UAB_RS0212160	reverse	WP_003433893.1	0.2	0.822521	118.362	-0.2	-0.469723	1.12113	0.675237	-0.418972
cell surface protein CDS	UAB_RS0214885	reverse	WP_009897890.1	0.2	0.822521	394.855	-0.2	-0.413404	0.989273	0.67603	-0.417887
threonine/serine exporter CDS	UAB_RS0214965	forward	WP_003422952.1	0.2	0.822893	16.7801	0.2	0.643375	1.54388	0.676879	0.416726
DUF4041 domain-containing protein CDS	UAB_RS0217815	forward	WP_009894671.1	0.2	0.82599	30.1525	-0.2	-0.64922	1.57386	0.679971	-0.412503
ABC transporter ATP-binding protein CDS	UAB_RS0214670	reverse	WP_009897854.1	0.2	0.828272	7.37075	-0.2	-0.825958	2.01849	0.682396	-0.409196
NADH peroxidase CDS	UAB_RS0208560	forward	WP_009889371.1	0.2	0.830013	2186.45	-0.2	-0.41533	1.02173	0.684378	-0.406497
gyrB CDS	UAB_RS0219790	forward	WP_003434229.1	0.2	0.830839	84.5346	-0.2	-0.447791	1.10613	0.685606	-0.404825
bifunctional 3,4-dihydroxy-2-butanone-4-phosphate synthase/GTP cyclohydrolase II CDS	UAB_RS0209705	reverse	WP_009902724.1	0.2	0.831294	157.722	-0.2	-0.677904	1.68289	0.687079	-0.402822
DUF488 domain-containing protein CDS	UAB_RS0219405	reverse	WP_009903837.1	0.2	0.831294	13.5206	-0.2	-0.75274	1.86559	0.686591	-0.403485
energy-coupling factor transporter ATPase CDS	UAB_RS0201280	forward	WP_003435657.1	0.2	0.837829	33.861	-0.2	-0.614297	1.55619	0.693032	-0.394743
flavodoxin CDS	UAB_RS0211160	reverse	WP_009902921.1	0.2	0.840207	54.0656	-0.2	-0.539193	1.37785	0.695554	-0.391329
fabZ CDS	UAB_RS0201490	forward	WP_003420731.1	0.2	0.843182	46.1167	-0.2	-0.619106	1.60496	0.699686	-0.385745
def CDS	UAB_RS0214220	reverse	WP_003431159.1	0.2	0.843182	21.8714	-0.2	-0.673561	1.74354	0.699261	-0.386319
stage V sporulation protein D CDS	UAB_RS0214600	reverse	WP_009893708.1	0.2	0.843182	63.4448	0.2	0.56187	1.45446	0.699267	0.386309
DUF3553 domain-containing protein CDS	UAB_RS0202920	forward	WP_009888186.1	0.2	0.844383	31.3435	-0.2	-0.604645	1.58612	0.703048	-0.381209
Trk family potassium uptake protein CDS	UAB_RS0204600	forward	WP_009888508.1	0.2	0.844383	6.32286	-0.2	-0.714756	1.88146	0.704024	-0.379894
N-acetylmuramoyl-L-alanine amidase CDS	UAB_RS0205925	forward	WP_009902241.1	0.2	0.844383	93.8247	0.2	0.479756	1.25636	0.702563	0.381863
rod shape-determining protein RodA CDS	UAB_RS0206400	forward	WP_009888916.1	0.2	0.844383	33.5284	-0.2	-0.526035	1.38427	0.703939	-0.380009
acetate kinase CDS	UAB_RS0206515	forward	WP_003438096.1	0.2	0.844383	213.127	-0.2	-0.370531	0.968392	0.701998	-0.382625
hypothetical protein CDS	UAB_RS0208425	forward	WP_003419972.1	0.2	0.844383	41.7931	-0.2	-0.67547	1.77062	0.702841	-0.381488
phospho-sugar mutase CDS	UAB_RS0215230	reverse	WP_009897940.1	0.2	0.846611	9.43554	0.2	0.747592	1.98489	0.70644	0.376642
30S ribosomal protein S17 CDS	UAB_RS0201165	forward	WP_003421156.1	0.1	0.847897	75.1935	0.1	0.496574	1.32744	0.708342	0.374084
YggS family pyridoxal phosphate enzyme CDS	UAB_RS0214415	reverse	WP_003426933.1	0.1	0.847897	65.4296	-0.1	-0.589386	1.57719	0.708632	-0.373694
hypothetical protein CDS	UAB_RS0209425	reverse	WP_004454512.1	0.1	0.848168	81.0182	-0.1	-0.437158	1.17617	0.710132	-0.371679
molybdopterin-binding protein CDS	UAB_RS0211500	reverse	WP_003435117.1	0.1	0.848168	20.4349	0.1	0.554136	1.49601	0.711077	0.37041
ATP-dependent Clp protease ATP-binding subunit ClpX CDS	UAB_RS0218030	reverse	WP_003417105.1	0.1	0.848168	328.992	-0.1	-0.352896	0.950728	0.7105	-0.371185
thymidylate kinase CDS	UAB_RS0219060	reverse	WP_009892113.1	0.1	0.848168	7.36764	-0.1	-0.744615	2.01217	0.711341	-0.370056
carbamoyl phosphate synthase large subunit CDS	UAB_RS0219270	reverse	WP_009903826.1	0.1	0.848168	115.79	-0.1	-0.502069	1.35829	0.711656	-0.369633
GntR family transcriptional regulator CDS	UAB_RS0207830	reverse	WP_003438469.1	0.1	0.8507	12.7052	-0.1	-0.669381	1.83252	0.714903	-0.36528
glycosyl transferase CDS	UAB_RS0215220	reverse	WP_009897939.1	0.1	0.8507	23.0467	-0.1	-0.566695	1.54871	0.714429	-0.365914
PIN/TRAM domain-containing protein CDS	UAB_RS0200895	forward	WP_009887799.1	0.1	0.852612	98.4902	0.1	0.454515	1.2556	0.71736	0.361989
Lrp/AsnC family transcriptional regulator CDS	UAB_RS0219030	forward	WP_003421494.1	0.1	0.852612	114.276	-0.1	-0.466863	1.29173	0.717782	-0.361425
DUF2232 domain-containing protein CDS	UAB_RS0219655	reverse	WP_003434254.1	0.1	0.852612	11.2272	-0.1	-0.708835	1.96424	0.718196	-0.360871
flhA CDS	UAB_RS0202595	forward	WP_009901762.1	0.1	0.85295	24.4887	-0.1	-0.555613	1.5445	0.719044	-0.359737
glutamine--tRNA ligase CDS	UAB_RS0211450	forward	WP_009902971.1	0.1	0.854286	89.3707	0.1	0.444152	1.24246	0.720734	0.357478
hypothetical protein CDS	UAB_RS0201815	reverse	WP_009901654.1	0.1	0.854967	33.2957	0.1	0.54535	1.55659	0.726078	0.350348
phosphopentomutase CDS	UAB_RS0206760	forward	WP_003438158.1	0.1	0.854967	15.0539	0.1	0.55204	1.56744	0.724694	0.352193
nifS CDS	UAB_RS0207285	forward	WP_009896192.1	0.1	0.854967	202.447	-0.1	-0.356674	1.00548	0.722792	-0.35473
alanine--tRNA ligase CDS	UAB_RS0207300	forward	WP_009889064.1	0.1	0.854967	64.4268	0.1	0.438145	1.25331	0.726646	0.34959
DNA primase CDS	UAB_RS0208200	forward	WP_009896376.1	0.1	0.854967	31.5553	-0.1	-0.609488	1.74456	0.726816	-0.349364
cysteine protease CDS	UAB_RS0209990	forward	WP_009902746.1	0.1	0.854967	39.8446	-0.1	-0.478351	1.36989	0.726948	-0.349188
hypothetical protein CDS	UAB_RS0210825	reverse	WP_003424083.1	0.1	0.854967	119.329	0.1	0.439227	1.25225	0.725775	0.350751
ptsP CDS	UAB_RS0215105	reverse	WP_009897922.1	0.1	0.854967	193.675	-0.1	-0.481181	1.35986	0.723453	-0.353847
50S ribosomal protein L31 CDS	UAB_RS0218740	reverse	WP_003421397.1	0.1	0.854967	599.863	-0.1	-0.336617	0.946001	0.721967	-0.355832
rpsR CDS	UAB_RS0219665	reverse	WP_003420527.1	0.1	0.854967	161.131	-0.1	-0.339434	0.961112	0.723962	-0.353168
phosphatidate cytidylyltransferase CDS	UAB_RS0211855	reverse	WP_003434000.1	0.1	0.855575	18.0241	0.1	0.532932	1.53431	0.728333	0.347344
hypothetical protein CDS	UAB_RS0218135	reverse	WP_003437274.1	0.1	0.855575	32.5495	-0.1	-0.497983	1.43512	0.728593	-0.346997
aminopeptidase P family protein CDS	UAB_RS0214365	forward	WP_009903275.1	0.1	0.857322	409.979	-0.1	-0.32594	0.94677	0.730646	-0.344266
amidohydrolase CDS	UAB_RS0214845	forward	WP_009897881.1	0.1	0.859195	20.3438	-0.1	-0.65987	1.93393	0.732948	-0.341206
zinc metalloprotease Zmp1 CDS	UAB_RS0215490	reverse	WP_003436135.1	0.1	0.859195	152.969	0.1	0.390435	1.14619	0.733376	0.340638
phosphoribosylamine--glycine ligase CDS	UAB_RS0202365	forward	WP_003436062.1	0.1	0.86193	32.4407	0.1	0.502763	1.49283	0.736279	0.336785
isoleucine--tRNA ligase CDS	UAB_RS0214390	reverse	WP_004454939.1	0.1	0.862231	200.228	0.1	0.442492	1.31816	0.737105	0.335689
YvcK family protein CDS	UAB_RS0218290	reverse	WP_077699709.1	0.1	0.862427	23.5074	-0.1	-0.514208	1.53626	0.737841	-0.334714
folK CDS	UAB_RS0208190	forward	WP_009896372.1	0.1	0.862537	19.834	-0.1	-0.439314	1.31894	0.739074	-0.33308
peptide-methionine (R)-S-oxide reductase CDS	UAB_RS0212020	reverse	WP_003433953.1	0.1	0.862537	40.4886	0.1	0.501613	1.50422	0.738779	0.33347
cold-shock protein CDS	UAB_RS0211085	forward	WP_003431034.1	0.1	0.863195	67.198	0.1	0.495496	1.49435	0.740207	0.33158
cysteine desulfurase CDS	UAB_RS0219710	reverse	WP_003434244.1	0.1	0.864104	45.2514	-0.1	-0.520861	1.57936	0.741557	-0.329793
translation initiation factor IF-2 CDS	UAB_RS0207445	forward	WP_003438306.1	0.1	0.864204	138.475	0.1	0.39217	1.19502	0.742782	0.328171
1-deoxy-D-xylulose-5-phosphate reductoisomerase CDS	UAB_RS0211835	reverse	WP_009903027.1	0.1	0.864204	49.9378	0.1	0.494021	1.50274	0.742347	0.328747
spermidine/putrescine ABC transporter substrate-binding protein CDS	UAB_RS0205880	forward	WP_003437013.1	0.1	0.869579	51.5257	-0.1	-0.496513	1.54528	0.747976	-0.321309
capsular polysaccharide biosynthesis protein CDS	UAB_RS0215245	reverse	WP_009891044.1	0.1	0.86965	199.904	0.1	0.375722	1.1724	0.74861	0.320473
map CDS	UAB_RS0201230	forward	WP_003421130.1	0.1	0.870255	520.128	-0.1	-0.334149	1.0474	0.749705	-0.319028
groL CDS	UAB_RS0202095	forward	WP_009901692.1	0.1	0.871606	571.456	0.1	0.332321	1.04963	0.751542	0.316607
isoprenyl transferase CDS	UAB_RS0211860	reverse	WP_003424529.1	0.1	0.871606	61.499	0.1	0.396805	1.2558	0.752019	0.315978
pyruvate carboxylase CDS	UAB_RS0200855	forward	WP_003425597.1	0.1	0.871645	108.112	0.1	0.395245	1.26125	0.753996	0.313375
hypothetical protein CDS	UAB_RS02000000220150	forward	WP_003426234.1	0.1	0.871645	793.812	0.1	0.333164	1.06474	0.754352	0.312906
B12-binding domain-containing radical SAM protein CDS	UAB_RS0206430	forward	WP_003419074.1	0.1	0.871645	25.8422	-0.1	-0.491878	1.56652	0.753526	-0.313994
YfcC family protein CDS	UAB_RS0216560	reverse	WP_011861820.1	0.1	0.871645	14.2367	0.1	0.556296	1.77056	0.753375	0.314193
nusG CDS	UAB_RS0201055	forward	WP_003421190.1	0.1	0.871704	204.36	0.1	0.358284	1.16212	0.757853	0.308301
cell division protein ZapA CDS	UAB_RS0204625	forward	WP_009895750.1	0.1	0.871704	61.9172	-0.1	-0.389358	1.25754	0.75685	-0.309619
calcium-translocating P-type ATPase, PMCA-type CDS	UAB_RS0209350	forward	WP_009893200.1	0.1	0.871704	379.099	-0.1	-0.348282	1.12787	0.757476	-0.308797
glycosyl transferase CDS	UAB_RS0214010	reverse	WP_009903250.1	0.1	0.871704	12.7681	-0.1	-0.51287	1.65328	0.756399	-0.310213
phosphatase CDS	UAB_RS0214090	reverse	WP_004454872.1	0.1	0.871704	93.8878	0.1	0.383189	1.23882	0.757081	0.309317
GntR family transcriptional regulator CDS	UAB_RS0219145	reverse	WP_011862000.1	0.1	0.871704	34.2868	0.1	0.462034	1.48503	0.755704	0.311127
aroF CDS	UAB_RS02000000220395	forward	WP_003419887.1	0.1	0.873986	35.5981	-0.1	-0.470084	1.54452	0.760856	-0.304357
ECF transporter S component CDS	UAB_RS0219100	reverse	WP_009903817.1	0.1	0.873986	74.5839	0.1	0.352305	1.15821	0.76099	0.30418
RNA polymerase sigma factor RpoD CDS	UAB_RS0208205	forward	WP_011861220.1	0.1	0.883552	165.109	-0.1	-0.287467	0.982786	0.769903	-0.292502
50S ribosomal protein L20 CDS	UAB_RS0204545	forward	WP_003429730.1	0.1	0.884433	217.589	-0.1	-0.303234	1.04299	0.771253	-0.290736
50S ribosomal protein L29 CDS	UAB_RS0201160	forward	WP_003421158.1	0.1	0.884891	58.7019	0.1	0.43857	1.5177	0.772605	0.28897
thiamine diphosphokinase CDS	UAB_RS0214165	reverse	WP_004454892.1	0.1	0.884891	12.3167	-0.1	-0.515582	1.79068	0.773404	-0.287925
lysS CDS	UAB_RS0219080	reverse	WP_003434963.1	0.1	0.884891	157.427	-0.1	-0.273585	0.947775	0.772841	-0.28866
MBL fold protein CDS	UAB_RS0205595	forward	WP_009902208.1	0.1	0.88515	44.2647	0.1	0.434198	1.51359	0.774214	0.286867
GGDEF domain-containing protein CDS	UAB_RS0202275	forward	WP_009901727.1	0.1	0.886375	13.586	0.1	0.511689	1.80514	0.776823	0.283462
flagellar biosynthesis protein FliR CDS	UAB_RS0202590	forward	WP_009901761.1	0.1	0.886375	28.398	-0.1	-0.440571	1.55571	0.777027	-0.283195
pepF CDS	UAB_RS0217855	reverse	WP_009903690.1	0.1	0.886375	17.1274	-0.1	-0.439095	1.55059	0.77704	-0.283179
hypothetical protein CDS	UAB_RS0209470	reverse	WP_004454504.1	0.1	0.887635	49.1027	-0.1	-0.440143	1.56649	0.77873	-0.280975
hypothetical protein CDS	UAB_RS0207980	reverse	WP_003419819.1	0.1	0.888402	21.0772	0.1	0.493365	1.76622	0.779989	0.279334
50S ribosomal protein L13 CDS	UAB_RS0201295	forward	WP_003421107.1	0.1	0.890971	499.891	-0.1	-0.261184	0.955542	0.784595	-0.273336
sodium:solute symporter CDS	UAB_RS0212405	reverse	WP_009903103.1	0.1	0.890971	34.1834	-0.1	-0.482451	1.76448	0.784528	-0.273423
low molecular weight protein arginine phosphatase CDS	UAB_RS0218710	reverse	WP_003437844.1	0.1	0.890971	11.1327	0.1	0.503215	1.83926	0.784395	0.273596
DNA replication protein DnaC CDS	UAB_RS0219605	forward	WP_003435695.1	0.1	0.890971	26.3228	0.1	0.479665	1.74921	0.783917	0.274218
tsf CDS	UAB_RS0211880	reverse	WP_003424535.1	0.1	0.892115	186.084	-0.1	-0.288762	1.06753	0.78678	-0.270495
PTS fructose transporter subunit IIC CDS	UAB_RS0213695	reverse	WP_004454776.1	0.1	0.892115	27.926	-0.1	-0.419313	1.54883	0.7866	-0.270728
transglycosylase CDS	UAB_RS0202390	forward	WP_009895321.1	0.1	0.896356	8.25701	-0.1	-0.493281	1.89215	0.794325	-0.260698
PTS beta-glucoside transporter subunit EIIBCA CDS	UAB_RS0205220	forward	WP_009902183.1	0.1	0.896356	21.0868	-0.1	-0.480127	1.84205	0.794364	-0.260648
TIGR03987 family protein CDS	UAB_RS0205395	reverse	WP_004453603.1	0.1	0.896356	17.2162	-0.1	-0.464488	1.78702	0.794923	-0.259924
cell wall-binding repeat-containing protein CDS	UAB_RS0205980	forward	WP_003437956.1	0.1	0.896356	86.9489	0.1	0.412658	1.56415	0.791916	0.263823
electron transport complex protein RnfG CDS	UAB_RS0206335	forward	WP_009902280.1	0.1	0.896356	139.725	0.1	0.317552	1.21368	0.793596	0.261644
ATP-binding protein CDS	UAB_RS0209365	forward	WP_009902679.1	0.1	0.896356	13.829	-0.1	-0.459521	1.7708	0.79525	-0.259499
rsfS CDS	UAB_RS0213890	reverse	WP_003416416.1	0.1	0.896356	46.0989	-0.1	-0.397826	1.52805	0.794595	-0.260349
cell division protein FtsZ CDS	UAB_RS0214550	reverse	WP_003426983.1	0.1	0.896356	175.795	0.1	0.26154	0.993669	0.792392	0.263206
carbamoyl phosphate synthase large subunit CDS	UAB_RS0219280	reverse	WP_009903829.1	0.1	0.896369	39.1521	-0.1	-0.311296	1.20322	0.795852	-0.258719
cls CDS	UAB_RS0202085	forward	WP_009888027.1	0.1	0.89675	11.1371	-0.1	-0.464942	1.82433	0.798834	-0.254856
universal stress protein CDS	UAB_RS0205200	forward	WP_003418487.1	0.1	0.89675	113.008	-0.1	-0.260914	1.02541	0.799148	-0.254449
nusA CDS	UAB_RS0207430	forward	WP_003428238.1	0.1	0.89675	95.7898	-0.1	-0.331694	1.29597	0.797996	-0.255942
UMP kinase CDS	UAB_RS0211875	reverse	WP_003430597.1	0.1	0.89675	73.44	0.1	0.343591	1.34723	0.798696	0.255035
DNA polymerase III subunit alpha CDS	UAB_RS0218275	reverse	WP_003436251.1	0.1	0.89675	49.2979	0.1	0.333506	1.30521	0.798322	0.255519
YtxH domain-containing protein CDS	UAB_RS0210570	forward	WP_003428669.1	0.1	0.897797	76.4568	0.1	0.393775	1.55966	0.800674	0.252476
hybrid sensor histidine kinase/response regulator CDS	UAB_RS0203450	reverse	WP_025992016.1	0.1	0.899967	173.716	0.1	0.235856	0.949449	0.803815	0.248413
transcriptional repressor CDS	UAB_RS0207325	forward	WP_003419428.1	0.1	0.899967	272.08	0.1	0.285565	1.15659	0.804984	0.246902
molecular chaperone DnaK CDS	UAB_RS0213570	reverse	WP_003430934.1	0.1	0.899967	856.877	0.1	0.272773	1.10434	0.804907	0.247001
UDP-N-acetylmuramoyl-tripeptide--D-alanyl-D- alanine ligase CDS	UAB_RS0214595	reverse	WP_009897829.1	0.1	0.899967	22.684	0.1	0.376793	1.51542	0.80364	0.248639
histidine triad nucleotide-binding protein CDS	UAB_RS0213495	reverse	WP_003430911.1	0.1	0.902825	32.5043	0.1	0.341218	1.40963	0.808732	0.242063
N-acetylmuramoyl-L-alanine amidase CDS	UAB_RS0215250	reverse	WP_076633449.1	0.1	0.902825	118.64	-0.1	-0.277829	1.14457	0.808209	-0.242738
rny CDS	UAB_RS0207535	forward	WP_003428216.1	0.1	0.904535	322.423	0.1	0.250465	1.04996	0.811456	0.238548
ABC transporter ATP-binding protein CDS	UAB_RS0208580	reverse	WP_003429754.1	0.1	0.904535	68.8804	0.1	0.362835	1.51816	0.811108	0.238996
50S ribosomal protein L23 CDS	UAB_RS0201130	forward	WP_003435681.1	0.1	0.905157	124.844	-0.1	-0.326617	1.38105	0.813045	-0.236499
pur operon repressor CDS	UAB_RS0218895	reverse	WP_003425934.1	0.1	0.905157	12.9038	0.1	0.424106	1.79486	0.813209	0.236289
leucine--tRNA ligase CDS	UAB_RS0213885	reverse	WP_009903223.1	0.1	0.905392	107.228	0.1	0.325516	1.38371	0.814016	0.235248
O-acetylhomoserine aminocarboxypropyltransferase/cysteine synthase CDS	UAB_RS0210390	forward	WP_003439438.1	0.1	0.906284	12.3094	-0.1	-0.417121	1.79272	0.816014	-0.232674
ilvD CDS	UAB_RS0211205	reverse	WP_009902938.1	0.1	0.906284	22.4171	0.1	0.352533	1.51038	0.815445	0.233407
50S ribosomal protein L18 CDS	UAB_RS0201200	forward	WP_003421141.1	0.1	0.906696	291.339	0.1	0.233549	1.01099	0.817307	0.231011
electron transfer flavoprotein subunit alpha CDS	UAB_RS0206500	forward	WP_003438092.1	0.1	0.906696	237.094	0.1	0.250125	1.0844	0.817582	0.230657
reductase CDS	UAB_RS0204650	forward	WP_003436880.1	0.1	0.909329	26.5796	-0.1	-0.345043	1.52634	0.821156	-0.226059
ferritin CDS	UAB_RS0212170	forward	WP_003433890.1	0.1	0.909329	279.261	0.1	0.217589	0.961236	0.820918	0.226364
30S ribosomal protein S19 CDS	UAB_RS0201140	forward	WP_003421166.1	0.1	0.912048	90.1489	0.1	0.286077	1.29237	0.824814	0.221358
50S ribosomal protein L17 CDS	UAB_RS0201270	forward	WP_003421117.1	0.1	0.912048	191.375	0.1	0.220356	0.994108	0.824577	0.221662
purF CDS	UAB_RS0202345	forward	WP_003425288.1	0.1	0.912167	41.9394	0.1	0.328633	1.49076	0.825523	0.220447
ABC transporter ATP-binding protein CDS	UAB_RS0211495	reverse	WP_003429004.1	0.1	0.912865	108.055	0.1	0.242494	1.11095	0.827215	0.218275
serine dehydratase subunit alpha family protein CDS	UAB_RS0217535	reverse	WP_074045000.1	0.1	0.912865	310.177	-0.1	-0.234725	1.07627	0.827359	-0.21809
molecular chaperone GroES CDS	UAB_RS0202090	forward	WP_003420907.1	0.1	0.913138	119.608	0.1	0.266215	1.2268	0.828209	0.217
ribosome biogenesis GTPase Der CDS	UAB_RS0214480	reverse	WP_003426959.1	0.1	0.913348	18.2002	0.1	0.329461	1.53089	0.829605	0.215209
type IV pili twitching motility protein PilT CDS	UAB_RS0218835	reverse	WP_003437872.1	0.1	0.913348	23.8332	-0.1	-0.335798	1.55569	0.829103	-0.215852
D-alanyl-D-alanine carboxypeptidase CDS	UAB_RS0203655	reverse	WP_009901972.1	0.1	0.918832	20.0587	0.1	0.315679	1.53937	0.837517	0.205071
chloride channel protein CDS	UAB_RS02000000220215	forward	WP_009888398.1	0.1	0.918832	14.1912	0.1	0.372276	1.86589	0.841859	0.199516
protease CDS	UAB_RS0204635	forward	WP_009902105.1	0.1	0.918832	18.0619	-0.1	-0.351573	1.75339	0.841081	-0.20051
hypothetical protein CDS	UAB_RS02000000220360	forward	WP_011861174.1	0.1	0.918832	135.816	0.1	0.209865	1.03474	0.839276	0.20282
pnp CDS	UAB_RS0207480	forward	WP_003438316.1	0.1	0.918832	234.423	0.1	0.262251	1.29233	0.839191	0.202928
RidA family protein CDS	UAB_RS0207880	reverse	WP_009902460.1	0.1	0.918832	33.8013	0.1	0.314569	1.52125	0.836179	0.206784
chemical-damaging agent resistance protein C CDS	UAB_RS0209335	forward	WP_003420269.1	0.1	0.918832	85.8389	-0.1	-0.293753	1.4678	0.841378	-0.200131
hypothetical protein CDS	UAB_RS0211865	reverse	WP_003433997.1	0.1	0.918832	25.8418	0.1	0.314339	1.55163	0.839458	0.202587
HAD family phosphatase CDS	UAB_RS0215630	reverse	WP_009898027.1	0.1	0.918832	18.9508	-0.1	-0.353584	1.76756	0.841448	-0.200041
valine--tRNA ligase CDS	UAB_RS0217670	reverse	WP_009903676.1	0.1	0.918832	138.775	-0.1	-0.28743	1.40693	0.838122	-0.204296
30S ribosomal protein S6 CDS	UAB_RS0219675	reverse	WP_003420522.1	0.1	0.918832	415.845	0.1	0.245898	1.18424	0.835509	0.207641
DNA gyrase subunit A CDS	UAB_RS0219795	forward	WP_003429305.1	0.1	0.918832	83.7311	0.1	0.261278	1.27408	0.837516	0.205072
30S ribosomal protein S12 CDS	UAB_RS0201095	forward	WP_003436176.1	0.1	0.922238	301.784	-0.1	-0.178187	0.929784	0.848021	-0.191644
GntR family transcriptional regulator CDS	UAB_RS0203465	forward	WP_009901921.1	0.1	0.922238	97.9864	0.1	0.250821	1.29469	0.846387	0.19373
2-hydroxyglutaryl-CoA dehydratase CDS	UAB_RS0210095	forward	WP_009902760.1	0.1	0.922238	71.2397	-0.1	-0.241857	1.26084	0.847882	-0.191821
recO CDS	UAB_RS0213425	reverse	WP_003430885.1	0.1	0.922238	12.0944	-0.1	-0.305569	1.58168	0.846808	-0.193193
pilin CDS	UAB_RS0218875	reverse	WP_009903810.1	0.1	0.922238	29.7866	-0.1	-0.296182	1.52269	0.845774	-0.194513
lpdA CDS	UAB_RS0200945	forward	WP_009901555.1	0.1	0.924623	21.7512	0.1	0.292124	1.56625	0.852043	0.186512
Proline--tRNA ligase 2 CDS	UAB_RS0201000	forward	WP_009895182.1	0.1	0.924623	174.385	0.1	0.185188	0.991822	0.851884	0.186715
50S ribosomal protein L34 CDS	UAB_RS0219765	reverse	WP_003420485.1	0.1	0.924623	295.584	0.1	0.246629	1.31455	0.851179	0.187615
recombination protein RecR CDS	UAB_RS0200770	forward	WP_009901540.1	0.1	0.930248	118.449	-0.1	-0.227609	1.27626	0.858455	-0.178342
glutamate--tRNA ligase CDS	UAB_RS0201005	forward	WP_003435581.1	0.1	0.930248	51.8582	-0.1	-0.277255	1.5537	0.858371	-0.178448
TIGR00268 family protein CDS	UAB_RS0210145	forward	WP_009896918.1	0.1	0.930405	14.5737	0.1	0.276133	1.55676	0.859213	0.177376
rplU CDS	UAB_RS0206445	forward	WP_003419082.1	0.1	0.931237	258.101	0.1	0.16763	0.954526	0.860596	0.175616
50S ribosomal protein L10 CDS	UAB_RS0201070	forward	WP_003421187.1	0.1	0.931991	422.172	0.1	0.174384	1.00251	0.861907	0.173947
nadE CDS	UAB_RS0205115	forward	WP_003437535.1	0.1	0.932193	41.0506	0.1	0.276989	1.61611	0.863915	0.171393
YitT family protein CDS	UAB_RS0210860	forward	WP_003435320.1	0.1	0.932193	14.0727	0.1	0.306863	1.77784	0.862962	0.172604
dihydrodipicolinate synthase family protein CDS	UAB_RS0216035	reverse		0.1	0.932193	16.5228	-0.1	-0.3102	1.8102	0.863939	-0.171363
bifunctional (p)ppGpp synthetase/guanosine-3',5'-bis(diphosphate) 3'-pyrophosphohydrolase CDS	UAB_RS0215055	reverse	WP_003422921.1	0.1	0.932609	31.7978	-0.1	-0.221218	1.30059	0.864939	-0.17009
50S ribosomal protein L16 CDS	UAB_RS0201155	forward	WP_003421160.1	0.1	0.933528	126.876	0.1	0.183175	1.10677	0.868548	0.165503
30S ribosomal protein S14 type Z CDS	UAB_RS0201185	forward	WP_003421149.1	0.1	0.933528	102.939	0.1	0.258292	1.56452	0.86887	0.165094
DUF4132 domain-containing protein CDS	UAB_RS0202985	reverse	WP_009901788.1	0.1	0.933528	58.6462	-0.1	-0.239014	1.4338	0.867606	-0.1667
hypothetical protein CDS	UAB_RS0202995	reverse	WP_003417301.1	0.1	0.933528	9.33137	0.1	0.33116	1.9985	0.86839	0.165704
nitroreductase CDS	UAB_RS0206255	forward	WP_003438030.1	0.1	0.933528	496.325	-0.1	-0.185012	1.12042	0.868844	-0.165127
aldo/keto reductase CDS	UAB_RS0203885	forward	WP_009895580.1	0.1	0.935317	30.7663	0.1	0.248575	1.53856	0.87165	0.161563
hypothetical protein CDS	UAB_RS02000000220835	reverse		0.1	0.935317	73.5938	-0.1	-0.232325	1.43934	0.87177	-0.16141
cell wall-binding repeat-containing protein CDS	UAB_RS0215275	reverse	WP_009897952.1	0.1	0.935996	71.7837	0.1	0.213456	1.33558	0.87302	0.159823
thioredoxin domain-containing protein CDS	UAB_RS0209020	forward	WP_009902622.1	0.1	0.937793	21.5614	-0.1	-0.244779	1.55999	0.875315	-0.156911
fibronectin/fibrinogen-binding protein CDS	UAB_RS0214260	forward	WP_009897789.1	0.1	0.939499	25.5662	-0.1	-0.301157	1.95423	0.877527	-0.154106
pepT CDS	UAB_RS0205975	forward	WP_003437954.1	0.1	0.940058	53.4463	-0.1	-0.239148	1.56657	0.878669	-0.152657
50S ribosomal protein L22 CDS	UAB_RS0201145	forward	WP_009887891.1	0.1	0.941493	159.925	-0.1	-0.188092	1.25914	0.881253	-0.149382
30S ribosomal protein S9 CDS	UAB_RS0201300	forward	WP_003421105.1	0.1	0.941493	487.757	-0.1	-0.1423	0.948753	0.880775	-0.149987
hypothetical protein CDS	UAB_RS0213195	reverse	WP_009903180.1	0.1	0.942578	231.684	0.1	0.145473	0.99286	0.883511	0.146519
ABC transporter ATP-binding protein CDS	UAB_RS0219380	reverse	WP_003429190.1	0.1	0.942578	22.9069	0.1	0.222007	1.50941	0.883067	0.147083
endonuclease CDS	UAB_RS0203880	forward	WP_003438990.1	0.1	0.942591	28.7159	-0.1	-0.206378	1.424	0.884767	-0.144929
30S ribosomal protein S20 CDS	UAB_RS0213630	forward	WP_009890686.1	0.1	0.942591	265.771	-0.1	-0.153951	1.05973	0.884494	-0.145274
clpP CDS	UAB_RS0218035	reverse	WP_003417102.1	0.1	0.943386	199.473	0.1	0.150593	1.05166	0.886136	0.143195
hypothetical protein CDS	UAB_RS0217555	reverse	WP_003422084.1	0.1	0.945522	21.2859	-0.1	-0.250568	1.79148	0.888766	-0.139866
ribosome-recycling factor CDS	UAB_RS0211870	reverse	WP_003430598.1	0.1	0.945607	116.585	-0.1	-0.153005	1.10582	0.889954	-0.138363
fsa CDS	UAB_RS0212875	reverse	WP_003423115.1	0.1	0.945607	118.872	-0.1	-0.179594	1.29966	0.890093	-0.138186
ferrous iron transporter A CDS	UAB_RS0204925	forward	WP_009902138.1	0	0.947409	25.641	0	0.20414	1.50936	0.892414	0.13525
chromate transporter CDS	UAB_RS0218020	forward	WP_003417110.1	0	0.948311	37.7041	0	-0.202776	1.52024	0.89389	-0.133384
hypothetical protein CDS	UAB_RS0206360	forward	WP_003428484.1	0	0.948408	38.6525	0	-0.20288	1.5337	0.894762	-0.132281
class 1b ribonucleoside-diphosphate reductase subunit alpha CDS	UAB_RS0216010	reverse	WP_004453866.1	0	0.948408	17.3128	0	0.23039	1.74953	0.895232	0.131687
phosphotransferase CDS	UAB_RS0213300	reverse	WP_004454708.1	0	0.949795	45.2227	0	-0.186688	1.44451	0.897168	-0.12924
ribF CDS	UAB_RS0207465	forward	WP_003438310.1	0	0.950811	16.6377	0	-0.248332	1.95176	0.898755	-0.127235
trpS CDS	UAB_RS0214350	reverse	WP_004454934.1	0	0.951301	31.8021	0	0.19058	1.51426	0.899845	0.125857
ribose-phosphate pyrophosphokinase CDS	UAB_RS0218880	reverse	WP_003421448.1	0	0.951677	268.138	0	-0.162362	1.30292	0.900829	-0.124614
ABC transporter ATP-binding protein CDS	UAB_RS0215420	reverse	WP_003426617.1	0	0.951819	18.5735	0	-0.216574	1.75148	0.901591	-0.123652
deoC CDS	UAB_RS0208435	forward	WP_003439345.1	0	0.953059	11.7218	0	0.240366	1.98036	0.903394	0.121375
ABC transporter permease CDS	UAB_RS0208390	forward	WP_003434110.1	0	0.956178	14.7013	0	-0.181471	1.55307	0.906982	-0.116847
ribonuclease E/G CDS	UAB_RS0206440	forward	WP_003438072.1	0	0.956443	7.82777	0	0.231886	2.00361	0.907863	0.115734
LacI family transcriptional regulator CDS	UAB_RS0206080	forward	WP_009888871.1	0	0.959032	58.6924	0	-0.171409	1.53268	0.910954	-0.111836
XRE family transcriptional regulator CDS	UAB_RS0208410	forward	WP_009889331.1	0	0.959063	60.0116	0	-0.17024	1.54478	0.912248	-0.110203
cation-translocating P-type ATPase CDS	UAB_RS0210385	forward	WP_009902789.1	0	0.959063	302.608	0	-0.102809	0.931771	0.912142	-0.110337
protein translocase component YidC CDS	UAB_RS0217375	reverse	WP_003428030.1	0	0.961042	15.6848	0	-0.190568	1.7805	0.914765	-0.10703
PTS sugar transporter subunit IIB CDS	UAB_RS0205440	forward	WP_004453591.1	0	0.96251	22.8305	0	0.159467	1.52645	0.916797	0.104469
50S ribosomal protein L5 CDS	UAB_RS0201180	forward	WP_003435673.1	0	0.963005	146.224	0	0.122821	1.19158	0.917904	0.103074
30S ribosomal protein S10 CDS	UAB_RS0201115	forward	WP_003421175.1	0	0.963943	204.322	0	0.131745	1.30858	0.919806	0.100677
GntR family transcriptional regulator CDS	UAB_RS0204325	forward	WP_003440167.1	0	0.963943	40.0574	0	-0.164644	1.64077	0.92007	-0.100345
Na/Pi cotransporter CDS	UAB_RS0217940	reverse	WP_009898459.1	0	0.964095	55.1215	0	-0.12531	1.26114	0.92085	-0.0993626
transcriptional regulator CDS	UAB_RS0205120	forward	WP_003437537.1	0	0.965348	75.2199	0	0.12089	1.24561	0.922684	0.0970531
UDP-N-acetylmuramoyl-L-alanine--D-glutamate ligase CDS	UAB_RS0214585	reverse	WP_004454967.1	0	0.965899	48.9935	0	-0.125738	1.31543	0.923848	-0.0955874
tuf CDS	UAB_RS0201110	forward	WP_009887863.1	0	0.966196	3125.96	0	-0.0848774	0.938733	0.927956	-0.0904171
tRNA pseudouridine(38-40) synthase TruA CDS	UAB_RS0201290	forward	WP_003435654.1	0	0.966196	6.24648	0	0.175635	1.89415	0.926122	0.092725
alanine:cation symporter family protein CDS	UAB_RS0209695	forward	WP_009902722.1	0	0.966196	42.6524	0	0.115425	1.23553	0.925569	0.0934213
5'-methylthioadenosine/adenosylhomocysteine nucleosidase CDS	UAB_RS0214355	reverse	WP_003416187.1	0	0.966196	28.3452	0	-0.166577	1.83961	0.92785	-0.0905503
chromate transporter CDS	UAB_RS0218025	forward	WP_003427941.1	0	0.966196	26.6563	0	-0.149816	1.59517	0.925174	-0.0939188
chromosomal replication initiator protein DnaA CDS	UAB_RS0219770	forward	WP_003420483.1	0	0.966196	33.8013	0	0.137838	1.49979	0.926773	0.091905
ABC transporter ATP-binding protein CDS	UAB_RS0207950	reverse	WP_021359140.1	0	0.966303	16.85	0	-0.144113	1.62429	0.929302	-0.0887235
50S ribosomal protein L9 CDS	UAB_RS0219645	reverse	WP_003429267.1	0	0.966303	22.9256	0	0.112609	1.26978	0.929333	0.0886838
6-phospho-alpha-glucosidase CDS	UAB_RS0205455	forward	WP_004454201.1	0	0.966443	124.448	0	0.113891	1.31045	0.930743	0.0869096
multidrug transporter CDS	UAB_RS0213285	forward	WP_009897602.1	0	0.966443	10.3906	0	-0.155969	1.79303	0.930683	-0.0869861
type IA DNA topoisomerase CDS	UAB_RS0213265	forward	WP_004454701.1	0	0.96814	17.2519	0	0.135877	1.61661	0.933016	0.0840506
arginine--tRNA ligase CDS	UAB_RS0204675	forward	WP_003436885.1	0	0.970721	36.0652	0	-0.0944856	1.17933	0.936144	-0.0801178
electron transport complex protein RnfD CDS	UAB_RS0206330	forward	WP_003428487.1	0	0.971467	60.2155	0	-0.105103	1.34047	0.937504	-0.0784075
secE CDS	UAB_RS02000000219975	forward	WP_003429494.1	0	0.972055	50.9164	0	-0.0903094	1.17457	0.938713	-0.0768874
tRNA 2-thiouridine(34) synthase MnmA CDS	UAB_RS0207295	forward	WP_011861167.1	0	0.97218	18.1751	0	0.114228	1.50438	0.939475	0.0759303
polC CDS	UAB_RS0207420	forward	WP_003438301.1	0	0.972705	26.1772	0	-0.112458	1.50979	0.940624	-0.0744862
ATP-dependent protease CDS	UAB_RS0203900	forward	WP_003438993.1	0	0.973367	40.9365	0	-0.088574	1.26545	0.944198	-0.0699942
hypothetical protein CDS	UAB_RS0205615	forward	WP_003437136.1	0	0.973367	73.3324	0	0.088311	1.29802	0.945758	0.0680349
penicillin-binding protein CDS	UAB_RS02000000220295	forward		0	0.973367	146.829	0	0.0725784	1.03569	0.944132	0.0700772
DNA translocase FtsK CDS	UAB_RS0207510	forward	WP_003438328.1	0	0.973367	24.1839	0	0.11214	1.61746	0.944726	0.069331
NADH peroxidase CDS	UAB_RS0208305	forward	WP_003419930.1	0	0.973367	2085.5	0	0.0758645	1.05132	0.942474	0.0721612
galU CDS	UAB_RS0214895	reverse	WP_009890959.1	0	0.973367	27.7153	0	-0.109408	1.52556	0.942828	-0.0717163
cysteine protease CDS	UAB_RS0215265	reverse	WP_009897948.1	0	0.973367	306.425	0	0.0667991	0.974768	0.945365	0.0685282
peptidylprolyl isomerase CDS	UAB_RS0207680	reverse	WP_009889131.1	0	0.973413	66.5175	0	0.0835953	1.24449	0.946445	0.0671722
DNA-directed RNA polymerase subunit alpha CDS	UAB_RS0201265	forward	WP_003427733.1	0	0.976313	435.21	0	0.0644847	1.02648	0.949909	0.0628215
GTPase Era CDS	UAB_RS0213440	reverse	WP_003416645.1	0	0.976495	26.2672	0	-0.0993091	1.6072	0.95073	-0.0617901
50S ribosomal protein L4 CDS	UAB_RS0201125	forward	WP_009887887.1	0	0.979103	241.886	0	0.061565	1.21922	0.959728	0.0504953
RNA-binding protein CDS	UAB_RS02000000220355	forward	WP_009896219.1	0	0.979103	9.99402	0	0.0921376	1.80197	0.959221	0.0511315
ABC transporter ATP-binding protein CDS	UAB_RS0209205	reverse	WP_009902652.1	0	0.979103	28.0782	0	-0.0806834	1.52042	0.957679	-0.0530664
carboxysome shell protein CDS	UAB_RS0210680	forward	WP_003423991.1	0	0.979103	45.6463	0	0.0721395	1.25569	0.954187	0.0574501
mgtE CDS	UAB_RS0213435	reverse	WP_003430887.1	0	0.979103	64.7045	0	-0.086086	1.57237	0.956338	-0.0547491
CoA-disulfide reductase CDS	UAB_RS0213985	reverse	WP_009903243.1	0	0.979103	48.7432	0	-0.0706593	1.32196	0.957373	-0.0534505
murG CDS	UAB_RS0214575	reverse	WP_011861625.1	0	0.979103	73.6984	0	0.0653111	1.25276	0.958422	0.0521339
cell surface protein CDS	UAB_RS0215165	reverse	WP_009897928.1	0	0.979103	443.662	0	-0.0505302	0.997901	0.959615	-0.0506365
pgk CDS	UAB_RS0217180	reverse	WP_003429565.1	0	0.979103	65.4407	0	0.0838228	1.54074	0.956613	0.0544042
precorrin-2 C(20)-methyltransferase CDS	UAB_RS0218405	reverse	WP_003437727.1	0	0.979103	15.6008	0	0.101002	1.80103	0.955278	0.0560801
recN CDS	UAB_RS0206690	forward	WP_009902304.1	0	0.979548	26.5357	0	-0.0800485	1.77556	0.964041	-0.0450835
hypothetical protein CDS	UAB_RS0211470	reverse	WP_003424324.1	0	0.979548	19.5633	0	0.0724448	1.51596	0.961885	0.0477882
fsa CDS	UAB_RS0211710	reverse	WP_003430626.1	0	0.979548	39.7283	0	-0.0688253	1.50848	0.963609	-0.0456255
hypothetical protein CDS	UAB_RS0212000	reverse	WP_009903058.1	0	0.979548	16.4854	0	-0.0820532	1.79723	0.963585	-0.0456555
cytidine deaminase CDS	UAB_RS0213445	reverse	WP_009890647.1	0	0.979548	36.3996	0	-0.0714267	1.50985	0.962268	-0.0473072
tilS CDS	UAB_RS0219120	reverse	WP_003434952.1	0	0.979548	42.931	0	-0.0730539	1.52516	0.961797	-0.0478991
membrane protein CDS	UAB_RS0209125	forward	WP_003420189.1	0	0.981387	399.261	0	-0.050464	1.2015	0.966498	-0.0420009
NAD(P)/FAD-dependent oxidoreductase CDS	UAB_RS0209670	forward	WP_011861308.1	0	0.981874	450.073	0	-0.039708	0.998334	0.968273	-0.0397742
LysR family transcriptional regulator CDS	UAB_RS02000000220515	forward		0	0.981874	21.239	0	0.0669366	1.67333	0.968092	0.0400019
aminopeptidase P family protein CDS	UAB_RS0212965	reverse	WP_004454650.1	0	0.9819	53.8005	0	-0.0613394	1.57565	0.968947	-0.0389295
inorganic pyrophosphatase CDS	UAB_RS0202950	reverse	WP_009901787.1	0	0.985487	153.887	0	-0.0324223	1.03275	0.974955	-0.0313941
alpha/beta hydrolase CDS	UAB_RS0206965	forward	WP_003434324.1	0	0.985487	174.692	0	0.0326887	1.07475	0.975736	0.0304151
30S ribosomal protein S15 CDS	UAB_RS0207470	forward	WP_003419491.1	0	0.985487	844.723	0	0.0305765	0.99221	0.975416	0.0308166
hypothetical protein CDS	UAB_RS02000000220525	forward	WP_003428626.1	0	0.985487	13.2686	0	-0.0629632	1.97646	0.974587	-0.0318565
hypothetical protein CDS	UAB_RS0219505	reverse	WP_003435744.1	0	0.985487	12.6609	0	-0.0533704	1.60121	0.97341	-0.0333312
cell division protein FtsH CDS	UAB_RS02000000220520	forward		0	0.988478	100.242	0	-0.0353599	1.36605	0.979349	-0.0258848
alpha-amylase CDS	UAB_RS0205550	forward	WP_009895919.1	0	0.988563	15.1154	0	-0.043931	1.75994	0.980086	-0.0249616
50S ribosomal protein L3 CDS	UAB_RS0201120	forward	WP_003421173.1	0	0.98908	317.763	0	0.0280072	1.23473	0.981903	0.0226829
hypothetical protein CDS	UAB_RS0212470	forward	WP_009890447.1	0	0.98908	17.7663	0	-0.0359656	1.54106	0.981381	-0.0233382
ATP-dependent Clp protease ATP-binding subunit CDS	UAB_RS0200880	forward	WP_003425582.1	0	0.991139	97.4355	0	0.0233349	1.32119	0.985908	0.0176621
cold-shock protein CDS	UAB_RS0205580	reverse	WP_003418660.1	0	0.991139	295.735	0	0.0178843	0.942644	0.984863	0.0189724
polysaccharide deacetylase CDS	UAB_RS0208550	reverse	WP_009896478.1	0	0.991139	121.582	0	-0.0238992	1.29711	0.9853	-0.0184249
flagellar basal body rod modification protein FlgD CDS	UAB_RS0202545	forward	WP_009901753.1	0	0.992274	18.8929	0	-0.0235741	1.52814	0.987692	-0.0154267
ABC transporter ATP-binding protein CDS	UAB_RS0205420	forward	WP_004454207.1	0	0.993273	71.4685	0	-0.0143555	1.14506	0.989997	-0.0125369
UDP-N-acetylmuramoyl-L-alanyl-D-glutamate--2, 6-diaminopimelate ligase CDS	UAB_RS0214640	reverse	WP_009897839.1	0	0.993273	20.9044	0	-0.0231827	1.7517	0.989441	-0.0132343
MFS transporter CDS	UAB_RS0213550	reverse	WP_009903209.1	0	0.996265	30.9567	0	0.0129035	1.61776	0.993636	0.00797618
50S ribosomal protein L32 CDS	UAB_RS0206525	forward	WP_003419113.1	0	0.997102	355.09	0	-0.00804564	1.31776	0.995129	-0.00610553
sodium:solute symporter CDS	UAB_RS0212210	forward	WP_003433878.1	0	0.997482	10.654	0	0.00958922	1.99548	0.996166	0.00480548
cell wall-binding repeat-containing protein CDS	UAB_RS0215285	reverse	WP_009897956.1	0	0.997689	246.097	0	-0.00407658	1.09562	0.997031	-0.00372082
electron transport complex protein RnfC CDS	UAB_RS0206325	forward	WP_003428488.1	0	0.998825	280.075	0	-0.00145091	0.984875	0.998825	-0.00147319
mechanosensitive ion channel protein CDS	UAB_RS0200740	forward	WP_003426056.1	0.2	NA	1.54021	0.2	1.26477	2.28086	0.579226	0.554515
DNA polymerase III subunit gamma/tau CDS	UAB_RS0200760	forward	WP_009901539.1	0	NA	1085.19	0	-5.21506	1.74278	NA	-2.99238
hypothetical protein CDS	UAB_RS0200775	forward	WP_003421616.1	0	NA	0	0	NA	NA	NA	NA
glycosyl transferase CDS	UAB_RS2000000221200	reverse	WP_009901541.1	0.8	NA	1.70616	-0.8	-3.20423	2.29796	0.163202	-1.39438
hypothetical protein CDS	UAB_RS0200850	forward	WP_004453983.1	0	NA	0	0	NA	NA	NA	NA
DNA methylase CDS	UAB_RS0200870	forward	WP_003421255.1	0.5	NA	4.06561	0.5	2.32101	2.20883	0.293358	1.05078
AraC family transcriptional regulator CDS	UAB_RS02000000219960	reverse	WP_009901550.1	0.1	NA	0.607844	0.1	0.426691	2.28287	0.851731	0.18691
beta-glucosidase CDS	UAB_RS0200910	forward	WP_009901552.1	0	NA	0	0	NA	NA	NA	NA
glycoside hydrolase family 43 protein CDS	UAB_RS0200915	forward	WP_009901553.1	0	NA	0	0	NA	NA	NA	NA
MFS transporter CDS	UAB_RS02000000219965	forward		0	NA	0	0	NA	NA	NA	NA
transcriptional regulator CDS	UAB_RS0200925	forward	WP_004453966.1	0	NA	0	0	NA	NA	NA	NA
acetoin:2,6-dichlorophenolindophenol oxidoreductase subunit alpha CDS	UAB_RS0200930	forward	WP_004453965.1	0	NA	2.16493	0	0.22437	2.23238	0.919942	0.100507
alpha-ketoacid dehydrogenase subunit beta CDS	UAB_RS0200935	forward	WP_003425542.1	0	NA	0	0	NA	NA	NA	NA
acetoin dehydrogenase CDS	UAB_RS0200940	forward	WP_003425539.1	0.5	NA	4.06543	0.5	2.31119	2.21286	0.296284	1.04444
transcriptional antiterminator CDS	UAB_RS0200950	forward	WP_009901557.1	0.8	NA	5.30049	0.8	2.86733	2.0346	0.158751	1.40928
PTS galactitol transporter subunit IIA CDS	UAB_RS0200955	forward	WP_009892531.1	0	NA	1.78048	0	1.39442	2.28066	NA	0.611411
PTS galactitol transporter subunit IIB CDS	UAB_RS0200960	forward	WP_004453958.1	0.2	NA	1.24381	0.2	1.07062	2.2812	0.638838	0.469323
hypothetical protein CDS	UAB_RS0200970	forward	WP_009901560.1	0	NA	0	0	NA	NA	NA	NA
L-ribulose-5-phosphate 4-epimerase CDS	UAB_RS0200975	forward	WP_009901561.1	0.6	NA	3.57486	0.6	2.3099	2.13422	0.279111	1.08232
ispD CDS	UAB_RS0200985	forward	WP_009895177.1	0.7	NA	5.45063	0.7	2.68239	2.17408	0.217275	1.23381
2-C-methyl-D-erythritol 2,4-cyclodiphosphate synthase CDS	UAB_RS0200990	forward	WP_003425513.1	0	NA	73.6317	0	-2.72017	1.78416	NA	-1.52462
hypothetical protein CDS	UAB_RS02000000219970	forward	WP_003421202.1	0	NA	0	0	NA	NA	NA	NA
ribonuclease III CDS	UAB_RS0201020	forward	WP_011860630.1	0	NA	42.3248	0	-1.64148	1.75643	NA	-0.934556
ribonuclease CDS	UAB_RS0201035	forward	WP_003421194.1	0.1	NA	0.751336	0.1	0.612167	2.28228	0.788526	0.268226
rpoC CDS	UAB_RS0201090	forward	WP_003429485.1	0	NA	7273.2	0	-4.04478	1.26309	NA	-3.20228
energy-coupling factor transporter ATPase CDS	UAB_RS0201275	forward	WP_003435660.1	0.7	NA	5.36602	0.7	2.66209	2.17464	0.220896	1.22415
hypothetical protein CDS	UAB_RS02000000219980	forward	WP_011860637.1	0	NA	0	0	NA	NA	NA	NA
thiosulfate sulfurtransferase CDS	UAB_RS0201455	forward	WP_009901588.1	0.3	NA	1.8578	0.3	1.43551	2.28061	0.52906	0.629442
hypothetical protein CDS	UAB_RS0201460	forward	WP_003432450.1	0.2	NA	1.1163	0.2	0.959264	2.28142	0.674144	0.420468
ATP-dependent RecD-like DNA helicase CDS	UAB_RS0201510	forward	WP_009901594.1	0.5	NA	3.4575	0.5	2.27202	2.13932	0.288221	1.06203
phosphoribosyltransferase CDS	UAB_RS0201515	forward	WP_003432476.1	0.1	NA	0.9183	0.1	0.793378	2.2818	0.728067	0.347699
antitermination protein BlgG CDS	UAB_RS0201520	forward	WP_074081713.1	0	NA	0	0	NA	NA	NA	NA
celC CDS	UAB_RS0201525	forward	WP_003420747.1	0	NA	12.3425	0	-6.66473	2.07457	NA	-3.21258
peptidase M20 CDS	UAB_RS0201550	forward	WP_009901601.1	0	NA	1.88522	0	1.44703	2.28059	NA	0.634498
copper homeostasis protein CutC CDS	UAB_RS0201555	forward	WP_009901603.1	0	NA	0	0	NA	NA	NA	NA
protein translocase subunit SecA 1 CDS	UAB_RS0201570	forward	WP_009895216.1	0	NA	4429.17	0	-5.52276	1.61122	NA	-3.42769
RNA-binding transcriptional accessory protein CDS	UAB_RS0201580	forward	WP_009901604.1	0	NA	35.7928	0	-3.57484	2.0296	NA	-1.76135
amidohydrolase CDS	UAB_RS0201585	forward	WP_003425424.1	0.7	NA	5.41776	0.7	2.69262	2.16533	0.213677	1.24352
tRNA (adenosine(37)-N6)-threonylcarbamoyltransferase complex ATPase subunit type 1 TsaE CDS	UAB_RS0201600	forward	WP_003434423.1	0	NA	27.5338	0	-3.37206	1.88829	NA	-1.78578
rimI CDS	UAB_RS0201610	forward	WP_003434429.1	0.4	NA	5.0386	0.4	1.36892	1.78979	0.444361	0.76485
DNA-binding protein CDS	UAB_RS0201635	forward	WP_032512339.1	0	NA	0	0	NA	NA	NA	NA
hypothetical protein CDS	UAB_RS0201640	forward	WP_077707169.1	0	NA	0	0	NA	NA	NA	NA
DNA cytosine methyltransferase CDS	UAB_RS0201645	forward	WP_025992000.1	0	NA	0	0	NA	NA	NA	NA
antirestriction protein ArdA CDS	UAB_RS0201650	forward	WP_005927704.1	0	NA	0	0	NA	NA	NA	NA
hypothetical protein CDS	UAB_RS0201655	forward	WP_009901617.1	0	NA	0	0	NA	NA	NA	NA
PcfB family protein CDS	UAB_RS0201660	forward	WP_009901618.1	0	NA	0	0	NA	NA	NA	NA
conjugal transfer protein TraG CDS	UAB_RS02000000219990	forward	WP_009901619.1	0	NA	0	0	NA	NA	NA	NA
membrane protein CDS	UAB_RS2000000221205	forward	WP_009901620.1	0	NA	0	0	NA	NA	NA	NA
sigma-70 family RNA polymerase sigma factor CDS	UAB_RS2000000221210	forward	WP_021378903.1	0	NA	0	0	NA	NA	NA	NA
sigma-70 family RNA polymerase sigma factor CDS	UAB_RS0201705	forward	WP_009901628.1	0	NA	0	0	NA	NA	NA	NA
DUF3847 domain-containing protein CDS	UAB_RS0201710	forward	WP_009901629.1	0	NA	0	0	NA	NA	NA	NA
conjugal transfer protein TraA CDS	UAB_RS0201715	forward	WP_077700855.1	0	NA	0	0	NA	NA	NA	NA
cysteine-rich VLP family protein CDS	UAB_RS02000000219995	forward	WP_021378912.1	0	NA	0	0	NA	NA	NA	NA
hypothetical protein CDS	UAB_RS2000000221215	forward	WP_009901632.1	0	NA	0	0	NA	NA	NA	NA
ATP-binding protein CDS	UAB_RS2000000221220	forward	WP_009901633.1	0	NA	0	0	NA	NA	NA	NA
hypothetical protein CDS	UAB_RS0201735	forward	WP_009901634.1	0.1	NA	0.202615	-0.1	-0.529712	2.28808	0.816919	-0.23151
hypothetical protein CDS	UAB_RS2000000221150	forward	WP_077726262.1	0	NA	0	0	NA	NA	NA	NA
membrane protein CDS	UAB_RS0201745	forward	WP_009901636.1	0	NA	0	0	NA	NA	NA	NA
hypothetical protein CDS	UAB_RS02000000220005	forward	WP_009901637.1	0	NA	0	0	NA	NA	NA	NA
stage V sporulation protein G CDS	UAB_RS0201755	forward	WP_025992004.1	0	NA	0	0	NA	NA	NA	NA
hypothetical protein CDS	UAB_RS0201760	forward	WP_025992005.1	0	NA	0	0	NA	NA	NA	NA
PrgI family protein CDS	UAB_RS02000000220010	forward	WP_016306500.1	0	NA	0	0	NA	NA	NA	NA
hypothetical protein CDS	UAB_RS2000000221230	reverse	WP_025992006.1	0	NA	0	0	NA	NA	NA	NA
DUF87 domain-containing protein CDS	UAB_RS02000000220015	forward	WP_077707171.1	0	NA	0	0	NA	NA	NA	NA
hypothetical protein CDS	UAB_RS2000000221235	forward	WP_074048889.1	0	NA	0	0	NA	NA	NA	NA
hydrolase Nlp/P60 CDS	UAB_RS02000000220020	forward	WP_009901643.1	0	NA	0	0	NA	NA	NA	NA
DUF4315 domain-containing protein CDS	UAB_RS0201785	forward	WP_005927622.1	0	NA	0	0	NA	NA	NA	NA
DUF4366 domain-containing protein CDS	UAB_RS0201790	forward	WP_009901648.1	0	NA	0	0	NA	NA	NA	NA
hypothetical protein CDS	UAB_RS02000000220025	forward	WP_032512342.1	0	NA	0.500891	0	0.249112	2.28354	0.913131	0.109091
hypothetical protein CDS	UAB_RS2000000221240	forward	WP_074048887.1	0.1	NA	0.166964	-0.1	-0.70458	2.28959	0.758286	-0.307733
hypothetical protein CDS	UAB_RS0201800	forward	WP_009901650.1	0	NA	0	0	NA	NA	NA	NA
DUF4316 domain-containing protein CDS	UAB_RS0201805	forward	WP_003500078.1	0	NA	0	0	NA	NA	NA	NA
plasmid mobilization relaxosome protein MobC CDS	UAB_RS0201810	forward	WP_009901652.1	0	NA	0	0	NA	NA	NA	NA
hypothetical protein CDS	UAB_RS0201820	reverse	WP_025992010.1	0	NA	36.9081	0	-2.36365	1.58824	NA	-1.48823
hypothetical protein CDS	UAB_RS0201825	forward	WP_009901657.1	0	NA	0	0	NA	NA	NA	NA
hypothetical protein CDS	UAB_RS0201830	forward	WP_025992011.1	0	NA	2.57431	0	1.7349	2.28025	NA	0.760838
ABC transporter ATP-binding protein CDS	UAB_RS0201850	forward	WP_009901664.1	0	NA	0	0	NA	NA	NA	NA
ABC transporter permease CDS	UAB_RS0201855	forward	WP_009901665.1	0	NA	0	0	NA	NA	NA	NA
ABC transporter permease CDS	UAB_RS0201860	forward	WP_009901666.1	0	NA	0	0	NA	NA	NA	NA
hypothetical protein CDS	UAB_RS0201865	forward	WP_005927589.1	0	NA	0	0	NA	NA	NA	NA
sigma-70 family RNA polymerase sigma factor CDS	UAB_RS02000000220035	forward	WP_032512396.1	0	NA	0	0	NA	NA	NA	NA
hypothetical protein CDS	UAB_RS0201875	forward	WP_009901668.1	0	NA	0	0	NA	NA	NA	NA
CPBP family intramembrane metalloprotease domain-containing protein CDS	UAB_RS0201890	forward	WP_009895228.1	0.1	NA	4.89125	0.1	0.495796	1.93389	0.797664	0.256372
glyoxalase CDS	UAB_RS0201905	forward	WP_009901673.1	0.5	NA	3.59716	0.5	2.17046	2.22474	0.329262	0.975601
ABC transporter ATP-binding protein CDS	UAB_RS0201910	forward	WP_003434446.1	0	NA	2.17053	0	1.57918	2.28043	NA	0.692493
ABC transporter permease CDS	UAB_RS0201915	forward	WP_009901674.1	0.1	NA	0.942609	0.1	0.812498	2.28175	0.721777	0.356085
hypothetical protein CDS	UAB_RS0201920	forward	WP_003434449.1	0.4	NA	2.70546	0.4	1.81214	2.26692	0.424066	0.799386
DNA-binding response regulator CDS	UAB_RS0201925	forward	WP_009901675.1	0	NA	17.9509	0	-3.12099	2.03629	NA	-1.53268
sensor histidine kinase CDS	UAB_RS0201930	forward	WP_009901676.1	0.3	NA	0.0417409	-0.3	-1.57384	2.29703	0.49324	-0.685164
ABC transporter permease CDS	UAB_RS0201940	forward	WP_009901677.1	0.4	NA	3.13744	0.4	1.99257	2.24711	0.375227	0.886725
hypothetical protein CDS	UAB_RS02000000220040	reverse	WP_074050002.1	0	NA	0	0	NA	NA	NA	NA
amino acid permease CDS	UAB_RS0201950	reverse	WP_009901680.1	0	NA	0	0	NA	NA	NA	NA
amidohydrolase CDS	UAB_RS0201955	reverse	WP_009901681.1	0	NA	0	0	NA	NA	NA	NA
competence protein ComG CDS	UAB_RS2000000221245	forward	WP_074090325.1	0	NA	0	0	NA	NA	NA	NA
cyclic nucleotide-binding protein CDS	UAB_RS0201965	forward	WP_011860657.1	0	NA	0	0	NA	NA	NA	NA
transcriptional regulator CDS	UAB_RS0201980	forward	WP_003420839.1	0	NA	80.2169	0	0.654908	1.50217	NA	0.435975
formylmethanofuran dehydrogenase subunit E CDS	UAB_RS0201985	forward	WP_011860658.1	0.6	NA	5.29796	0.6	2.6396	2.18011	0.225985	1.21077
hypothetical protein CDS	UAB_RS02000000220045	forward		0.6	NA	4.84017	0.6	2.55395	2.17866	0.241094	1.17226
ATPase CDS	UAB_RS0202020	forward	WP_009888021.1	0	NA	6.53427	0	-5.70185	2.16321	NA	-2.63583
peptidase M56 CDS	UAB_RS0202030	forward	WP_009901685.1	0	NA	0	0	NA	NA	NA	NA
peptidase M56 CDS	UAB_RS0202035	forward	WP_009901687.1	0	NA	0	0	NA	NA	NA	NA
hypothetical protein CDS	UAB_RS02000000220050	forward	WP_022621830.1	0	NA	0	0	NA	NA	NA	NA
dihydroorotate dehydrogenase electron transfer subunit CDS	UAB_RS0202050	forward	WP_003434506.1	0.6	NA	4.30702	0.6	2.37816	2.20718	0.281271	1.07747
LysR family transcriptional regulator CDS	UAB_RS0202070	reverse	WP_003435002.1	0	NA	0	0	NA	NA	NA	NA
1-(5-phosphoribosyl)-5-amino-4-imidazole- carboxylate carboxylase CDS	UAB_RS0202100	forward	WP_009901694.1	0.3	NA	2.4725	0.3	1.70093	2.27942	0.455539	0.746213
DUF111 domain-containing protein CDS	UAB_RS0202110	forward	WP_016729228.1	0	NA	0	0	NA	NA	NA	NA
XRE family transcriptional regulator CDS	UAB_RS0202125	reverse	WP_009901700.1	0	NA	0	0	NA	NA	NA	NA
XRE family transcriptional regulator CDS	UAB_RS0202140	reverse	WP_009901702.1	0	NA	35.0945	0	-3.1716	1.91072	NA	-1.6599
XRE family transcriptional regulator CDS	UAB_RS0202145	forward	WP_009901703.1	0	NA	0	0	NA	NA	NA	NA
Arc family DNA binding domain-containing protein CDS	UAB_RS0202160	reverse	WP_009901705.1	0.1	NA	0.9183	0.1	0.793378	2.2818	0.728067	0.347699
hypothetical protein CDS	UAB_RS0202165	forward	WP_009901706.1	0	NA	0	0	NA	NA	NA	NA
phage antirepressor Ant CDS	UAB_RS0202170	forward	WP_009901707.1	0	NA	0	0	NA	NA	NA	NA
hypothetical protein CDS	UAB_RS0202175	forward	WP_009901708.1	0	NA	0	0	NA	NA	NA	NA
hypothetical protein CDS	UAB_RS0202180	forward	WP_009901709.1	0	NA	1.41919	0	1.18939	2.28098	NA	0.521437
hypothetical protein CDS	UAB_RS0202190	forward	WP_009901711.1	0	NA	0	0	NA	NA	NA	NA
hypothetical protein CDS	UAB_RS0202195	forward	WP_009901712.1	0	NA	0	0	NA	NA	NA	NA
hypothetical protein CDS	UAB_RS0202200	forward	WP_009901713.1	0.2	NA	0.135076	-0.2	-0.866681	2.2912	0.705233	-0.378266
recombinase CDS	UAB_RS0202205	forward	WP_009901714.1	0	NA	0.472767	0	0.203668	2.28372	0.928937	0.0891824
DnaD domain protein CDS	UAB_RS0202210	forward	WP_009901715.1	0.2	NA	0.135076	-0.2	-0.866681	2.2912	0.705233	-0.378266
hypothetical protein CDS	UAB_RS0202215	forward	WP_009901716.1	0	NA	0.418937	0	0.0819561	2.28427	0.971379	0.0358785
single-stranded DNA-binding protein CDS	UAB_RS0202220	forward	WP_009901717.1	0	NA	0	0	NA	NA	NA	NA
hypothetical protein CDS	UAB_RS0202225	forward	WP_009901718.1	0	NA	0	0	NA	NA	NA	NA
hypothetical protein CDS	UAB_RS0202230	forward	WP_009901719.1	0	NA	0	0	NA	NA	NA	NA
hypothetical protein CDS	UAB_RS02000000220055	forward	WP_009901720.1	0	NA	0	0	NA	NA	NA	NA
hypothetical protein CDS	UAB_RS2000000221250	reverse		0	NA	0	0	NA	NA	NA	NA
phage regulatory protein CDS	UAB_RS0202240	forward	WP_009901721.1	0	NA	0	0	NA	NA	NA	NA
transcriptional regulator CDS	UAB_RS0202245	forward	WP_009901722.1	0	NA	0	0	NA	NA	NA	NA
nucleotide phosphodiesterase CDS	UAB_RS0202250	forward	WP_018112701.1	0	NA	43.354	0	-1.47705	1.5749	NA	-0.937869
LysR family transcriptional regulator CDS	UAB_RS0202255	reverse	WP_009901723.1	0.5	NA	3.98183	0.5	2.29387	2.21291	0.299928	1.03659
chromate transporter CDS	UAB_RS0202260	forward	WP_009901724.1	0	NA	0	0	NA	NA	NA	NA
chromate transporter CDS	UAB_RS0202265	forward	WP_009901725.1	0	NA	1.28323	0	1.10008	2.28114	NA	0.482248
hypothetical protein CDS	UAB_RS02000000220060	reverse		0	NA	0	0	NA	NA	NA	NA
uvrA CDS	UAB_RS0202270	reverse	WP_009901726.1	0.5	NA	3.472	0.5	2.11041	2.23582	0.345217	0.943907
transcription antiterminator BglG CDS	UAB_RS0202280	forward	WP_009901728.1	0.1	NA	0.789543	0.1	0.638394	2.28221	0.779687	0.279726
PTS fructose transporter subunit IIA CDS	UAB_RS0202285	forward	WP_003435038.1	0	NA	0	0	NA	NA	NA	NA
PTS fructose transporter subunit IIB CDS	UAB_RS0202295	forward	WP_003435043.1	0	NA	1.14815	0	0.99901	2.28134	NA	0.437906
sugar-phosphate kinase CDS	UAB_RS0202300	forward	WP_009901730.1	0	NA	5.85167	0	2.72185	2.18859	NA	1.24366
HAD family hydrolase CDS	UAB_RS0202305	forward	WP_009901731.1	0	NA	0	0	NA	NA	NA	NA
spore coat protein CDS	UAB_RS0202310	reverse	WP_003425293.1	0.3	NA	1.71281	0.3	1.3626	2.28071	0.55021	0.597446
hypothetical protein CDS	UAB_RS0202315	reverse	WP_003435050.1	0	NA	1.75599	0	1.3864	2.28068	NA	0.607889
IS200/IS605 family transposase CDS	UAB_RS0202320	forward	WP_003435056.1	0	NA	0	0	NA	NA	NA	NA
transposase CDS	UAB_RS0202325	forward	WP_003435058.1	0.4	NA	2.77748	0.4	1.84597	2.2631	0.41468	0.815685
nitroreductase family protein CDS	UAB_RS0202330	reverse	WP_009901732.1	0.1	NA	0.628406	0.1	0.445323	2.28281	0.845333	0.195077
purE CDS	UAB_RS0202335	forward	WP_003425290.1	0.5	NA	5.02027	0.5	1.96967	2.09429	0.346963	0.940496
phosphoribosylaminoimidazolesuccinocarboxamide synthase CDS	UAB_RS0202340	forward	WP_003420966.1	0.3	NA	3.77566	0.3	1.59334	2.15	0.458641	0.741086
phosphoribosylglycinamide formyltransferase CDS	UAB_RS0202355	forward	WP_003436064.1	0.5	NA	5.51041	0.5	1.91592	1.92617	0.319892	0.994679
rfbD CDS	UAB_RS0202375	forward	WP_009895318.1	0	NA	0	0	NA	NA	NA	NA
rfbA CDS	UAB_RS0202380	forward	WP_003436059.1	0	NA	0	0	NA	NA	NA	NA
DUF327 domain-containing protein CDS	UAB_RS0202395	forward	WP_003436052.1	0.6	NA	3.84907	0.6	2.40751	2.11787	0.255639	1.13676
flagellar motor switch protein FliN CDS	UAB_RS0202400	forward	WP_009888052.1	0	NA	0	0	NA	NA	NA	NA
flgM CDS	UAB_RS0202405	forward	WP_009901737.1	0	NA	3.00026	0	1.87205	2.28012	NA	0.821031
flagellar protein FlgN CDS	UAB_RS0202410	forward	WP_009901738.1	0	NA	0	0	NA	NA	NA	NA
flgK CDS	UAB_RS0202415	forward	WP_003436045.1	0.1	NA	0.83329	0.1	0.705339	2.28202	0.757257	0.309085
flgL CDS	UAB_RS0202420	forward	WP_003436043.1	0	NA	2.84236	0	1.82175	2.28017	NA	0.798954
flagellar assembly protein FliW CDS	UAB_RS0202425	forward	WP_021358782.1	0	NA	0	0	NA	NA	NA	NA
csrA CDS	UAB_RS0202430	forward	WP_003436039.1	0	NA	1.01307	0	0.885597	2.28158	NA	0.388151
fliS CDS	UAB_RS0202435	forward	WP_009895324.1	0.5	NA	3.61379	0.5	2.17332	2.22583	0.32886	0.976412
fliS CDS	UAB_RS0202440	forward	WP_074046653.1	0	NA	0	0	NA	NA	NA	NA
flagellar cap protein FliD CDS	UAB_RS0202445	forward	WP_009895326.1	0	NA	23.4461	0	-2.83583	1.89836	NA	-1.49383
flagellar protein FliT CDS	UAB_RS0202450	forward	WP_003436034.1	0	NA	0	0	NA	NA	NA	NA
glycosyl transferase CDS	UAB_RS0202460	forward	WP_009895328.1	0	NA	0	0	NA	NA	NA	NA
glycosyl transferase CDS	UAB_RS0202465	forward	WP_003436024.1	0	NA	0	0	NA	NA	NA	NA
glycosyl transferase CDS	UAB_RS0202470	forward	WP_003436023.1	0.3	NA	1.98602	0.3	1.49747	2.28053	0.511416	0.656635
hypothetical protein CDS	UAB_RS0202475	forward	WP_009901739.1	0	NA	0	0	NA	NA	NA	NA
carbamoyl phosphate synthase large subunit CDS	UAB_RS0202480	forward	WP_009901740.1	0	NA	0	0	NA	NA	NA	NA
ornithine cyclodeaminase CDS	UAB_RS0202485	forward	WP_009901741.1	0	NA	0	0	NA	NA	NA	NA
dTDP-6-deoxy-3,4-keto-hexulose isomerase CDS	UAB_RS0202490	forward	WP_009901742.1	0	NA	0	0	NA	NA	NA	NA
DegT/DnrJ/EryC1/StrS family aminotransferase CDS	UAB_RS0202495	forward	WP_009901743.1	0.6	NA	4.94973	0.6	2.5619	2.18602	0.241219	1.17195
flagellar biosynthesis protein FlgB CDS	UAB_RS0202500	forward	WP_009901744.1	0	NA	0.405229	0	0.0679374	2.28433	0.976274	0.0297406
flagellar hook-basal body complex protein FliE CDS	UAB_RS0202510	forward	WP_009901745.1	1.1	NA	5.51334	1.1	3.15067	1.82395	0.0840988	1.72738
fliG CDS	UAB_RS0202520	forward	WP_009901747.1	0.7	NA	4.43352	0.7	2.63745	2.06173	0.200813	1.27924
fliJ CDS	UAB_RS02000000220065	forward		0.4	NA	2.88514	0.4	1.8821	2.26081	0.405134	0.832488
flagellar hook-length control protein FliK CDS	UAB_RS0202540	forward	WP_009901752.1	0.6	NA	4.82571	0.6	2.52095	2.19202	0.250119	1.15006
flagellar protein CDS	UAB_RS0202555	forward	WP_009901755.1	0.1	NA	2.78817	0.1	0.384564	2.06197	0.85205	0.186503
flagellar motor protein MotP CDS	UAB_RS0202560	forward	WP_009901756.1	0	NA	38.5364	0	-1.27002	1.76657	NA	-0.718918
chemotaxis protein MotB CDS	UAB_RS0202565	forward	WP_009901757.1	0	NA	11.4509	0	-1.46653	2.00865	NA	-0.730109
flagellar basal body protein FliL CDS	UAB_RS0202570	forward	WP_009901758.1	0	NA	14.5451	0	-1.90156	1.93291	NA	-0.983782
flagellar biosynthesis protein FliZ CDS	UAB_RS0202575	forward	WP_009901759.1	0	NA	0	0	NA	NA	NA	NA
flhF CDS	UAB_RS0202600	forward	WP_009901763.1	0	NA	19.6611	0	-3.03228	1.78813	NA	-1.69579
MinD/ParA family protein CDS	UAB_RS0202605	forward	WP_009901764.1	0.3	NA	1.93219	0.3	1.47122	2.28056	0.518853	0.645114
FliA/WhiG family RNA polymerase sigma factor CDS	UAB_RS0202610	forward	WP_009901765.1	0	NA	24.9045	0	-3.8643	2.00133	NA	-1.93086
hypothetical protein CDS	UAB_RS0202615	forward	WP_009901766.1	0	NA	1.68845	0	1.35049	2.28073	NA	0.592133
flagellar protein CDS	UAB_RS0202620	forward	WP_003425206.1	0	NA	0	0	NA	NA	NA	NA
flagellar motor switch protein FliM CDS	UAB_RS0202635	forward	WP_009901768.1	0	NA	4.81621	0	2.3135	2.2798	NA	1.01478
flagellar motor switch protein FliN CDS	UAB_RS0202640	forward	WP_003425190.1	0.3	NA	1.7829	0.3	1.39391	2.28066	0.541076	0.611187
hypothetical protein CDS	UAB_RS0202645	forward	WP_009901769.1	0	NA	3.01573	0	1.93233	2.25897	NA	0.855401
AraC family transcriptional regulator CDS	UAB_RS0202665	forward	WP_009901772.1	0	NA	0	0	NA	NA	NA	NA
DUF3788 domain-containing protein CDS	UAB_RS0202670	forward	WP_009901773.1	0	NA	3.78981	0	2.0897	2.27995	NA	0.916556
transcriptional regulator CDS	UAB_RS0202675	reverse	WP_003425177.1	0	NA	0	0	NA	NA	NA	NA
hypothetical protein CDS	UAB_RS0202685	forward	WP_009901774.1	0	NA	0	0	NA	NA	NA	NA
phosphatase CDS	UAB_RS0202690	reverse	WP_009901775.1	0	NA	24.3915	0	-3.19814	1.91333	NA	-1.6715
transcriptional antiterminator CDS	UAB_RS02000000220075	forward		0.8	NA	5.28556	0.8	2.87099	2.03082	0.157447	1.41371
PTS mannose transporter subunit IIAB CDS	UAB_RS0202700	forward	WP_003421030.1	0	NA	0	0	NA	NA	NA	NA
PTS mannose/fructose/sorbose transporter subunitIIB CDS	UAB_RS0202705	forward	WP_003435943.1	0	NA	0	0	NA	NA	NA	NA
PTS mannose transporter subunit IIC CDS	UAB_RS0202710	forward	WP_003425169.1	0	NA	0	0	NA	NA	NA	NA
PTS mannose/fructose/sorbose transporter subunitIIB CDS	UAB_RS0202715	forward	WP_003425168.1	0	NA	0	0	NA	NA	NA	NA
PTS sugar transporter subunit IIC CDS	UAB_RS0202720	forward	WP_003425166.1	0	NA	0	0	NA	NA	NA	NA
PTS fructose transporter subunit IID CDS	UAB_RS0202725	forward	WP_003435940.1	0	NA	0	0	NA	NA	NA	NA
hypothetical protein CDS	UAB_RS0202730	forward	WP_003435938.1	0	NA	0	0	NA	NA	NA	NA
peptidase M20 CDS	UAB_RS0202735	forward	WP_009895367.1	0	NA	0	0	NA	NA	NA	NA
DUF2185 domain-containing protein CDS	UAB_RS2000000221260	forward	WP_077700347.1	0	NA	0	0	NA	NA	NA	NA
XRE family transcriptional regulator CDS	UAB_RS0202740	forward	WP_003435932.1	0	NA	0	0	NA	NA	NA	NA
hypothetical protein CDS	UAB_RS0202745	forward	WP_003425157.1	0	NA	0	0	NA	NA	NA	NA
ABC transporter ATP-binding protein CDS	UAB_RS0202750	forward	WP_009901777.1	0.1	NA	0.209469	-0.1	-0.526952	2.28805	0.817854	-0.230306
ABC transporter permease CDS	UAB_RS0202755	forward	WP_009901778.1	0	NA	0	0	NA	NA	NA	NA
biotin synthase CDS	UAB_RS0202770	forward	WP_009895370.1	0.5	NA	4.05836	0.5	2.29324	2.21998	0.301603	1.033
LacI family transcriptional regulator CDS	UAB_RS0202775	forward	WP_009895371.1	0	NA	0.945534	0	0.823233	2.28173	NA	0.360794
rbsK CDS	UAB_RS0202780	forward	WP_003435920.1	0.1	NA	0.166964	-0.1	-0.70458	2.28959	0.758286	-0.307733
ribose ABC transporter substrate-binding protein CDS	UAB_RS0202785	forward	WP_003435917.1	0	NA	4.2549	0	2.20308	2.27987	NA	0.96632
sugar ABC transporter ATP-binding protein CDS	UAB_RS0202790	forward	WP_009901779.1	0.9	NA	5.62572	0.9	2.97291	2.00758	0.13865	1.48084
ribose ABC transporter permease CDS	UAB_RS0202795	forward	WP_009901780.1	0	NA	2.49891	0	1.71054	2.28028	NA	0.750147
acetylornithine deacetylase CDS	UAB_RS0202800	forward	WP_009901781.1	0.6	NA	3.70121	0.6	2.38617	2.10441	0.256842	1.13389
amidohydrolase CDS	UAB_RS0202810	forward	WP_009901783.1	0	NA	0	0	NA	NA	NA	NA
hypothetical protein CDS	UAB_RS0202815	forward	WP_003425144.1	0.2	NA	1.10392	0.2	0.957404	2.28142	0.67474	0.419652
hypothetical protein CDS	UAB_RS0202825	forward	WP_003435902.1	0.2	NA	1.12791	0.2	0.972625	2.28139	0.669867	0.42633
hypothetical protein CDS	UAB_RS2000000221265	forward		0	NA	0	0	NA	NA	NA	NA
haloacid dehalogenase CDS	UAB_RS0202830	reverse	WP_003421079.1	0.9	NA	5.77968	0.9	2.99963	2.01058	0.13572	1.49192
hypothetical protein CDS	UAB_RS0202835	forward	WP_009895379.1	0.3	NA	1.79132	0.3	1.39859	2.28066	0.539718	0.61324
transcriptional regulator CDS	UAB_RS0202845	forward	WP_003437587.1	0	NA	1.31059	0	1.11824	2.28111	NA	0.490219
DedA family protein CDS	UAB_RS0202855	forward	WP_009895382.1	0	NA	0.472767	0	0.203668	2.28372	0.928937	0.0891824
hypothetical protein CDS	UAB_RS02000000220080	forward	WP_011860728.1	0	NA	0	0	NA	NA	NA	NA
ABC transporter permease CDS	UAB_RS0202860	reverse	WP_003434217.1	0.4	NA	3.02651	0.4	1.95214	2.25041	0.385691	0.867459
ABC transporter permease CDS	UAB_RS0202865	reverse	WP_009895383.1	0.3	NA	1.85769	0.3	1.42724	2.28062	0.531437	0.625814
hypothetical protein CDS	UAB_RS02000000220085	reverse	WP_003434211.1	0	NA	0	0	NA	NA	NA	NA
sensor histidine kinase CDS	UAB_RS0202875	reverse	WP_003434209.1	0.2	NA	1.25605	0.2	1.07495	2.28119	0.637481	0.471224
DNA-binding response regulator CDS	UAB_RS0202880	reverse	WP_009901784.1	0	NA	2.97777	0	1.9145	2.26182	NA	0.846442
DNA-binding protein CDS	UAB_RS0202885	reverse	WP_003434206.1	0.3	NA	2.28124	0.3	1.62568	2.28037	0.475908	0.7129
ATPase CDS	UAB_RS0202890	forward	WP_011860732.1	0.1	NA	0.658799	0.1	0.488986	2.28266	0.830378	0.214217
hypothetical protein CDS	UAB_RS0202960	reverse	WP_009895403.1	0	NA	0	0	NA	NA	NA	NA
ABC transporter ATP-binding protein CDS	UAB_RS0202965	reverse	WP_009895404.1	0	NA	3.6319	0	2.05001	2.27998	NA	0.899137
ABC transporter permease CDS	UAB_RS0202970	reverse	WP_009895406.1	0.2	NA	1.26327	0.2	1.07065	2.2812	0.638828	0.469338
sensor histidine kinase CDS	UAB_RS0202975	forward	WP_003434825.1	0	NA	0	0	NA	NA	NA	NA
DNA-binding response regulator CDS	UAB_RS0202980	forward	WP_003434827.1	0	NA	0	0	NA	NA	NA	NA
hypothetical protein CDS	UAB_RS0202990	reverse	WP_011860740.1	0.4	NA	3.12439	0.4	1.99252	2.2456	0.374917	0.887301
zinc/iron-chelating domain-containing protein CDS	UAB_RS0203000	forward	WP_009901789.1	0	NA	0	0	NA	NA	NA	NA
MBL fold hydrolase CDS	UAB_RS0203005	forward	WP_009901790.1	0	NA	0	0	NA	NA	NA	NA
GTP pyrophosphokinase CDS	UAB_RS0203010	forward	WP_003417310.1	0	NA	22.7525	0	-2.2627	1.75981	NA	-1.28576
ser/threonine protein phosphatase CDS	UAB_RS0203015	forward	WP_009901791.1	0	NA	0	0	NA	NA	NA	NA
hypothetical protein CDS	UAB_RS0203020	forward	WP_074048923.1	0.1	NA	0.675382	0.1	0.520771	2.28256	0.819528	0.228152
transcriptional regulator CDS	UAB_RS0203040	forward	WP_003434848.1	0	NA	0	0	NA	NA	NA	NA
hypothetical protein CDS	UAB_RS0203045	forward	WP_009901793.1	0	NA	0	0	NA	NA	NA	NA
membrane protein CDS	UAB_RS0203050	forward	WP_003427784.1	0	NA	0	0	NA	NA	NA	NA
PTS beta-glucoside transporter subunit EIIBCA CDS	UAB_RS02000000220100	forward		0	NA	1.56932	0	1.28347	2.28083	NA	0.562722
6-phospho-beta-glucosidase CDS	UAB_RS0203060	forward	WP_009901797.1	0	NA	8224.89	0	-8.73781	1.76837	NA	-4.94116
transcription antiterminator BglG CDS	UAB_RS0203065	forward	WP_009901799.1	0	NA	0	0	NA	NA	NA	NA
hypothetical protein CDS	UAB_RS02000000220105	forward	WP_009901801.1	0	NA	0	0	NA	NA	NA	NA
asnB CDS	UAB_RS0203075	forward	WP_009901803.1	0.3	NA	1.94883	0.3	1.48029	2.28055	0.516277	0.649094
TIGR04100 family radical SAM protein CDS	UAB_RS0203080	reverse	WP_009901804.1	0.4	NA	2.76697	0.4	1.97012	2.18535	0.367315	0.901515
TIGR04002 family protein CDS	UAB_RS0203085	reverse	WP_009888217.1	0.2	NA	0.0675382	-0.2	-1.32762	2.29527	0.562985	-0.578413
DUF1904 domain-containing protein CDS	UAB_RS0203145	forward	WP_009901814.1	0	NA	1.35076	0	1.14677	2.28106	NA	0.502736
16S rRNA pseudouridine(516) synthase CDS	UAB_RS0203150	forward	WP_009901815.1	0	NA	2.76907	0	1.80523	2.28018	NA	0.791703
23S rRNA (uracil(1939)-C(5))-methyltransferase RlmD CDS	UAB_RS0203155	forward	WP_009901816.1	0	NA	47.4661	0	-1.02665	1.54384	NA	-0.664995
P-loop ATPase CDS	UAB_RS0203160	forward	WP_009901817.1	0	NA	2.03169	0	1.51602	2.2805	NA	0.664773
hypothetical protein CDS	UAB_RS0203165	forward	WP_009901819.1	0.7	NA	4.05054	0.7	2.57846	2.02707	0.203368	1.27201
hypothetical protein CDS	UAB_RS02000000220110	forward	WP_009901821.1	0.4	NA	2.69568	0.4	1.80441	2.2685	0.42637	0.795419
TatD family deoxyribonuclease CDS	UAB_RS02000000220115	forward	WP_009901823.1	0.1	NA	0.202615	-0.1	-0.529712	2.28808	0.816919	-0.23151
hypothetical protein CDS	UAB_RS0203180	forward	WP_009901825.1	0	NA	0	0	NA	NA	NA	NA
DUF961 domain-containing protein CDS	UAB_RS0203185	forward	WP_009901826.1	0	NA	0	0	NA	NA	NA	NA
DUF961 domain-containing protein CDS	UAB_RS0203190	forward	WP_009901827.1	0	NA	0	0	NA	NA	NA	NA
DNA translocase FtsK CDS	UAB_RS0203195	forward	WP_009901829.1	0	NA	0	0	NA	NA	NA	NA
XRE family transcriptional regulator CDS	UAB_RS0203200	forward	WP_009901831.1	0.2	NA	1.26327	0.2	1.07065	2.2812	0.638828	0.469338
hypothetical protein CDS	UAB_RS0203205	forward	WP_009901833.1	0	NA	0	0	NA	NA	NA	NA
hypothetical protein CDS	UAB_RS0203210	forward	WP_009901835.1	0.2	NA	0.104734	-0.2	-1.08037	2.29303	0.637529	-0.471156
hypothetical protein CDS	UAB_RS0203215	forward	WP_009901837.1	0.2	NA	0.0675382	-0.2	-1.32762	2.29527	0.562985	-0.578413
antirestriction protein ArdA CDS	UAB_RS0203220	forward	WP_009901839.1	0	NA	0	0	NA	NA	NA	NA
hypothetical protein CDS	UAB_RS0203225	forward	WP_009901842.1	0	NA	0	0	NA	NA	NA	NA
hypothetical protein CDS	UAB_RS0203230	forward	WP_009901844.1	0	NA	1.21569	0	1.05092	2.28123	NA	0.460678
hypothetical protein CDS	UAB_RS0203235	forward	WP_009901846.1	0.3	NA	2.39381	0.3	1.66798	2.28032	0.464494	0.731468
conjugal transfer protein CDS	UAB_RS0203240	forward	WP_025992015.1	0	NA	0.314203	0	-0.17296	2.28561	0.939679	-0.0756736
ATP/GTP-binding protein CDS	UAB_RS0203245	forward	WP_009901850.1	0	NA	0	0	NA	NA	NA	NA
MFS transporter CDS	UAB_RS02000000220120	forward	WP_009901852.1	0.1	NA	0.837874	0.1	0.705494	2.28202	0.757205	0.309153
peptidase P60 CDS	UAB_RS0203255	forward	WP_009901854.1	0	NA	0	0	NA	NA	NA	NA
conjugal transfer protein CDS	UAB_RS0203260	forward	WP_009901856.1	0	NA	0	0	NA	NA	NA	NA
metal-dependent transcriptional regulator CDS	UAB_RS0203265	forward	WP_009901860.1	0.1	NA	0.607844	0.1	0.426691	2.28287	0.851731	0.18691
salicylate synthase CDS	UAB_RS02000000220125	forward	WP_009901862.1	0	NA	1.67575	0	1.33868	2.28074	NA	0.586948
aroF CDS	UAB_RS0203275	forward	WP_009901869.1	0	NA	0	0	NA	NA	NA	NA
thioesterase CDS	UAB_RS0203280	forward	WP_009901871.1	0	NA	0	0	NA	NA	NA	NA
4'-phosphopantetheinyl transferase CDS	UAB_RS02000000220130	forward	WP_009901873.1	0	NA	0	0	NA	NA	NA	NA
2,3-dihydroxybenzoate-AMP ligase CDS	UAB_RS0203290	forward	WP_009901875.1	0.4	NA	3.23896	0.4	2.04268	2.23827	0.361445	0.912616
non-ribosomal peptide synthetase CDS	UAB_RS02000000220135	forward	WP_009901877.1	0	NA	0	0	NA	NA	NA	NA
pyochelin synthetase F CDS	UAB_RS0203300	forward	WP_009901879.1	0.6	NA	4.02628	0.6	2.50644	2.08197	0.228637	1.20388
saccharopine dehydrogenase CDS	UAB_RS0203305	forward	WP_009901880.1	0.2	NA	1.52696	0.2	1.25423	2.28087	0.582393	0.549892
thiazolinyl imide reductase CDS	UAB_RS0203310	forward	WP_009901881.1	0	NA	0.471304	0	0.187061	2.28379	0.93472	0.0819082
membrane protein CDS	UAB_RS0203315	forward	WP_009901882.1	0	NA	1.21569	0	1.05092	2.28123	NA	0.460678
energy-coupling factor transporter transmembraneprotein EcfT CDS	UAB_RS0203320	forward	WP_009901883.1	0	NA	0	0	NA	NA	NA	NA
ABC transporter ATP-binding protein CDS	UAB_RS0203325	forward	WP_009901884.1	0	NA	0	0	NA	NA	NA	NA
AraC family transcriptional regulator CDS	UAB_RS0203330	reverse	WP_085953674.1	0	NA	0	0	NA	NA	NA	NA
ABC transporter ATP-binding protein CDS	UAB_RS0203335	forward	WP_009901886.1	0	NA	0	0	NA	NA	NA	NA
ABC transporter ATP-binding protein CDS	UAB_RS0203340	forward	WP_009901887.1	0	NA	0	0	NA	NA	NA	NA
DNA-directed RNA polymerase sigma-70 factor CDS	UAB_RS0203345	forward	WP_009901890.1	0	NA	0	0	NA	NA	NA	NA
helix-turn-helix domain-containing protein CDS	UAB_RS0203350	forward	WP_009901892.1	0	NA	0	0	NA	NA	NA	NA
hypothetical protein CDS	UAB_RS0203355	forward	WP_009901894.1	0	NA	0	0	NA	NA	NA	NA
integrase CDS	UAB_RS2000000221275	reverse	WP_032520350.1	0	NA	0	0	NA	NA	NA	NA
hypothetical protein CDS	UAB_RS2000000221110	forward		1	NA	5.53242	1	3.11586	1.863	0.0944269	1.67249
DUF4236 domain-containing protein CDS	UAB_RS0203370	forward	WP_009901898.1	0.2	NA	1.25681	0.2	1.07491	2.28119	0.637494	0.471206
cell wall-binding repeat-containing protein CDS	UAB_RS0203375	forward	WP_009901899.1	0	NA	8.18993	0	3.65216	1.79458	NA	2.0351
BlaI/MecI/CopY family transcriptional regulator CDS	UAB_RS2000000221280	forward		0	NA	0	0	NA	NA	NA	NA
dihydrodipicolinate reductase CDS	UAB_RS0203395	forward	WP_009895461.1	0	NA	0	0	NA	NA	NA	NA
hypothetical protein CDS	UAB_RS0203400	forward	WP_009901903.1	0	NA	0	0	NA	NA	NA	NA
PLP-dependent lyase/thiolase CDS	UAB_RS0203405	forward	WP_021370060.1	0.8	NA	4.86928	0.8	2.76941	2.04103	0.174823	1.35687
ornithine aminomutase CDS	UAB_RS0203410	forward	WP_003417434.1	0	NA	2.58794	0	1.74136	2.28025	NA	0.763673
LuxR family transcriptional regulator CDS	UAB_RS0203415	forward	WP_009901905.1	0	NA	1.57101	0	1.27939	2.28084	NA	0.560933
ornithine aminomutase CDS	UAB_RS0203420	forward	WP_009901906.1	0	NA	0	0	NA	NA	NA	NA
alanine racemase CDS	UAB_RS0203425	forward	WP_009901907.1	0	NA	0	0	NA	NA	NA	NA
nhaC CDS	UAB_RS0203430	forward	WP_009901909.1	0	NA	4.26353	0	2.19962	2.27987	NA	0.9648
transcriptional regulator CDS	UAB_RS0203435	forward	WP_009901911.1	0	NA	0	0	NA	NA	NA	NA
VOC family protein CDS	UAB_RS0203440	forward	WP_003434678.1	0.6	NA	4.02682	0.6	2.51954	2.07468	0.224586	1.21442
transposase CDS	UAB_RS02000000220155	forward		0.1	NA	0.64441	0.1	0.464799	2.28274	0.838655	0.203614
hypothetical protein CDS	UAB_RS0203455	reverse	WP_009901917.1	0.6	NA	5.00436	0.6	2.58595	2.1798	0.235495	1.18632
DNA-binding response regulator CDS	UAB_RS0203500	reverse	WP_009901935.1	0	NA	21.7147	0	-2.52294	1.91621	NA	-1.31664
transposase CDS	UAB_RS02000000220160	reverse		0	NA	17.5373	0	-4.42607	1.98876	NA	-2.22555
transcriptional regulator CDS	UAB_RS0203520	reverse	WP_009901939.1	0.4	NA	2.92492	0.4	1.90252	2.25865	0.399605	0.842326
iron-sulfur flavoprotein CDS	UAB_RS0203525	forward	WP_003434723.1	0	NA	1.01307	0	0.885597	2.28158	NA	0.388151
MarR family transcriptional regulator CDS	UAB_RS0203530	forward	WP_011860828.1	0	NA	0.337691	0	-0.0914169	2.28515	0.968089	-0.0400048
iron-sulfur protein CDS	UAB_RS0203535	forward	WP_009901940.1	0	NA	0.418937	0	0.0819561	2.28427	0.971379	0.0358785
hypothetical protein CDS	UAB_RS0203540	reverse	WP_009901942.1	0	NA	0	0	NA	NA	NA	NA
hypothetical protein CDS	UAB_RS0203545	reverse	WP_009901944.1	0	NA	0	0	NA	NA	NA	NA
hypothetical protein CDS	UAB_RS02000000220165	forward	WP_009901946.1	0	NA	0	0	NA	NA	NA	NA
multidrug ABC transporter permease CDS	UAB_RS02000000220170	forward	WP_043895730.1	0	NA	0	0	NA	NA	NA	NA
multidrug ABC transporter permease CDS	UAB_RS0203565	forward	WP_009901952.1	0	NA	0	0	NA	NA	NA	NA
sensor histidine kinase CDS	UAB_RS0203575	forward	WP_009901956.1	0.6	NA	3.7794	0.6	2.41694	2.09792	0.249294	1.15207
ABC transporter permease CDS	UAB_RS0203580	reverse	WP_009901958.1	0	NA	1.78048	0	1.39442	2.28066	NA	0.611411
ABC transporter ATP-binding protein CDS	UAB_RS0203585	reverse	WP_003417593.1	0.1	NA	0.628406	0.1	0.445323	2.28281	0.845333	0.195077
sensor histidine kinase CDS	UAB_RS0203590	reverse	WP_074049216.1	0	NA	1.16875	0	1.01231	2.28131	NA	0.443739
DNA-binding response regulator CDS	UAB_RS0203595	reverse	WP_009901960.1	0	NA	0	0	NA	NA	NA	NA
QacE family quaternary ammonium compound efflux SMR transporter CDS	UAB_RS0203605	forward	WP_003417824.1	0	NA	0	0	NA	NA	NA	NA
galactitol-1-phosphate 5-dehydrogenase CDS	UAB_RS0203615	forward	WP_009901963.1	0	NA	1.50267	0	1.24165	2.2809	NA	0.54437
PTS fructose IIA component family protein CDS	UAB_RS0203620	forward	WP_021370069.1	0	NA	0	0	NA	NA	NA	NA
PTS mannose/fructose/sorbose transporter subunitIIB CDS	UAB_RS0203625	forward	WP_009901964.1	0	NA	4.25757	0	2.20272	2.27987	NA	0.966162
PTS sugar transporter subunit IIC CDS	UAB_RS0203630	forward	WP_003417833.1	0.3	NA	1.7577	0.3	1.38335	2.28068	0.544149	0.606551
Fic family protein CDS	UAB_RS0203640	forward	WP_009901967.1	0	NA	0	0	NA	NA	NA	NA
hypothetical protein CDS	UAB_RS0203645	forward	WP_003426367.1	0	NA	0	0	NA	NA	NA	NA
adhesin CDS	UAB_RS02000000220175	forward		0	NA	0	0	NA	NA	NA	NA
sigma-54-dependent transcriptional regulator CDS	UAB_RS0203660	reverse	WP_009901974.1	0	NA	10.8905	0	-6.48555	2.08933	NA	-3.10413
threonine/serine exporter CDS	UAB_RS0203670	forward	WP_003425056.1	0.1	NA	0.574074	0.1	0.375791	2.28305	0.869259	0.1646
sensor histidine kinase CDS	UAB_RS0203680	forward	WP_003439079.1	0.6	NA	3.65415	0.6	2.36299	2.11163	0.263125	1.11903
DNA-binding response regulator CDS	UAB_RS0203685	forward	WP_003439080.1	0.1	NA	2.26378	0.1	0.303532	2.10642	0.885422	0.144099
bifunctional diguanylate cyclase/phosphodiesterase CDS	UAB_RS0203695	forward	WP_009901977.1	0	NA	64.3157	0	-2.48288	1.65252	NA	-1.50248
transcriptional regulator CDS	UAB_RS0203700	forward	WP_003439084.1	0	NA	5.87054	0	-0.177883	1.91515	0.925997	-0.092882
MBL fold metallo-hydrolase CDS	UAB_RS0203715	reverse	WP_009901983.1	0	NA	0	0	NA	NA	NA	NA
amidohydrolase CDS	UAB_RS0203720	reverse	WP_009888329.1	0	NA	87.6717	0	-2.18993	1.60316	NA	-1.36601
DUF3100 domain-containing protein CDS	UAB_RS0203730	reverse	WP_009901985.1	0	NA	34.8104	0	-1.38652	1.84953	NA	-0.749661
AraC family transcriptional regulator CDS	UAB_RS0203740	forward	WP_009901986.1	0	NA	2.08704	0	1.54308	2.28047	NA	0.676649
response regulator CDS	UAB_RS0203745	forward	WP_003425081.1	0	NA	0	0	NA	NA	NA	NA
chemotaxis protein CheY CDS	UAB_RS0203750	forward	WP_032506523.1	0	NA	2.40125	0	1.672	2.28032	NA	0.733231
chemotaxis protein CheD CDS	UAB_RS0203755	forward	WP_003425085.1	0.3	NA	1.82818	0.3	1.42215	2.28063	0.532904	0.623579
chemotaxis protein CheW CDS	UAB_RS0203760	forward	WP_009888332.1	0	NA	0	0	NA	NA	NA	NA
methyl-accepting chemotaxis protein CDS	UAB_RS0203770	forward	WP_003425090.1	1.1	NA	5.69436	1.1	3.19107	1.82444	0.0802793	1.74907
chemotaxis protein CheA CDS	UAB_RS0203775	forward	WP_025992017.1	0.5	NA	3.98797	0.5	2.28106	2.21825	0.303801	1.02832
chemotaxis protein CDS	UAB_RS0203780	forward	WP_003439104.1	0	NA	0	0	NA	NA	NA	NA
chemotaxis protein CheR CDS	UAB_RS0203785	forward	WP_003425096.1	0	NA	3.08883	0	1.90495	2.28009	NA	0.835471
chemotaxis protein CheB CDS	UAB_RS0203790	forward	WP_009895569.1	0.9	NA	5.01813	0.9	2.98103	1.88571	0.113912	1.58085
DUF3298/DUF4163 domain-containing protein CDS	UAB_RS0203795	forward	WP_003439108.1	0	NA	0	0	NA	NA	NA	NA
protease PrsW CDS	UAB_RS0203840	forward	WP_009901989.1	0	NA	1.33571	0	1.13402	2.28108	NA	0.497142
lepB CDS	UAB_RS0203850	forward	WP_003425127.1	0.5	NA	3.92214	0.5	2.26846	2.21741	0.306299	1.02302
lepB CDS	UAB_RS0203855	forward	WP_003425129.1	0.1	NA	0.960041	0.1	0.833641	2.2817	0.714843	0.365359
RusA family crossover junction endodeoxyribonuclease CDS	UAB_RS0203890	reverse	WP_009895581.1	0.1	NA	0.540305	0.1	0.321914	2.28325	0.887878	0.140989
hypothetical protein CDS	UAB_RS02000000220190	forward	WP_011860856.1	0	NA	0	0	NA	NA	NA	NA
queG CDS	UAB_RS0203895	forward	WP_003438992.1	0.1	NA	0.751336	0.1	0.612167	2.28228	0.788526	0.268226
nth CDS	UAB_RS0203905	forward	WP_025984766.1	0	NA	0	0	NA	NA	NA	NA
trmL CDS	UAB_RS0203910	forward	WP_003429657.1	0.8	NA	5.57538	0.8	2.92851	2.03305	0.149738	1.44046
BMP family ABC transporter substrate-binding protein CDS	UAB_RS0203920	forward	WP_009901996.1	0	NA	0.303922	0	-0.182865	2.28567	0.936233	-0.0800052
BMP family ABC transporter substrate-binding protein CDS	UAB_RS0203925	forward	WP_009901997.1	0.5	NA	3.98525	0.5	2.2963	2.21205	0.29923	1.03809
hypothetical protein CDS	UAB_RS0203930	forward	WP_003439005.1	0	NA	3.37691	0	1.98871	2.28002	NA	0.872233
hypothetical protein CDS	UAB_RS0203935	forward	WP_003417993.1	0.6	NA	4.75659	0.6	2.51253	2.19044	0.251363	1.14705
DUF445 domain-containing protein CDS	UAB_RS0203940	forward	WP_003439009.1	0.3	NA	2.49599	0.3	1.71207	2.27854	0.452418	0.75139
hypothetical protein CDS	UAB_RS0203950	forward	WP_009902002.1	0	NA	0	0	NA	NA	NA	NA
ATP-binding protein CDS	UAB_RS02000000220195	forward		0	NA	3.20973	0	1.98201	2.26006	NA	0.876971
MFS transporter CDS	UAB_RS0203965	reverse	WP_009888369.1	0.4	NA	3.20489	0.4	2.00424	2.24956	0.372957	0.890948
hypothetical protein CDS	UAB_RS0203970	reverse	WP_009902005.1	0	NA	0	0	NA	NA	NA	NA
TetR/AcrR family transcriptional regulator CDS	UAB_RS0203975	reverse	WP_074091034.1	0	NA	1.82353	0	1.42097	2.28063	NA	0.623061
TetR/AcrR family transcriptional regulator CDS	UAB_RS0203985	forward	WP_009902007.1	0	NA	0	0	NA	NA	NA	NA
hypothetical protein CDS	UAB_RS02000000220200	forward	WP_003437599.1	0	NA	0	0	NA	NA	NA	NA
hypothetical protein CDS	UAB_RS2000000221285	reverse	WP_003437601.1	0.3	NA	2.15007	0.3	1.66438	2.22613	0.454666	0.747659
hypothetical protein CDS	UAB_RS0204000	reverse	WP_009902009.1	0.4	NA	2.62741	0.4	1.94397	2.17129	0.370623	0.895306
GGDEF domain-containing protein CDS	UAB_RS0204010	reverse	WP_009902010.1	0	NA	1.63775	0	1.32064	2.28077	NA	0.579031
GntR family transcriptional regulator CDS	UAB_RS0204015	forward	WP_009902011.1	0	NA	0	0	NA	NA	NA	NA
hypothetical protein CDS	UAB_RS0204020	forward	WP_009902012.1	0.2	NA	1.54363	0.2	1.26777	2.28008	0.578198	0.556019
hypothetical protein CDS	UAB_RS0204025	forward	WP_003438934.1	0	NA	0	0	NA	NA	NA	NA
hypothetical protein CDS	UAB_RS0204030	forward	WP_003429630.1	0	NA	0	0	NA	NA	NA	NA
ATP-binding protein CDS	UAB_RS0204035	forward	WP_009902013.1	0.3	NA	2.42385	0.3	1.68202	2.28031	0.46074	0.737629
hypothetical protein CDS	UAB_RS0204040	forward	WP_009902014.1	0	NA	0	0	NA	NA	NA	NA
hypothetical protein CDS	UAB_RS0204050	reverse	WP_003438917.1	0	NA	1.08061	0	0.944034	2.28145	NA	0.413786
hypothetical protein CDS	UAB_RS0204055	forward	WP_003438914.1	0	NA	0	0	NA	NA	NA	NA
DUF3788 domain-containing protein CDS	UAB_RS0204060	reverse	WP_003438911.1	0.1	NA	0.73314	0.1	0.584514	2.28236	0.797873	0.2561
nuclease CDS	UAB_RS0204070	forward	WP_003429542.1	0.4	NA	2.45073	0.4	1.80381	2.21553	0.415549	0.814168
spore coat protein CotJB CDS	UAB_RS0204080	forward	WP_003438891.1	0.7	NA	5.62523	0.7	2.73483	2.16297	0.206091	1.26439
AraC family transcriptional regulator CDS	UAB_RS2000000221290	reverse		0	NA	0	0	NA	NA	NA	NA
hypothetical protein CDS	UAB_RS02000000220205	reverse		0	NA	0	0	NA	NA	NA	NA
methylated-DNA--[protein]-cysteine S-methyltransferase CDS	UAB_RS0204090	forward	WP_009902015.1	0	NA	0	0	NA	NA	NA	NA
class I SAM-dependent methyltransferase CDS	UAB_RS0204095	forward	WP_009902017.1	0	NA	0	0	NA	NA	NA	NA
hypothetical protein CDS	UAB_RS2000000221295	reverse	WP_011860873.1	0.1	NA	0.942609	0.1	0.812498	2.28175	0.721777	0.356085
DUF3795 domain-containing protein CDS	UAB_RS0204105	forward	WP_003438867.1	0.2	NA	1.57909	0.2	1.27669	2.28084	0.575652	0.559747
GrpB family protein CDS	UAB_RS0204110	forward	WP_003438861.1	0	NA	7.83711	0	-0.933527	2.14308	NA	-0.4356
transposase CDS	UAB_RS2000000221305	forward		0	NA	7.40277	0	-2.4122	2.12339	NA	-1.13601
chloride channel protein CDS	UAB_RS02000000220220	forward	WP_009902023.1	0.3	NA	2.18558	0.3	1.58658	2.28042	0.486591	0.695741
peptidase M56 CDS	UAB_RS0204125	forward	WP_009902025.1	0	NA	0	0	NA	NA	NA	NA
GrpB family protein CDS	UAB_RS0204130	forward	WP_009902027.1	0	NA	0	0	NA	NA	NA	NA
ATP-binding protein CDS	UAB_RS0204135	reverse	WP_009902029.1	0	NA	0	0	NA	NA	NA	NA
DNA-binding response regulator CDS	UAB_RS0204140	reverse	WP_009895627.1	0.1	NA	0.24139	-0.1	-0.42047	2.28724	0.854145	-0.183833
ABC transporter permease CDS	UAB_RS0204145	reverse	WP_009902032.1	0	NA	0	0	NA	NA	NA	NA
ABC transporter ATP-binding protein CDS	UAB_RS0204150	reverse	WP_009895631.1	0	NA	0	0	NA	NA	NA	NA
hypothetical protein CDS	UAB_RS2000000221310	reverse		0	NA	0	0	NA	NA	NA	NA
hypothetical protein CDS	UAB_RS2000000221315	reverse		0	NA	0	0	NA	NA	NA	NA
hypothetical protein CDS	UAB_RS02000000220225	reverse	WP_003429517.1	0	NA	0	0	NA	NA	NA	NA
TetR/AcrR family transcriptional regulator CDS	UAB_RS0204160	reverse	WP_009902035.1	0	NA	2.00356	0	1.50552	2.28052	NA	0.660169
MerR family transcriptional regulator CDS	UAB_RS0204165	reverse	WP_009895633.1	0.2	NA	1.00329	0.2	0.871331	2.28161	0.702541	0.381893
CPBP family intramembrane metalloprotease CDS	UAB_RS0204170	reverse	WP_009902037.1	0	NA	0	0	NA	NA	NA	NA
LytTR family transcriptional regulator CDS	UAB_RS0204175	reverse	WP_003437661.1	0	NA	0	0	NA	NA	NA	NA
YvrJ family protein CDS	UAB_RS02000000220230	reverse	WP_003429511.1	0	NA	0	0	NA	NA	NA	NA
DUF2922 domain-containing protein CDS	UAB_RS0204185	reverse	WP_003437662.1	0	NA	0	0	NA	NA	NA	NA
hypothetical protein CDS	UAB_RS2000000221320	reverse		0	NA	0	0	NA	NA	NA	NA
DUF1659 domain-containing protein CDS	UAB_RS0204190	reverse	WP_003437342.1	0	NA	0	0	NA	NA	NA	NA
hypothetical protein CDS	UAB_RS02000000220235	forward	WP_021373932.1	0	NA	0	0	NA	NA	NA	NA
transcriptional regulator CDS	UAB_RS0204195	forward	WP_009895643.1	0	NA	0	0	NA	NA	NA	NA
hypothetical protein CDS	UAB_RS0204200	forward	WP_009902039.1	0.1	NA	0.834818	0.1	0.707195	2.28202	0.756638	0.309899
helicase DnaB CDS	UAB_RS0204205	forward	WP_003437698.1	0	NA	0	0	NA	NA	NA	NA
transcriptional regulator CDS	UAB_RS0204210	forward	WP_003437697.1	0.6	NA	5.25473	0.6	2.62243	2.18388	0.229824	1.20081
ferredoxin CDS	UAB_RS0204215	forward	WP_003418105.1	0	NA	1.21569	0	1.05092	2.28123	NA	0.460678
4Fe-4S binding protein CDS	UAB_RS0204220	forward	WP_009902040.1	0.1	NA	0.709151	0.1	0.564445	2.28243	0.804676	0.2473
MATE family efflux transporter CDS	UAB_RS0204230	reverse	WP_077726244.1	0	NA	0	0	NA	NA	NA	NA
PadR family transcriptional regulator CDS	UAB_RS0204235	forward	WP_003436088.1	0	NA	0.523671	0	0.281405	2.28341	0.901918	0.123239
hypothetical protein CDS	UAB_RS0204245	forward	WP_009902043.1	0.2	NA	0.0675382	-0.2	-1.32762	2.29527	0.562985	-0.578413
nuclear transport factor 2 family protein CDS	UAB_RS0204250	forward	WP_009888421.1	0.1	NA	0.202615	-0.1	-0.529712	2.28808	0.816919	-0.23151
alpha/beta hydrolase CDS	UAB_RS0204255	forward	WP_076621491.1	0.4	NA	2.3279	0.4	1.77548	2.20247	0.420167	0.806132
radical SAM protein CDS	UAB_RS0204260	forward	WP_009902047.1	0	NA	2.17053	0	1.57918	2.28043	NA	0.692493
N-acetyltransferase CDS	UAB_RS0204265	forward	WP_009902048.1	0	NA	0	0	NA	NA	NA	NA
hypothetical protein CDS	UAB_RS02000000220240	forward	WP_003427864.1	0	NA	0	0	NA	NA	NA	NA
hypothetical protein CDS	UAB_RS0204275	forward	WP_009902050.1	0.1	NA	0.15102	-0.1	-0.782493	2.29033	0.732614	-0.34165
DUF3841 domain-containing protein CDS	UAB_RS0204280	forward	WP_009895664.1	0	NA	0	0	NA	NA	NA	NA
hypothetical protein CDS	UAB_RS0204285	forward	WP_003440129.1	0	NA	0	0	NA	NA	NA	NA
transcriptional regulator CDS	UAB_RS0204290	forward	WP_003440130.1	0	NA	0	0	NA	NA	NA	NA
DNA-binding response regulator CDS	UAB_RS0204300	forward	WP_009902053.1	0	NA	0	0	NA	NA	NA	NA
sensor histidine kinase CDS	UAB_RS0204305	forward	WP_009902054.1	0	NA	0	0	NA	NA	NA	NA
ABC transporter ATP-binding protein CDS	UAB_RS0204310	forward	WP_009902055.1	0.5	NA	3.59369	0.5	2.14581	2.23427	0.336851	0.960406
lantibiotic ABC transporter permease CDS	UAB_RS0204315	forward	WP_009902056.1	0	NA	0	0	NA	NA	NA	NA
cell filamentation protein Fic CDS	UAB_RS02000000220245	forward		0	NA	0	0	NA	NA	NA	NA
S9 family peptidase CDS	UAB_RS0204330	forward	WP_032512422.1	0	NA	0	0	NA	NA	NA	NA
S9 family peptidase CDS	UAB_RS0204335	forward	WP_009902059.1	0	NA	2.09368	0	1.54774	2.28046	NA	0.678694
hypothetical protein CDS	UAB_RS0204340	forward	WP_009902060.1	0	NA	1.57101	0	1.27939	2.28084	NA	0.560933
hypothetical protein CDS	UAB_RS02000000220250	reverse	WP_032512350.1	0	NA	0	0	NA	NA	NA	NA
hypothetical protein CDS	UAB_RS02000000220255	reverse	WP_021362266.1	0	NA	0	0	NA	NA	NA	NA
GntR family transcriptional regulator CDS	UAB_RS0204345	forward	WP_009902061.1	0.3	NA	2.42427	0.3	1.67524	2.28032	0.462551	0.734653
ABC transporter ATP-binding protein CDS	UAB_RS0204350	forward	WP_009895681.1	0	NA	1.11438	0	0.971929	2.28139	NA	0.426024
ABC-2 transporter permease CDS	UAB_RS0204355	forward	WP_003440185.1	0	NA	0	0	NA	NA	NA	NA
MBL fold hydrolase CDS	UAB_RS0204365	forward	WP_009902062.1	0.2	NA	1.56796	0.2	1.27919	2.28084	0.574905	0.560843
voltage-gated chloride channel protein CDS	UAB_RS0204370	forward	WP_032512423.1	0	NA	0	0	NA	NA	NA	NA
potassium transporter CDS	UAB_RS0204375	forward	WP_009895690.1	0	NA	1.73717	0	1.37457	2.28069	NA	0.6027
sigma-70 family RNA polymerase sigma factor CDS	UAB_RS0204385	forward	WP_003434528.1	0.1	NA	0.647366	0.1	0.477301	2.2827	0.834374	0.209095
hypothetical protein CDS	UAB_RS0204415	forward	WP_009888450.1	1.1	NA	5.88201	1.1	3.18314	1.86985	0.0886899	1.70235
hypothetical protein CDS	UAB_RS2000000221325	reverse	WP_074049068.1	0	NA	0	0	NA	NA	NA	NA
multidrug ABC transporter permease CDS	UAB_RS0204425	reverse	WP_003439186.1	0	NA	34.8494	0	-7.98907	2.00277	NA	-3.98901
multidrug ABC transporter permease CDS	UAB_RS0204430	reverse	WP_009902075.1	0	NA	1.9958	0	1.50355	2.28052	NA	0.6593
DNA-binding response regulator CDS	UAB_RS0204440	forward	WP_003439182.1	0.5	NA	4.15803	0.5	2.35472	2.20307	0.285143	1.06884
transcriptional regulator CDS	UAB_RS0204450	forward	WP_003426867.1	0	NA	0	0	NA	NA	NA	NA
glyoxalase CDS	UAB_RS0204455	forward	WP_009888463.1	0	NA	11.6165	0	-6.57871	2.0815	NA	-3.16056
hypothetical protein CDS	UAB_RS0204460	forward	WP_009902077.1	0	NA	80.131	0	-1.82951	1.56198	NA	-1.17128
SAM-dependent methyltransferase CDS	UAB_RS0204465	forward	WP_009902078.1	0.1	NA	0.607844	0.1	0.426691	2.28287	0.851731	0.18691
hypothetical protein CDS	UAB_RS02000000220265	forward	WP_022621859.1	0	NA	0	0	NA	NA	NA	NA
N-acetyltransferase CDS	UAB_RS0204470	forward	WP_003439164.1	0.1	NA	0.751336	0.1	0.612167	2.28228	0.788526	0.268226
hypothetical protein CDS	UAB_RS0204475	reverse	WP_009902079.1	0	NA	1.62092	0	1.31316	2.28078	NA	0.575748
RNA polymerase sigma factor CDS	UAB_RS0204480	reverse	WP_003439159.1	0	NA	0	0	NA	NA	NA	NA
hypothetical protein CDS	UAB_RS0204500	forward	WP_009902081.1	0.4	NA	2.72156	0.4	1.80468	2.27214	0.42704	0.794267
polyketide cyclase CDS	UAB_RS0204505	forward	WP_009902083.1	0	NA	0	0	NA	NA	NA	NA
polyketide cyclase CDS	UAB_RS0204510	forward	WP_009902085.1	0	NA	0	0	NA	NA	NA	NA
MFS transporter CDS	UAB_RS02000000220270	forward		0	NA	0	0	NA	NA	NA	NA
sodium:solute symporter CDS	UAB_RS0204520	forward	WP_009902091.1	0	NA	0	0	NA	NA	NA	NA
hypothetical protein CDS	UAB_RS0204550	forward	WP_077726247.1	0.1	NA	0.602198	0.1	0.414317	2.28291	0.855986	0.181486
hypothetical protein CDS	UAB_RS0204555	forward	WP_009902096.1	0	NA	0.268271	0	-0.296124	2.28638	0.896949	-0.129517
nucleotide phosphodiesterase CDS	UAB_RS0204565	forward	WP_009902100.1	0	NA	3.30937	0	1.97001	2.28004	NA	0.864024
short-chain dehydrogenase CDS	UAB_RS0204570	forward	WP_009895731.1	0.1	NA	0.751336	0.1	0.612167	2.28228	0.788526	0.268226
MerR family transcriptional regulator CDS	UAB_RS0204580	reverse	WP_009895735.1	0.3	NA	1.88845	0.3	1.44649	2.28059	0.52591	0.634261
TetR/AcrR family transcriptional regulator CDS	UAB_RS0204585	forward	WP_003436804.1	0	NA	1.4183	0	1.19123	2.28098	NA	0.522246
hypothetical protein CDS	UAB_RS0204590	forward	WP_003418249.1	0	NA	0	0	NA	NA	NA	NA
TrkA family potassium uptake protein CDS	UAB_RS0204605	forward	WP_003418257.1	0.3	NA	5.63326	0.3	1.55445	2.08363	0.455651	0.746027
RNA methyltransferase CDS	UAB_RS0204610	forward	WP_009902104.1	0.3	NA	2.27283	0.3	1.6228	2.28038	0.476688	0.711639
DUF1275 domain-containing protein CDS	UAB_RS0204630	forward	WP_003436876.1	0	NA	0	0	NA	NA	NA	NA
8-oxo-dGTP diphosphatase CDS	UAB_RS0204645	forward	WP_003436879.1	0.9	NA	5.83157	0.9	3.00575	2.01262	0.13532	1.49345
DUF523 domain-containing protein CDS	UAB_RS0204670	forward	WP_009902109.1	0	NA	1.75312	0	1.38288	2.28068	NA	0.606343
hypothetical protein CDS	UAB_RS0204680	forward	WP_009902111.1	0	NA	5.36889	0	2.42201	2.27749	NA	1.06345
hypothetical protein CDS	UAB_RS0204685	reverse	WP_003418305.1	0	NA	0	0	NA	NA	NA	NA
B12-binding domain-containing radical SAM protein CDS	UAB_RS0204690	forward	WP_009902113.1	0	NA	3.13864	0	1.97546	2.25661	NA	0.87541
hypothetical protein CDS	UAB_RS2000000221330	forward	WP_071608757.1	0.2	NA	1.35497	0.2	1.14891	2.28105	0.61449	0.503675
[truncated: 1,771 more rows]

## Sheet: 30 hr vs. 12 hr DESeq2
Name	locus_tag	Direction	Differential Expression Absolute Confidence	Differential Expression Adjusted p-value	Differential Expression Base Mean	Differential Expression Confidence	Differential Expression Log2 Ratio	Differential Expression Log2 Standard Error	Differential Expression p-value	Differential Expression Wald Statistic	protein_id
brnQ CDS	UAB_RS0207190	forward	13	1.52956e-10	893.643	13	5.66706	0.76075	9.38379e-14	7.4493	WP_009902388.1
CoA transferase CDS	UAB_RS0203095	forward	12.1	6.86707e-10	415.06	12.1	6.41064	0.896086	8.42586e-13	7.15404	WP_003427766.1
PTS sugar transporter subunit IIC CDS	UAB_RS0214425	forward	11.7	8.15837e-10	984.212	11.7	6.15252	0.87464	2.00205e-12	7.03434	WP_003416156.1
spore surface glycoprotein BclB CDS	UAB_RS0218145	reverse	11.8	8.15837e-10	605.337	11.8	5.48355	0.776391	1.63098e-12	7.06287	WP_077726253.1
peptidase C80 CDS	UAB_RS0204405	forward	10.9	3.40566e-09	16320.8	10.9	5.62252	0.830028	1.25362e-11	6.77389	WP_009902072.1
hypothetical protein CDS	UAB_RS0206075	forward	11	3.40566e-09	855.678	11	5.92371	0.871123	1.04558e-11	6.80008	WP_003428556.1
acyl-CoA dehydrogenase CDS	UAB_RS0206015	forward	9.9	2.77827e-08	409.334	9.9	5.32987	0.830209	1.36357e-10	6.41991	WP_003418888.1
PTS glucose transporter subunit IIABC CDS	UAB_RS02000000220820	reverse	9.9	2.77827e-08	433.865	9.9	5.40476	0.840233	1.25559e-10	6.43246	WP_009903292.1
grdB CDS	UAB_RS0212985	reverse	9.6	4.92555e-08	537.861	9.6	5.25476	0.832242	2.71963e-10	6.31397	WP_011861534.1
hypothetical protein CDS	UAB_RS0206070	forward	9.4	6.85237e-08	1113.42	9.4	5.2436	0.839477	4.20391e-10	6.24626	WP_003418911.1
toxin B CDS	UAB_RS0204390	forward	9	1.42652e-07	8282.2	9	5.42507	0.887105	9.62681e-10	6.11548	WP_009902069.1
acyl-CoA dehydrogenase CDS	UAB_RS0203115	forward	8.5	4.16629e-07	952.297	8.5	6.32188	1.06645	3.06721e-09	5.92796	WP_003427762.1
2-hydroxyacyl-CoA dehydratase CDS	UAB_RS0203105	forward	8.5	4.41041e-07	296.491	8.5	5.98273	1.01309	3.51751e-09	5.90542	WP_009901809.1
r-phenyllactate dehydratase small subunit CDS	UAB_RS0203110	forward	8.3	6.12588e-07	299.048	8.3	4.88092	0.835962	5.26149e-09	5.83868	WP_003427763.1
rplK CDS	UAB_RS0201060	forward	8.2	6.57482e-07	41465.2	-8.2	-7.63008	1.31206	6.05045e-09	-5.81536	WP_003421189.1
electron transfer flavoprotein subunit alpha/FixB family protein CDS	UAB_RS0203125	forward	8.1	7.44984e-07	1074.04	8.1	4.83622	0.837676	7.76978e-09	5.77338	WP_003417347.1
bifunctional peroxiredoxin/chitinase CDS	UAB_RS0208095	reverse	8.1	7.44984e-07	496.523	8.1	5.95924	1.03038	7.31508e-09	5.78353	WP_077726232.1
holin CDS	UAB_RS0208985	forward	8	7.8241e-07	195.152	8	7.85774	1.36744	9.12012e-09	5.74633	WP_009889440.1
PTS sugar transporter CDS	UAB_RS2000000221515	reverse	8.1	7.8241e-07	166.515	8.1	7.69058	1.3373	8.88135e-09	5.75082	WP_069973268.1
sporulation protein CDS	UAB_RS02000000220335	reverse	8	8.46939e-07	175.955	8	7.7426	1.35261	1.03919e-08	5.72421	WP_003438191.1
feoB CDS	UAB_RS0208525	reverse	7.9	9.9199e-07	185.856	7.9	7.79134	1.36955	1.27802e-08	5.68898	WP_003439379.1
ATP synthase subunit beta CDS	UAB_RS0215805	reverse	7.8	1.10968e-06	391.643	7.8	6.25367	1.10453	1.49773e-08	5.66182	WP_003422669.1
acid-soluble spore protein CDS	UAB_RS0217635	forward	7.6	1.72153e-06	1595.94	7.6	5.33459	0.956316	2.42915e-08	5.57828	WP_003422115.1
gltA CDS	UAB_RS0208625	forward	7.6	1.76947e-06	262.546	7.6	5.7867	1.03964	2.60536e-08	5.56608	WP_003420072.1
hypothetical protein CDS	UAB_RS0206065	forward	7.5	2.00366e-06	333.68	7.5	5.12022	0.924691	3.07309e-08	5.53722	WP_009888870.1
peptidoglycan-binding protein CDS	UAB_RS0203835	reverse	7.3	2.97864e-06	266.529	7.3	6.44846	1.18147	4.81521e-08	5.458	WP_003425119.1
hypothetical protein CDS	UAB_RS0213250	forward	7.3	2.97864e-06	394.055	7.3	5.49124	1.00689	4.93394e-08	5.45367	WP_003416728.1
hypothetical protein CDS	UAB_RS0209090	reverse	7.3	3.02415e-06	128.716	7.3	7.34034	1.34821	5.19486e-08	5.44451	WP_003436543.1
carbon monoxide dehydrogenase CDS	UAB_RS0204725	forward	7.2	3.361e-06	141.232	7.2	7.43041	1.37257	6.181e-08	5.41348	WP_009888532.1
hypothetical protein CDS	UAB_RS0206085	reverse	7.2	3.361e-06	2166.75	7.2	6.02987	1.11389	6.18588e-08	5.41334	WP_003428554.1
lactate dehydrogenase CDS	UAB_RS0203090	reverse	7	4.6868e-06	394.105	7	5.20301	0.972964	8.91354e-08	5.34759	WP_003431407.1
spore coat protein CotJB CDS	UAB_RS0213245	forward	7	4.88583e-06	190.11	7	5.94522	1.11453	9.5918e-08	5.33429	WP_004454698.1
electron transfer flavoprotein subunit alpha/FixB family protein CDS	UAB_RS0206025	forward	7	5.31069e-06	233.481	7	6.27602	1.18114	1.07517e-07	5.31354	WP_003428573.1
hypothetical protein CDS	UAB_RS0201595	forward	6.9	6.19161e-06	73.8283	-6.9	-9.45576	1.79085	1.2915e-07	-5.28005	WP_003434422.1
RNA polymerase subunit sigma-70 CDS	UAB_RS0206795	reverse	6.7	8.94472e-06	96.0986	6.7	6.96998	1.33862	1.92065e-07	5.20686
ABC transporter substrate-binding protein CDS	UAB_RS0210550	reverse	6.7	9.44647e-06	97.0407	6.7	6.97671	1.34388	2.08634e-07	5.19148	WP_009902821.1
N-acetylmuramoyl-L-alanine amidase CDS	UAB_RS0208995	forward	6.6	1.11757e-05	209.062	6.6	5.06085	0.981744	2.53681e-07	5.15496	WP_009902619.1
hypothetical protein CDS	UAB_RS0204085	forward	6.6	1.1684e-05	172.377	6.6	5.49331	1.0684	2.72389e-07	5.14161	WP_003438889.1
cooS CDS	UAB_RS0204715	forward	6.5	1.3439e-05	494.754	6.5	5.28811	1.03478	3.21548e-07	5.11036	WP_009902118.1
acid-soluble spore protein CDS	UAB_RS0214760	reverse	6.4	1.75699e-05	749.72	6.4	5.18372	1.02553	4.31163e-07	5.05466	WP_003416009.1
electron transfer flavoprotein subunit beta CDS	UAB_RS0206020	forward	6.3	1.76519e-05	164.993	6.3	5.16624	1.02395	4.52565e-07	5.0454	WP_009888867.1
buk CDS	UAB_RS0213135	reverse	6.3	1.76519e-05	220.064	6.3	6.13418	1.21603	4.54833e-07	5.04445	WP_004454677.1
acetyl-CoA synthase subunit delta CDS	UAB_RS0204765	forward	6.3	2.02808e-05	237.284	6.3	5.15505	1.02918	5.47457e-07	5.00889	WP_003432254.1
carbon monoxide dehydrogenase CDS	UAB_RS0204775	forward	6.3	2.02808e-05	199.444	6.3	6.02973	1.20302	5.38162e-07	5.01218	WP_003418356.1
3-hydroxybutyryl-CoA dehydrogenase CDS	UAB_RS0206035	forward	6.1	2.62345e-05	142.165	6.1	5.96475	1.20385	7.24267e-07	4.95474	WP_003418897.1
hypothetical protein CDS	UAB_RS0209075	forward	6.1	2.7009e-05	1458.64	6.1	5.88949	1.19105	7.62216e-07	4.9448	WP_003436550.1
beta-aspartyl-peptidase CDS	UAB_RS0213000	reverse	6.1	2.94685e-05	269.951	6.1	4.32551	0.878527	8.49706e-07	4.92359	WP_003416871.1
stage V sporulation protein S CDS	UAB_RS0210780	reverse	6	3.09997e-05	80.3787	6	6.70511	1.36573	9.12874e-07	4.90955	WP_003428736.1
hypothetical protein CDS	UAB_RS0218595	reverse	6	3.3419e-05	178.784	6	5.88588	1.20348	1.00462e-06	4.89073	WP_003437819.1
V-type ATP synthase subunit I CDS	UAB_RS0215835	reverse	6	3.41266e-05	190.301	6	5.52892	1.13237	1.04683e-06	4.88262	WP_009898067.1
PLP-dependent aminotransferase family protein CDS	UAB_RS0219680	reverse	5.9	3.74975e-05	1823.41	5.9	3.48164	0.716372	1.17323e-06	4.86011	WP_003429271.1
NADH:ubiquinone oxidoreductase CDS	UAB_RS0218330	forward	5.9	3.85861e-05	158.117	5.9	5.7552	1.1865	1.23097e-06	4.85059	WP_003429109.1
NAD-specific glutamate dehydrogenase CDS	UAB_RS0202025	forward	5.9	4.05965e-05	2003.83	5.9	3.8275	0.791343	1.32001e-06	4.83672	WP_003420866.1
rpoB CDS	UAB_RS0201085	forward	5.8	4.29119e-05	19583.6	-5.8	-5.31065	1.10135	1.42162e-06	-4.82195	WP_003436174.1
hypothetical protein CDS	UAB_RS0205600	forward	5.8	5.18783e-05	331.647	5.8	5.05996	1.05851	1.75049e-06	4.78028	WP_003418667.1
3-hydroxybutyrate dehydrogenase CDS	UAB_RS0214710	forward	5.7	6.45734e-05	176.324	5.7	7.42591	1.56915	2.21847e-06	4.73243	WP_009890906.1
triose-phosphate isomerase CDS	UAB_RS0217175	reverse	5.6	6.53295e-05	133.931	-5.6	-3.22023	0.681317	2.28453e-06	-4.72647	WP_003434148.1
5,10-methylenetetrahydrofolate reductase CDS	UAB_RS0204750	forward	5.6	6.59947e-05	117.009	5.6	5.70071	1.20844	2.38877e-06	4.7174	WP_003436920.1
hypothetical protein CDS	UAB_RS0219435	reverse	5.6	6.59947e-05	192.857	5.6	5.90057	1.25043	2.37208e-06	4.71883	WP_011862011.1
V-type ATP synthase subunit K CDS	UAB_RS0215830	reverse	5.6	7.05784e-05	99.7699	5.6	6.04616	1.28634	2.59798e-06	4.70029	WP_003422657.1
acyl-CoA dehydrogenase CDS	UAB_RS0205160	forward	5.6	7.18936e-05	63.3853	5.6	6.39863	1.3634	2.6905e-06	4.69314	WP_003437554.1
glycine/betaine reductase A CDS	UAB_RS0212990	reverse	5.6	7.30821e-05	213.878	5.6	4.84163	1.03311	2.77981e-06	4.68645	WP_011861535.1
reductase CDS	UAB_RS0204930	forward	5.5	7.54022e-05	73.1403	5.5	6.54297	1.39904	2.91432e-06	4.67677	WP_009902140.1
bifunctional 5,10-methylene-tetrahydrofolate dehydrogenase/5,10-methylene-tetrahydrofolate cyclohydrolase CDS	UAB_RS0204740	forward	5.5	7.55654e-05	76.1845	5.5	6.58396	1.40891	2.96698e-06	4.67309	WP_021369300.1
dihydrofolate reductase CDS	UAB_RS0215880	reverse	5.5	7.6737e-05	64.8183	5.5	6.41439	1.37449	3.06007e-06	4.66675	WP_009898070.1
hypothetical protein CDS	UAB_RS02000000220670	reverse	5.5	7.77571e-05	71.1212	5.5	6.50948	1.39662	3.14845e-06	4.66089	WP_011861440.1
acetyl-CoA acetyltransferase CDS	UAB_RS0206040	forward	5.4	8.66623e-05	959.809	5.4	4.55284	0.982832	3.61497e-06	4.63237	WP_009888868.1
4-hydroxybutyrate CoA-transferase CDS	UAB_RS0212925	reverse	5.4	8.66623e-05	138.723	5.4	7.16098	1.54652	3.65011e-06	4.63037	WP_009903150.1
hypothetical protein CDS	UAB_RS0213290	reverse	5.4	8.66623e-05	173.264	5.4	5.14333	1.11103	3.66853e-06	4.62933	WP_004454705.1
indolepyruvate oxidoreductase CDS	UAB_RS0213140	reverse	5.4	9.29054e-05	110.099	5.4	6.10831	1.32446	3.9898e-06	4.61191	WP_003430806.1
trxB CDS	UAB_RS0213010	reverse	5.4	9.5958e-05	114.015	5.4	4.71379	1.02424	4.17976e-06	4.60224	WP_003416869.1
collagen-like protein CDS	UAB_RS0217525	reverse	5.3	0.000107302	89.4534	5.3	5.36732	1.17293	4.73972e-06	4.57599	WP_009903665.1
phosphate butyryltransferase CDS	UAB_RS0204710	forward	5.2	0.000129497	56.9204	5.2	6.24251	1.37765	5.86317e-06	4.53126	WP_003436909.1
mannitol-1-phosphate 5-dehydrogenase CDS	UAB_RS0212885	reverse	5.2	0.000129497	125.346	-5.2	-3.76112	0.830142	5.87902e-06	-4.53069	WP_004454635.1
sugar ABC transporter substrate-binding protein CDS	UAB_RS0204735	forward	5.2	0.000130255	54.7922	5.2	6.20041	1.37061	6.07326e-06	4.52382	WP_003432265.1
6-phospho-beta-glucosidase CDS	UAB_RS0215755	reverse	5.2	0.000130255	102.263	5.2	4.85983	1.07413	6.0552e-06	4.52445	WP_009898062.1
acetyl-CoA synthase subunit gamma CDS	UAB_RS0204770	forward	5.2	0.000139129	131.579	5.2	5.03654	1.11747	6.57236e-06	4.50709	WP_009902124.1
hypothetical protein CDS	UAB_RS0204745	forward	5.2	0.000141077	53.7305	5.2	6.17434	1.37165	6.75093e-06	4.50139	WP_003436912.1
2-hydroxyglutaryl-CoA dehydratase CDS	UAB_RS0203100	forward	5.1	0.000148428	253.837	5.1	4.57015	1.01871	7.24945e-06	4.48623	WP_009888223.1
aspartate aminotransferase family protein CDS	UAB_RS0211975	reverse	5.1	0.000148428	55.2347	5.1	6.19828	1.38194	7.28482e-06	4.48519	WP_003424572.1
electron transfer flavoprotein subunit beta CDS	UAB_RS0203120	forward	5.1	0.000149593	791.177	5.1	5.01632	1.11949	7.43378e-06	4.48087	WP_003427760.1
hypothetical protein CDS	UAB_RS0214825	reverse	5.1	0.000150329	53.5244	5.1	6.16393	1.37674	7.56254e-06	4.47721	WP_004455011.1
ferrous iron transport protein A CDS	UAB_RS0208530	reverse	5.1	0.000151212	66.3495	5.1	6.38326	1.42735	7.74561e-06	4.4721	WP_003420037.1
V-type ATP synthase subunit D CDS	UAB_RS0215800	reverse	5.1	0.000151212	67.9477	5.1	6.40688	1.43305	7.79254e-06	4.47081
hypothetical protein CDS	UAB_RS02000000220260	forward	5.1	0.000170768	114.107	5.1	4.22952	0.952126	8.90507e-06	4.44218	WP_009895694.1
ABC transporter substrate-binding protein CDS	UAB_RS02000000220535	reverse	5	0.000209869	93.2877	5	5.45492	1.24114	1.10729e-05	4.39509	WP_003435525.1
sugar phosphate isomerase/epimerase CDS	UAB_RS0203860	forward	4.9	0.000221221	50.5157	4.9	6.07654	1.38699	1.18075e-05	4.38111	WP_009901990.1
hypothetical protein CDS	UAB_RS0207120	forward	4.9	0.000235193	54.5698	4.9	6.15235	1.40939	1.26975e-05	4.36525	WP_003428343.1
NAD(P)H-dependent oxidoreductase subunit E CDS	UAB_RS0218320	forward	4.8	0.000262244	45.2527	4.8	5.95052	1.37221	1.44797e-05	4.33646	WP_003416946.1
polysaccharide biosynthesis protein CDS	UAB_RS0218800	reverse	4.8	0.000262244	45.234	4.8	5.94999	1.37165	1.43902e-05	4.33782	WP_003425909.1
pflB CDS	UAB_RS0204945	reverse	4.8	0.000266526	369.436	-4.8	-4.32124	0.99787	1.48797e-05	-4.33046	WP_009902143.1
N-acetylmuramoyl-L-alanine amidase CDS	UAB_RS0215135	reverse	4.8	0.000270866	53.9009	4.8	6.12778	1.41699	1.52882e-05	4.3245	WP_004454121.1
adenine phosphoribosyltransferase CDS	UAB_RS0215060	reverse	4.8	0.000279129	55.1093	4.8	6.14803	1.42465	1.59258e-05	4.31548	WP_003426450.1
hypothetical protein CDS	UAB_RS0214975	reverse	4.7	0.000312361	45.3439	4.7	5.9387	1.3849	1.80134e-05	4.28819	WP_004454154.1
hypothetical protein CDS	UAB_RS0215100	forward	4.7	0.000341689	68.6426	4.7	6.35142	1.4889	1.99144e-05	4.26585	WP_009891012.1
glyoxalase/bleomycin resistance/dioxygenase family protein CDS	UAB_RS0210830	reverse	4.7	0.000358417	107.675	4.7	4.534	1.06654	2.1268e-05	4.25115	WP_009902853.1
Fe-S cluster assembly protein SufD CDS	UAB_RS0219375	reverse	4.7	0.000358417	44.8274	4.7	5.91661	1.39198	2.13291e-05	4.2505	WP_003435793.1
aminotransferase class V-fold PLP-dependent enzyme CDS	UAB_RS0216190	forward	4.6	0.000376236	86.406	4.6	5.34069	1.26039	2.26203e-05	4.23732	WP_009903416.1
brnQ CDS	UAB_RS0207185	forward	4.6	0.000418209	132.65	4.6	4.3842	1.04108	2.54004e-05	4.21121	WP_003438230.1
gcvH CDS	UAB_RS0204785	forward	4.5	0.000464774	93.9931	4.5	5.0391	1.20408	2.85137e-05	4.18502	WP_003418363.1
V-type ATP synthase subunit F CDS	UAB_RS0215815	reverse	4.5	0.000475963	42.1314	4.5	5.83208	1.39612	2.94922e-05	4.17735	WP_009893746.1
electron transfer flavoprotein subunit beta CDS	UAB_RS0205165	forward	4.5	0.000499849	43.1974	4.5	5.85499	1.40611	3.12789e-05	4.16395	WP_003437555.1
peptidyl-prolyl cis-trans isomerase CDS	UAB_RS0218810	reverse	4.5	0.000501967	38.1395	4.5	5.72431	1.37578	3.17194e-05	4.16076	WP_009892066.1
N-acetyltransferase CDS	UAB_RS0205770	forward	4.5	0.000537195	43.1067	4.5	5.84558	1.41094	3.4275e-05	4.14303	WP_009895952.1
hypothetical protein CDS	UAB_RS0210490	forward	4.4	0.00057907	374.087	4.4	5.12524	1.24291	3.73021e-05	4.12358	WP_009902809.1
spore coat associated protein CotJA CDS	UAB_RS0213240	forward	4.4	0.000597891	51.0798	4.4	6.00773	1.4603	3.88813e-05	4.11403	WP_003416732.1
acetyl-CoA C-acetyltransferase CDS	UAB_RS0214695	forward	4.4	0.000612166	179.646	4.4	5.98821	1.45826	4.01851e-05	4.10641	WP_009897857.1
cell wall-binding repeat 2 family protein CDS	UAB_RS0215305	reverse	4.4	0.000641873	39.2798	4.4	5.73582	1.40201	4.29228e-05	4.09116	WP_021368758.1
hypothetical protein CDS	UAB_RS0215840	reverse	4.4	0.000641873	93.7292	4.4	5.32888	1.30209	4.26649e-05	4.09255	WP_003426769.1
cupin domain-containing protein CDS	UAB_RS0210495	forward	4.3	0.000677269	79.4014	4.3	4.20127	1.03191	4.67451e-05	4.07133	WP_003435528.1
PTS mannose/fructose/sorbose transporter subunitIIB CDS	UAB_RS0216365	reverse	4.3	0.000677269	163.964	-4.3	-2.91869	0.717069	4.69518e-05	-4.0703	WP_009891383.1
iron hydrogenase CDS	UAB_RS0218080	reverse	4.3	0.000677269	37.8366	4.3	5.69127	1.39773	4.66495e-05	4.07181	WP_011861902.1
antitoxin CDS	UAB_RS0218615	reverse	4.3	0.000677269	38.746	4.3	5.71578	1.4038	4.66805e-05	4.07165	WP_003421359.1
hydrolase CDS	UAB_RS0203960	reverse	4.3	0.000683063	46.1832	4.3	5.89186	1.44908	4.78434e-05	4.06592	WP_009902004.1
spoIIE CDS	UAB_RS0218760	reverse	4.3	0.000683063	44.1166	4.3	5.84548	1.43828	4.81916e-05	4.06423	WP_003437858.1
membrane protein CDS	UAB_RS0205285	forward	4.3	0.00073451	230.427	4.3	4.39097	1.08547	5.22719e-05	4.04523	WP_004454238.1
recombinase family protein CDS	UAB_RS2000000221225	forward	4.3	0.000753896	114.885	-4.3	-2.61511	0.647768	5.4114e-05	-4.03711	WP_021378916.1
hypothetical protein CDS	UAB_RS0202840	reverse	4.3	0.00075479	190.384	4.3	4.86994	1.20697	5.46413e-05	4.03483	WP_009895380.1
spore coat associated protein CotJA CDS	UAB_RS0204075	forward	4.3	0.000759313	39.5975	4.3	5.72732	1.42066	5.54345e-05	4.03145	WP_003429541.1
phosphohydrolase CDS	UAB_RS0208230	reverse	4.2	0.000768058	34.8436	4.2	5.5931	1.38897	5.65442e-05	4.02679	WP_009896384.1
AraC family transcriptional regulator CDS	UAB_RS0206260	forward	4.2	0.00081275	35.8879	4.2	5.61878	1.4008	6.04334e-05	4.01111	WP_003438032.1
hypothetical protein CDS	UAB_RS0215825	reverse	4.2	0.00081275	63.3024	4.2	5.38186	1.34226	6.08316e-05	4.00956	WP_003422659.1
hypothetical protein CDS	UAB_RS0201420	forward	4.2	0.000817097	77.3188	4.2	4.79275	1.19628	6.16583e-05	4.00637	WP_003420704.1
hypothetical protein CDS	UAB_RS0213305	reverse	4.2	0.000851402	39.0251	4.2	5.7001	1.42765	6.53365e-05	3.99266	WP_003416703.1
nitroreductase CDS	UAB_RS0214155	reverse	4.2	0.000851402	37.6636	4.2	5.66354	1.41799	6.49518e-05	3.99406	WP_004454888.1
whiA CDS	UAB_RS02000000221045	reverse	4.2	0.000851402	41.223	4.2	5.75408	1.44179	6.58139e-05	3.99093
TIGR00299 family protein CDS	UAB_RS0202105	forward	4.1	0.000914216	34.4511	4.1	5.56547	1.40179	7.17912e-05	3.97027	WP_009901695.1
aminopeptidase CDS	UAB_RS0206120	forward	4.1	0.000914216	32.2338	4.1	5.49775	1.38428	7.14032e-05	3.97156	WP_009902261.1
protein UtxA CDS	UAB_RS0204395	forward	4.1	0.00091646	55.7223	4.1	5.3096	1.33816	7.25297e-05	3.96783	WP_003434540.1
amidohydrolase CDS	UAB_RS0206190	forward	4.1	0.00093236	35.3677	4.1	5.59043	1.41105	7.436e-05	3.96189	WP_009902264.1
glpK CDS	UAB_RS0204845	forward	4.1	0.00101205	52.1486	4.1	5.96753	1.51514	8.19574e-05	3.9386	WP_009902132.1
hypothetical protein CDS	UAB_RS0206095	forward	4.1	0.00101205	1969.73	4.1	4.85235	1.23152	8.14397e-05	3.94012	WP_003437985.1
spore coat protein CDS	UAB_RS0219155	reverse	4.1	0.00101997	45.9521	4.1	5.84464	1.48533	8.32246e-05	3.93492	WP_009898760.1
hypothetical protein CDS	UAB_RS0212930	reverse	4.1	0.00106178	53.0656	4.1	5.98023	1.52422	8.72873e-05	3.92346	WP_003430736.1
dicarboxylate/amino acid:cation symporter CDS	UAB_RS0214785	reverse	4.1	0.0010631	308.101	4.1	3.67251	0.936538	8.8048e-05	3.92137	WP_009893711.1
prdC CDS	UAB_RS0217625	reverse	4.1	0.00106442	638.767	-4.1	-2.48095	0.633011	8.88104e-05	-3.91929	WP_003431873.1
translation initiation factor IF-1 CDS	UAB_RS0201240	forward	4	0.00107902	81.1788	4	3.77632	0.964765	9.06903e-05	3.91424	WP_003421127.1
ATP synthase subunit alpha CDS	UAB_RS0218655	reverse	4	0.00117696	376.552	-4	-2.30552	0.592456	9.96448e-05	-3.89146	WP_003421367.1
energy-coupling factor ABC transporter permease CDS	UAB_RS0202900	forward	4	0.00118966	444.187	4	2.96385	0.762807	0.000102138	3.88546	WP_009895388.1
quinone oxidoreductase CDS	UAB_RS0215560	reverse	4	0.00118966	35.3972	4	5.56742	1.43292	0.00010218	3.88536	WP_003436791.1
N-acetylmuramoyl-L-alanine amidase CDS	UAB_RS0212115	reverse	4	0.00118983	73.56	4	4.07856	1.0502	0.000102924	3.88359	WP_003433910.1
site-specific integrase CDS	UAB_RS0207040	forward	4	0.00121545	177.098	4	4.5087	1.16303	0.000105886	3.87669	WP_009902371.1
gap CDS	UAB_RS0210085	forward	4	0.00122364	84.88	4	4.83235	1.24881	0.000109031	3.86956	WP_003430259.1
2,3-bisphosphoglycerate-independent phosphoglycerate mutase CDS	UAB_RS0217170	reverse	4	0.00122364	256.286	-4	-3.05457	0.789643	0.000109602	-3.86829	WP_025992040.1
glycosyltransferase family 2 protein CDS	UAB_RS0218150	reverse	4	0.00122364	64.952	4	4.14316	1.07039	0.000108519	3.87071	WP_009903719.1
porphobilinogen synthase CDS	UAB_RS0218390	reverse	4	0.00122364	33.7593	4	5.51738	1.425	0.000108014	3.87185	WP_009903754.1
hydrolase CDS	UAB_RS0203030	forward	3.9	0.00125763	28.815	3.9	5.3497	1.38655	0.00011419	3.85828	WP_009888208.1
nucleotide exchange factor GrpE CDS	UAB_RS0213575	reverse	3.9	0.00125763	47.9517	3.9	5.12453	1.32797	0.000113894	3.85891	WP_025992033.1
amino-acid racemase CDS	UAB_RS0215435	forward	3.9	0.00127728	36.6553	3.9	5.59224	1.45146	0.000116758	3.85284	WP_009897984.1
NAD-dependent alcohol dehydrogenase CDS	UAB_RS0212920	reverse	3.9	0.00130198	77.0441	3.9	6.29052	1.63538	0.000119814	3.84651	WP_009903149.1
lpdA CDS	UAB_RS0204755	forward	3.9	0.0013304	94.5319	3.9	4.01985	1.04695	0.000123246	3.83958	WP_003436922.1
iron hydrogenase CDS	UAB_RS0205585	forward	3.9	0.00133859	28.8785	3.9	5.34604	1.39393	0.000125446	3.83523	WP_009888725.1
(Fe-S)-binding protein CDS	UAB_RS0208275	forward	3.9	0.00133859	29.2392	3.9	5.35807	1.39779	0.000126468	3.83324	WP_003438661.1
DUF2156 domain-containing protein CDS	UAB_RS0213650	reverse	3.9	0.00133859	120.595	-3.9	-2.80468	0.731391	0.000125704	-3.83473	WP_009897666.1
flavin reductase family protein CDS	UAB_RS0211780	reverse	3.9	0.00133889	29.5844	3.9	5.36976	1.40144	0.000127318	3.83159	WP_003434028.1
spore coat protein CotJB CDS	UAB_RS0204080	forward	3.9	0.00134315	37.8016	3.9	5.61716	1.4672	0.000128927	3.8285	WP_003438891.1
phosphoesterase CDS	UAB_RS0219650	reverse	3.9	0.00134315	29.0492	3.9	5.34916	1.3975	0.000129371	3.82765	WP_003429268.1
PFL family protein CDS	UAB_RS0214430	reverse	3.9	0.00136592	94.4952	3.9	3.87674	1.01434	0.000132402	3.82195	WP_003426939.1
succinate-semialdehyde dehydrogenase CDS	UAB_RS0212940	reverse	3.9	0.00141244	160.028	3.9	5.76932	1.5135	0.000137898	3.81191	WP_004454646.1
zinc metallopeptidase CDS	UAB_RS0214205	reverse	3.9	0.00141244	176.662	-3.9	-3.48057	0.913766	0.000139511	-3.80903	WP_003416253.1
sugar ABC transporter substrate-binding protein CDS	UAB_RS0214545	reverse	3.9	0.00141244	77.9392	3.9	4.7311	1.24168	0.000138828	3.81025	WP_004454961.1
sigma-54-dependent Fis family transcriptional regulator CDS	UAB_RS0203390	forward	3.8	0.00143769	29.8211	3.8	5.36858	1.41164	0.000142904	3.80309	WP_009901901.1
NfeD family protein CDS	UAB_RS0205520	forward	3.8	0.00143769	33.185	3.8	5.47653	1.4424	0.00014657	3.79681	WP_003437174.1
proline/glycine betaine ABC transporter ATP-binding protein CDS	UAB_RS0205625	forward	3.8	0.00143769	34.2462	3.8	5.50784	1.45112	0.000147297	3.79558	WP_009895930.1
flavin reductase CDS	UAB_RS0213225	reverse	3.8	0.00143769	34.1071	3.8	5.5047	1.44913	0.000145502	3.79862	WP_004454695.1
homocysteine S-methyltransferase CDS	UAB_RS0219315	reverse	3.8	0.00143769	27.9484	3.8	5.30184	1.39561	0.000145313	3.79894	WP_009903830.1
hypothetical protein CDS	UAB_RS0219445	reverse	3.8	0.00143769	32.1393	3.8	5.44438	1.43364	0.000146109	3.79759	WP_003435770.1
alanine--glyoxylate aminotransferase family protein CDS	UAB_RS0205710	forward	3.8	0.00149067	27.8277	3.8	5.29246	1.39823	0.00015364	3.78511	WP_009888750.1
Asp23/Gls24 family envelope stress response protein CDS	UAB_RS0214095	reverse	3.8	0.00149707	29.9707	3.8	5.36778	1.41908	0.000155218	3.78257	WP_003431114.1
cation-translocating P-type ATPase CDS	UAB_RS0213780	reverse	3.8	0.00153001	32.4608	3.8	5.44724	1.44272	0.000159572	3.77568	WP_009893623.1
hrcA CDS	UAB_RS0213580	reverse	3.8	0.00153381	52.3054	3.8	3.85324	1.0211	0.000160909	3.7736	WP_004454754.1
1-phosphofructokinase CDS	UAB_RS0216440	reverse	3.7	0.00175895	95.2812	-3.7	-5.13792	1.37457	0.000185607	-3.73784	WP_009891391.1
enoyl-CoA hydratase CDS	UAB_RS0205145	forward	3.7	0.001878	29.813	3.7	5.34424	1.43723	0.000200474	3.71842	WP_032512424.1
transcriptional regulator CDS	UAB_RS0211480	reverse	3.7	0.001878	29.4858	3.7	5.33222	1.43348	0.000199405	3.71977	WP_003428999.1
gap CDS	UAB_RS0217185	reverse	3.7	0.0019011	489.777	-3.7	-2.85607	0.769027	0.000204106	-3.71388	WP_003421962.1
electron transfer flavoprotein subunit alpha CDS	UAB_RS0206495	forward	3.7	0.00191353	150.303	-3.7	-2.72822	0.735214	0.000206614	-3.71079	WP_011861132.1
electron transport complex protein RnfA CDS	UAB_RS0206345	forward	3.6	0.00224601	42.6009	3.6	4.38418	1.19599	0.000246648	3.66572	WP_003419046.1
hypothetical protein CDS	UAB_RS0206870	forward	3.6	0.00224601	25.5878	3.6	5.17309	1.41084	0.000245717	3.66668	WP_003437221.1
iron transporter FeoA CDS	UAB_RS0209960	reverse	3.6	0.00224601	53.3414	3.6	4.61271	1.25821	0.000246286	3.66609	WP_003423664.1
hypothetical protein CDS	UAB_RS0208665	forward	3.6	0.00246499	25.9678	3.6	5.17954	1.42279	0.000272208	3.64041	WP_003429769.1
ornithine cyclodeaminase CDS	UAB_RS0203800	forward	3.6	0.00250784	24.3538	3.6	5.113	1.40708	0.000279324	3.63376	WP_003439110.1
hypothetical protein CDS	UAB_RS0214105	reverse	3.6	0.00250784	65.524	3.6	3.8971	1.07266	0.000280016	3.63312	WP_009893656.1
beta-ketoacyl-ACP reductase CDS	UAB_RS0206555	forward	3.5	0.00254996	110.079	-3.5	-2.71276	0.747852	0.000286284	-3.62741	WP_003428442.1
VWA domain-containing protein CDS	UAB_RS0212455	reverse	3.5	0.00255703	28.1621	3.5	5.25768	1.45033	0.000288775	3.62517	WP_009903109.1
succinyl-CoA--3-ketoacid-CoA transferase CDS	UAB_RS0214705	forward	3.5	0.00255703	56.1033	3.5	5.90622	1.6298	0.000290215	3.62388	WP_009897858.1
sigma-54-dependent Fis family transcriptional regulator CDS	UAB_RS0217610	reverse	3.5	0.00262157	25.4798	3.5	5.15416	1.42536	0.000299149	3.61604	WP_003428097.1
flagellar M-ring protein FliF CDS	UAB_RS0202515	forward	3.5	0.0026772	45.7726	3.5	4.42627	1.22638	0.000307139	3.6092	WP_009901746.1
cell division protein FtsH CDS	UAB_RS0204530	reverse	3.5	0.00268214	25.3494	3.5	5.14504	1.42736	0.000312642	3.60459	WP_003439135.1
iron hydrogenase CDS	UAB_RS0205590	forward	3.5	0.00268214	23.7907	3.5	5.08121	1.40882	0.000310103	3.60671	WP_009895925.1
hypothetical protein CDS	UAB_RS0212490	reverse	3.5	0.00268214	30.7309	3.5	5.33736	1.48024	0.00031127	3.60574	WP_003440234.1
yyaC CDS	UAB_RS0201495	reverse	3.5	0.00277347	30.6854	3.5	5.33096	1.48308	0.000324989	3.59452	WP_003421842.1
eam CDS	UAB_RS0212475	reverse	3.5	0.00278398	62.2892	3.5	4.44158	1.23646	0.00032793	3.59217	WP_003430434.1
Clp protease CDS	UAB_RS0207505	forward	3.5	0.00292462	26.284	3.5	5.17424	1.44614	0.000346289	3.57796	WP_003428224.1
MATE family efflux transporter CDS	UAB_RS0208650	forward	3.4	0.00298447	207.669	-3.4	-3.16721	0.886849	0.000355207	-3.5713	WP_003436703.1
hypothetical protein CDS	UAB_RS0204410	reverse	3.4	0.00299277	46.1708	3.4	4.42759	1.24049	0.00035803	3.56923	WP_004454330.1
pyrroline-5-carboxylate reductase CDS	UAB_RS0217915	reverse	3.4	0.00299366	26.6683	3.4	5.18299	1.45271	0.000359974	3.56781	WP_009898446.1
DegV family protein CDS	UAB_RS0203915	forward	3.4	0.00301225	25.3399	3.4	5.13265	1.43979	0.000364058	3.56485	WP_003438997.1
haloacid dehalogenase CDS	UAB_RS0202830	reverse	3.4	0.00305176	29.5051	3.4	5.27982	1.4837	0.000372894	3.55856	WP_003421079.1
cbiQ CDS	UAB_RS0202910	forward	3.4	0.00305176	38.0471	3.4	4.80238	1.34994	0.000374449	3.55747	WP_003434199.1
indolepyruvate oxidoreductase subunit CDS	UAB_RS0213145	reverse	3.4	0.00305176	223.977	3.4	4.63974	1.30359	0.000371986	3.5592	WP_009903167.1
mannonate oxidoreductase CDS	UAB_RS0218335	reverse	3.4	0.00312051	27.9735	3.4	5.22479	1.47165	0.000384799	3.5503	WP_009903750.1
fusA CDS	UAB_RS0200860	forward	3.4	0.00312218	165.421	3.4	4.58051	1.2907	0.000386921	3.54885	WP_009901543.1
N-acetyltransferase CDS	UAB_RS0210865	reverse	3.4	0.00313213	26.2145	3.4	5.15998	1.45486	0.000390075	3.54671	WP_009889920.1
hflX CDS	UAB_RS0212245	reverse	3.4	0.00316853	26.8668	3.4	5.18382	1.46338	0.000396552	3.54237	WP_011861493.1
CoA transferase CDS	UAB_RS0205155	forward	3.4	0.00330111	48.2585	3.4	4.54721	1.28807	0.00041517	3.53025	WP_032506535.1
CBS domain-containing protein CDS	UAB_RS0207675	forward	3.4	0.00335421	24.3318	3.4	5.07863	1.44085	0.000423907	3.52473	WP_009889129.1
LysR family transcriptional regulator CDS	UAB_RS0215015	forward	3.4	0.00344772	23.2239	3.4	5.02822	1.43003	0.000437839	3.51616	WP_004454143.1
hypothetical protein CDS	UAB_RS0202820	forward	3.3	0.00356037	22.3761	3.3	4.98845	1.42322	0.000456513	3.50505	WP_003425143.1
ABC transporter permease CDS	UAB_RS0203490	forward	3.3	0.00356037	194.447	-3.3	-3.17299	0.905025	0.000454947	-3.50597	WP_009901931.1
ABC transporter permease CDS	UAB_RS0210610	reverse	3.3	0.0035649	37.2006	3.3	5.48175	1.56467	0.000459281	3.50345	WP_003435446.1
aliphatic sulfonates ABC transporter substrate-binding protein CDS	UAB_RS0215980	reverse	3.3	0.00357306	9.42394	-3.3	-6.76435	1.93181	0.000462525	-3.50157	WP_003429089.1
xylA CDS	UAB_RS0216345	reverse	3.3	0.00361031	193.439	-3.3	-3.09687	0.885441	0.000469562	-3.49754	WP_009898127.1
AraC family transcriptional regulator CDS	UAB_RS0203470	forward	3.3	0.00369747	22.4997	3.3	4.988	1.42926	0.000483166	3.48992	WP_009901923.1
hypothetical protein CDS	UAB_RS0203825	forward	3.3	0.00374966	26.0336	3.3	5.13305	1.47293	0.000492287	3.48492	WP_009888342.1
sensor histidine kinase CDS	UAB_RS0210645	forward	3.3	0.00380806	22.2364	3.3	4.97399	1.4295	0.00050229	3.47953	WP_009902832.1
cytochrome C biogenesis protein CcmE CDS	UAB_RS0214715	forward	3.3	0.00381561	37.1091	3.3	5.46822	1.57234	0.000505627	3.47776	WP_004454996.1
toxic anion resistance protein CDS	UAB_RS0212910	reverse	3.3	0.00389734	22.6274	3.3	4.98953	1.43756	0.000518848	3.47083	WP_004454642.1
UDP-diphosphatase CDS	UAB_RS0207555	reverse	3.3	0.00393811	23.5888	3.3	5.02927	1.4507	0.000526692	3.4668	WP_003438350.1
bifunctional ADP-dependent NAD(P)H-hydrate dehydratase/NAD(P)H-hydrate epimerase CDS	UAB_RS0205515	forward	3.3	0.00395372	23.7504	3.3	5.03536	1.45393	0.00053363	3.46328	WP_009892822.1
SPOR domain-containing protein CDS	UAB_RS0214910	reverse	3.3	0.00395372	24.0743	3.3	5.04898	1.45768	0.000532771	3.46371	WP_021403625.1
PTS galactitol transporter subunit IIB CDS	UAB_RS0206175	forward	3.3	0.0040512	23.5983	3.3	5.02667	1.45469	0.000549274	3.4555	WP_003428537.1
beta-aspartyl-peptidase CDS	UAB_RS0209925	forward	3.3	0.00409976	22.1584	3.3	4.96042	1.43736	0.000558373	3.45107	WP_004454406.1
hypothetical protein CDS	UAB_RS0209995	reverse	3.2	0.00411946	23.8865	3.2	5.03648	1.46046	0.000563582	3.44856	WP_003430242.1
YlmC/YmxH family sporulation protein CDS	UAB_RS0207495	forward	3.2	0.00412002	22.513	3.2	4.97681	1.44368	0.000566186	3.44732	WP_003419503.1
rod shape-determining protein CDS	UAB_RS0201485	forward	3.2	0.0041353	23.8277	3.2	5.03227	1.46149	0.000574786	3.44324	WP_009901591.1
amidohydrolase CDS	UAB_RS0205380	forward	3.2	0.0041353	22.8898	3.2	4.99084	1.44968	0.000575897	3.44272	WP_004453606.1
hypothetical protein CDS	UAB_RS0219400	forward	3.2	0.0041353	28.3661	3.2	5.20219	1.51082	0.000574701	3.44328	WP_009892191.1
penicillin-binding protein CDS	UAB_RS0203815	forward	3.2	0.00421493	23.8543	3.2	5.03184	1.46437	0.000589996	3.43617	WP_009888340.1
clpB CDS	UAB_RS0211245	reverse	3.2	0.00421493	29.3961	3.2	5.23285	1.52331	0.00059216	3.43518	WP_003435194.1
5-aminoimidazole-4-carboxamide ribonucleotide transformylase CDS	UAB_RS0205340	forward	3.2	0.00424632	25.6329	3.2	5.10021	1.48608	0.000599174	3.43199	WP_004453621.1
hypothetical protein CDS	UAB_RS0219705	forward	3.2	0.00428002	22.9227	3.2	4.98833	1.45489	0.000606556	3.42867	WP_009903853.1
two-component sensor histidine kinase CDS	UAB_RS0213725	reverse	3.2	0.00434595	22.547	3.2	4.97098	1.45208	0.000618564	3.42334	WP_009903215.1
DUF2935 domain-containing protein CDS	UAB_RS0208485	reverse	3.2	0.00453364	58.3207	3.2	4.31168	1.26418	0.00064806	3.41066	WP_003439363.1
cdhC CDS	UAB_RS0204780	forward	3.2	0.00454165	590.168	3.2	3.31992	0.973903	0.000652298	3.40888	WP_003418359.1
ATP-binding protein CDS	UAB_RS0209875	reverse	3.2	0.00454165	21.2617	3.2	4.90703	1.44041	0.000657565	3.40669	WP_003430209.1
pyruvate, phosphate dikinase CDS	UAB_RS0213295	reverse	3.2	0.00454165	328.582	3.2	4.46895	1.31142	0.000655107	3.40771	WP_009890612.1
chitooligosaccharide deacetylase CDS	UAB_RS0215750	reverse	3.2	0.00481739	49.8779	3.2	4.1578	1.22712	0.000703399	3.38825	WP_003439691.1
cell wall-binding repeat-containing protein CDS	UAB_RS0217285	forward	3.2	0.00481739	20.6107	3.2	4.86904	1.4368	0.000701957	3.38881	WP_009903618.1
DUF378 domain-containing protein CDS	UAB_RS0219070	reverse	3.1	0.00494669	26.1523	3.1	5.10074	1.50917	0.000725312	3.37983	WP_003427633.1
cell division protein SepF CDS	UAB_RS0214410	reverse	3.1	0.00501605	22.8926	3.1	4.96882	1.47231	0.000738559	3.37485	WP_003416162.1
PTS sugar transporter subunit IIB CDS	UAB_RS0209195	forward	3.1	0.00503839	21.5817	3.1	4.91156	1.45636	0.00074494	3.37248	WP_003436486.1
ethanolamine transporter CDS	UAB_RS0210655	forward	3.1	0.0050753	19.4176	3.1	4.8028	1.42545	0.00075351	3.36933	WP_009902834.1
spoIVA CDS	UAB_RS0214445	reverse	3.1	0.00508479	120.168	3.1	4.2024	1.24786	0.000758039	3.36768	WP_004454943.1
amino acid amidase CDS	UAB_RS0207900	reverse	3.1	0.00513049	53.2568	3.1	4.20867	1.25145	0.000770886	3.36304	WP_009889182.1
glycine/betaine reductase C CDS	UAB_RS0212975	reverse	3.1	0.00513049	214.849	3.1	4.09781	1.21852	0.000771148	3.36295	WP_009897537.1
ferredoxin CDS	UAB_RS0204790	forward	3.1	0.0052703	22.3022	3.1	4.93464	1.47159	0.000798628	3.35327	WP_003436926.1
L-lactate dehydrogenase CDS	UAB_RS0212010	forward	3.1	0.0052703	27.1837	3.1	5.12659	1.52841	0.000795933	3.35421	WP_003433957.1
nucleotide pyrophosphohydrolase CDS	UAB_RS0207405	reverse	3.1	0.00536967	27.3616	3.1	5.13061	1.53291	0.000816981	3.34698	WP_003428248.1
septum site-determining protein MinC CDS	UAB_RS0206385	forward	3.1	0.00537823	43.8503	3.1	3.58944	1.07294	0.000821582	3.34542	WP_003428479.1
spoVAD CDS	UAB_RS0205015	forward	3.1	0.00538122	20.1928	3.1	4.83542	1.44641	0.000828641	3.34305	WP_003437476.1
hydroxylamine reductase CDS	UAB_RS0212030	reverse	3.1	0.00538122	142.756	-3.1	-4.87394	1.4575	0.00082566	-3.34405	WP_003433949.1
DNA mismatch repair protein MutS CDS	UAB_RS0210995	reverse	3.1	0.00547002	19.898	3.1	4.81836	1.44375	0.000845672	3.3374	WP_009902880.1
cell wall-binding repeat-containing protein CDS	UAB_RS0210280	forward	3.1	0.00551089	24.2412	3.1	5.01065	1.50279	0.000855371	3.33423	WP_077718191.1
aspartate-semialdehyde dehydrogenase CDS	UAB_RS0217495	forward	3.1	0.00560134	220.921	-3.1	-2.84574	0.854937	0.000872847	-3.3286	WP_003422061.1
carbon monoxide dehydrogenase CDS	UAB_RS0204760	forward	3.1	0.00564451	111.442	3.1	3.644	1.09654	0.000889963	3.32318	WP_003418348.1
copper chaperone CDS	UAB_RS0206300	forward	3.1	0.00564451	26.277	3.1	5.08373	1.5293	0.000886672	3.32422	WP_003428495.1
carbon starvation protein A CDS	UAB_RS0213105	forward	3.1	0.00564451	92.3328	3.1	3.3636	1.01197	0.000887989	3.3238	WP_009890565.1
transketolase CDS	UAB_RS0218600	reverse	3	0.00574337	126.447	-3	-2.25235	0.679202	0.000912596	-3.31617	WP_009903779.1
hypothetical protein CDS	UAB_RS0218780	reverse	3	0.00574337	20.2249	3	4.82864	1.45575	0.000910056	3.31695	WP_003421411.1
peptidase S41 CDS	UAB_RS0218580	reverse	3	0.00581339	21.1581	3	4.86977	1.47047	0.00092729	3.31171	WP_003437815.1
hypothetical protein CDS	UAB_RS02000000220585	forward	3	0.00581512	23.7014	3	4.98012	1.50432	0.000931133	3.31055	WP_003428796.1
plsY CDS	UAB_RS0214475	reverse	3	0.00587497	19.1565	3	4.7694	1.44238	0.000944321	3.30661	WP_003426957.1
recombinase family protein CDS	UAB_RS0206800	reverse	3	0.0059713	19.5608	3	4.78859	1.45066	0.000963467	3.30098	WP_003438169.1
DUF3298 domain-containing protein CDS	UAB_RS0219225	reverse	3	0.00626233	39.02	3	4.17999	1.27185	0.00101427	3.28654	WP_009898771.1
glycogen synthase CDS	UAB_RS0205540	forward	3	0.00650593	20.5558	3	4.82963	1.47483	0.00105771	3.27471	WP_003437171.1
recA CDS	UAB_RS0207530	forward	3	0.00651495	19.8378	3	4.7951	1.46494	0.00106318	3.27325	WP_003428218.1
nagA CDS	UAB_RS0218570	forward	3	0.00676134	18.684	3	4.73176	1.45071	0.00110753	3.26168	WP_009903776.1
transporter CDS	UAB_RS0201590	forward	3	0.00677679	38.5116	3	5.40412	1.65826	0.00111838	3.25892	WP_011860648.1
clpP CDS	UAB_RS0218155	reverse	3	0.00677679	26.0077	3	5.05008	1.54932	0.00111592	3.25954	WP_003436212.1
diguanylate kinase CDS	UAB_RS0204655	forward	2.9	0.0068201	42.7481	2.9	4.27787	1.31424	0.00113389	3.25501	WP_009902107.1
taurine ABC transporter ATP-binding protein CDS	UAB_RS0210740	reverse	2.9	0.0068201	26.4148	2.9	5.06237	1.55486	0.00113062	3.25583	WP_003435382.1
PTS sorbitol transporter subunit IIB CDS	UAB_RS2000000221340	forward	2.9	0.00692682	18.6273	2.9	4.72518	1.45411	0.00115589	3.24955	WP_003418410.1
hypothetical protein CDS	UAB_RS0202765	forward	2.9	0.00700375	20.3538	2.9	4.80958	1.48246	0.00117732	3.24432	WP_003421054.1
ABC transporter ATP-binding protein CDS	UAB_RS0205425	forward	2.9	0.00700375	20.6571	2.9	4.82443	1.48658	0.00117316	3.24533	WP_004454205.1
ethanolamine utilization protein EutH CDS	UAB_RS0210710	forward	2.9	0.00710834	21.9167	2.9	4.87841	1.50612	0.00119926	3.23906	WP_009897061.1
alanine--glyoxylate aminotransferase family protein CDS	UAB_RS0204840	reverse	2.9	0.00711133	49.1239	2.9	4.50477	1.39259	0.00121722	3.23482	WP_009902130.1
MurR/RpiR family transcriptional regulator CDS	UAB_RS0211395	reverse	2.9	0.00711133	72.1972	2.9	3.23804	1.00082	0.00121481	3.23538	WP_003424273.1
MFS transporter CDS	UAB_RS0212520	reverse	2.9	0.00711133	19.8239	2.9	4.78047	1.47718	0.0012113	3.2362	WP_003430410.1
rubrerythrin family protein CDS	UAB_RS0215570	forward	2.9	0.00711133	18.9029	2.9	4.73524	1.46344	0.00121351	3.23568	WP_003426696.1
lactate utilization protein CDS	UAB_RS0211460	reverse	2.9	0.00711527	22.1321	2.9	4.88601	1.511	0.00122225	3.23364	WP_003435129.1
fliG CDS	UAB_RS0202520	forward	2.9	0.00723428	19.88	2.9	4.77892	1.48098	0.00125157	3.22686	WP_009901747.1
LexA repressor CDS	UAB_RS0210760	reverse	2.9	0.00723428	96.6913	2.9	3.93724	1.21991	0.00124888	3.22748	WP_009897067.1
multidrug transporter CDS	UAB_RS02000000220770	forward	2.9	0.0072848	43.6526	2.9	3.97043	1.23158	0.00126478	3.22385
MFS transporter CDS	UAB_RS0212510	forward	2.9	0.00728876	20.8544	2.9	4.8255	1.49792	0.0012754	3.22146	WP_009903115.1
TetR/AcrR family transcriptional regulator CDS	UAB_RS0213920	forward	2.9	0.00728876	48.7633	2.9	4.07172	1.26424	0.00127889	3.22068	WP_009903228.1
methionyl-tRNA formyltransferase CDS	UAB_RS0214215	reverse	2.9	0.00728876	22.4706	2.9	4.89629	1.51955	0.00127214	3.22219	WP_003431156.1
hisD CDS	UAB_RS0209080	forward	2.9	0.0076751	20.1888	2.9	4.78594	1.49335	0.00135138	3.20484	WP_009902633.1
phosphatidylethanolamine-binding protein CDS	UAB_RS0217145	forward	2.9	0.00778355	37.3518	2.9	4.11435	1.28582	0.00137525	3.1998	WP_003434976.1
DUF3795 domain-containing protein CDS	UAB_RS0204420	reverse	2.9	0.00783922	19.1663	2.9	4.73495	1.48118	0.0013899	3.19674	WP_003426848.1
acetyl-CoA hydrolase CDS	UAB_RS0212945	reverse	2.9	0.00788115	94.7867	2.9	5.13446	1.60743	0.00140217	3.1942	WP_004454647.1
aspartate aminotransferase CDS	UAB_RS0213150	reverse	2.8	0.00792934	66.9816	2.8	4.15786	1.30281	0.00141561	3.19145	WP_004454678.1
hydantoinase CDS	UAB_RS0209810	forward	2.8	0.00800996	30.8153	2.8	5.17472	1.62343	0.00143491	3.18753	WP_004454432.1
hypothetical protein CDS	UAB_RS0210875	forward	2.8	0.00829344	140.529	2.8	2.52903	0.796175	0.00149078	3.17647	WP_003424103.1
ATP--guanido phosphotransferase CDS	UAB_RS0200875	forward	2.8	0.00838491	17.6408	2.8	4.64287	1.46356	0.00151237	3.1723	WP_009901545.1
glyoxalase CDS	UAB_RS0206855	forward	2.8	0.00846349	18.1973	2.8	4.67238	1.47478	0.00153399	3.16818	WP_003437214.1
hypothetical protein CDS	UAB_RS0215315	reverse	2.8	0.00846349	392.576	-2.8	-2.11904	0.668969	0.00153693	-3.16762	WP_009903330.1
Fis family transcriptional regulator CDS	UAB_RS0203130	forward	2.8	0.00861401	17.5919	2.8	4.63695	1.46711	0.00157449	3.16059	WP_003434571.1
4-hydroxybutyryl-CoA dehydratase CDS	UAB_RS0212935	reverse	2.8	0.00861401	234.285	2.8	4.75699	1.50559	0.00158012	3.15955	WP_003430738.1
hypothetical protein CDS	UAB_RS0216125	reverse	2.8	0.00861401	29.9023	2.8	5.13521	1.62523	0.00157946	3.15967	WP_009903399.1
transposase CDS	UAB_RS0210265	reverse	2.8	0.00865074	16.9256	2.8	4.59845	1.45643	0.00159216	3.15734	WP_009902775.1
xanthine dehydrogenase accessory factor CDS	UAB_RS0208755	forward	2.8	0.00871461	16.6529	2.8	4.58087	1.45274	0.00161461	3.15325	WP_009902575.1
mannonate oxidoreductase CDS	UAB_RS0211910	reverse	2.8	0.00871461	17.3488	2.8	4.62254	1.46566	0.00161108	3.15389	WP_009903043.1
dltB CDS	UAB_RS0215605	reverse	2.8	0.00891211	18.2004	2.8	4.66784	1.48386	0.00165667	3.14574	WP_009898018.1
phosphosugar isomerase CDS	UAB_RS0217885	reverse	2.8	0.00903056	19.3751	2.8	4.72484	1.50429	0.00168423	3.14091	WP_003432374.1
UDP-N-acetylenolpyruvoylglucosamine reductase CDS	UAB_RS0218305	reverse	2.8	0.00908262	16.5425	2.8	4.56961	1.45609	0.00169951	3.13827	WP_009898639.1
serine--tRNA ligase CDS	UAB_RS0200745	forward	2.8	0.00913688	54.4943	2.8	2.78338	0.887681	0.00171527	3.13556	WP_003435562.1
sigF CDS	UAB_RS0205005	forward	2.7	0.00954681	16.1623	2.7	4.54158	1.45484	0.00179808	3.1217	WP_003418417.1
pyk CDS	UAB_RS0218265	reverse	2.7	0.00988584	216.175	-2.7	-2.17397	0.698924	0.001868	-3.11045	WP_009903738.1
hypothetical protein CDS	UAB_RS0208960	forward	2.7	0.00999062	20.8882	2.7	4.7837	1.53996	0.00189393	3.10638	WP_009902611.1
D-alanine--D-alanine ligase CDS	UAB_RS0207965	reverse	2.7	0.0102013	18.7642	2.7	4.67712	1.50958	0.00194638	3.09829	WP_009902484.1
ATP-binding protein CDS	UAB_RS0218000	reverse	2.7	0.0102013	55.3823	2.7	4.13925	1.33566	0.00194156	3.09903	WP_003435617.1
tRNA (N(6)-L-threonylcarbamoyladenosine(37)-C(2))- methylthiotransferase MtaB CDS	UAB_RS0213500	reverse	2.7	0.0103704	20.0801	2.7	4.74035	1.53287	0.00198501	3.09247	WP_004454735.1
NUDIX hydrolase CDS	UAB_RS0210075	forward	2.7	0.0105237	16.253	2.7	4.53588	1.46927	0.00202081	3.08716	WP_009889720.1
diguanylate phosphodiesterase CDS	UAB_RS0208315	forward	2.7	0.0105557	18.7652	2.7	4.67257	1.51449	0.0020338	3.08525	WP_009902525.1
PTS glucose transporter subunit IIBC CDS	UAB_RS0216180	reverse	2.7	0.0105557	19.5766	2.7	4.71342	1.52817	0.00203991	3.08436	WP_009903415.1
4-hydroxyphenylacetate decarboxylase large subunit CDS	UAB_RS0201620	forward	2.7	0.0108228	33.6024	2.7	3.96734	1.29018	0.0021048	3.07503	WP_009901609.1
cupin CDS	UAB_RS0212505	reverse	2.7	0.0108228	17.2844	2.7	4.59109	1.49266	0.00209952	3.07578	WP_003440244.1
flavodoxin family protein CDS	UAB_RS0210300	reverse	2.7	0.0109376	16.9669	2.7	4.57163	1.48867	0.00213384	3.07094	WP_009902779.1
IclR family transcriptional regulator CDS	UAB_RS0213400	reverse	2.7	0.0112512	15.5694	2.7	4.48561	1.46514	0.00220193	3.06155	WP_003416661.1
permease CDS	UAB_RS0205150	forward	2.7	0.0114003	32.2567	2.7	3.91754	1.28165	0.00223841	3.05663	WP_003437552.1
transcriptional repressor CDS	UAB_RS0205265	forward	2.6	0.0114003	16.2784	2.6	4.52516	1.48124	0.00225076	3.05498	WP_009888638.1
Fis family transcriptional regulator CDS	UAB_RS0213155	reverse	2.6	0.0114003	20.0617	2.6	4.72609	1.5471	0.00225208	3.0548	WP_009897559.1
cell division topological specificity factor CDS	UAB_RS0206395	forward	2.6	0.0114163	19.8516	2.6	4.71603	1.54449	0.00226224	3.05345	WP_003419058.1
ATP-dependent helicase CDS	UAB_RS0204890	forward	2.6	0.0114645	20.8523	2.6	4.7599	1.55998	0.00227884	3.05126	WP_003436959.1
RNA polymerase sporulation sigma factor SigG CDS	UAB_RS0214530	reverse	2.6	0.0115132	18.5468	2.6	4.64913	1.52477	0.00229558	3.04906	WP_003416101.1
transcriptional regulator CDS	UAB_RS0207810	reverse	2.6	0.0116882	15.1168	2.6	4.44797	1.46142	0.00233765	3.0436	WP_003428144.1
cobT CDS	UAB_RS0218490	reverse	2.6	0.0117965	31.751	2.6	3.89522	1.28136	0.00236654	3.0399	WP_003437772.1
map CDS	UAB_RS0209165	reverse	2.6	0.0119155	18.2849	2.6	4.62885	1.52501	0.00240297	3.0353	WP_003430012.1
histidinol-phosphate aminotransferase CDS	UAB_RS0213775	forward	2.6	0.0119155	38.74	2.6	3.78538	1.2474	0.00240845	3.03461	WP_009903219.1
cobyric acid synthase CobQ CDS	UAB_RS0218470	reverse	2.6	0.0119155	16.0025	2.6	4.50102	1.48346	0.00241235	3.03412	WP_003437761.1
Cof-type HAD-IIB family hydrolase CDS	UAB_RS0213025	forward	2.6	0.0119723	14.8986	2.6	4.42997	1.46118	0.00243118	3.03178	WP_003430759.1
GGDEF domain-containing protein CDS	UAB_RS0204935	forward	2.6	0.0121086	15.8021	2.6	4.48543	1.48192	0.00247174	3.02678	WP_009902142.1
sulfonate/nitrate/taurine transporter ATP-binding protein CDS	UAB_RS2000000221440	reverse	2.6	0.0121086	16.3876	2.6	4.52149	1.49395	0.00247372	3.02654	WP_074014355.1
PTS sugar transporter CDS	UAB_RS0212865	reverse	2.6	0.0121324	15.2759	2.6	4.45428	1.47247	0.00248603	3.02504	WP_009903145.1
fructose 1,6-bisphosphatase CDS	UAB_RS0206600	forward	2.6	0.0123494	42.9736	2.6	3.87487	1.28359	0.00253806	3.01877	WP_009896112.1
ROK family protein CDS	UAB_RS0213555	reverse	2.6	0.0124794	18.4525	2.6	4.63225	1.53656	0.00257245	3.01469	WP_003416574.1
N-acetylmuramoyl-L-alanine amidase CDS	UAB_RS0205065	forward	2.6	0.0124818	15.6502	2.6	4.47371	1.48489	0.00258825	3.01283	WP_003437516.1
pyridoxal phosphate-dependent aminotransferase CDS	UAB_RS0207590	reverse	2.6	0.0124818	634.962	2.6	2.49519	0.82812	0.00258614	3.01308	WP_003438357.1
sulfurtransferase CDS	UAB_RS0208615	reverse	2.6	0.012515	19.4251	2.6	4.67838	1.55381	0.0026046	3.01092	WP_009902555.1
DUF554 domain-containing protein CDS	UAB_RS0210950	reverse	2.6	0.012515	15.4264	2.6	4.45934	1.4814	0.00261049	3.01023	WP_003435276.1
RtcB family protein CDS	UAB_RS0211915	reverse	2.6	0.012673	20.4979	2.6	4.72636	1.57256	0.00265123	3.00553	WP_009903045.1
MATE family efflux transporter CDS	UAB_RS0201970	reverse	2.6	0.0128641	70.73	-2.6	-3.48033	1.16008	0.00269909	-3.00008	WP_003425390.1
ferredoxin CDS	UAB_RS0209160	forward	2.6	0.0128906	42.2135	2.6	3.84945	1.28414	0.00272047	2.99768	WP_003430011.1
lactaldehyde reductase CDS	UAB_RS0216065	forward	2.6	0.0128906	209.721	-2.6	-2.86396	0.955222	0.00271563	-2.99822	WP_009903393.1
glycyl-radical enzyme activating protein CDS	UAB_RS0201630	forward	2.6	0.0130651	17.0384	2.6	4.54735	1.51949	0.00276532	2.99269	WP_009901610.1
energy-coupling factor transporter ATPase CDS	UAB_RS0201275	forward	2.5	0.0133042	16.9878	2.5	4.54363	1.52196	0.00283225	2.98538	WP_003435660.1
efflux RND transporter periplasmic adaptor subunit CDS	UAB_RS0213275	forward	2.5	0.0133042	15.5796	2.5	4.46078	1.49402	0.00282874	2.98576	WP_009897600.1
sensor histidine kinase CDS	UAB_RS0204445	forward	2.5	0.0134503	14.5935	2.5	4.39223	1.47333	0.0028716	2.98116	WP_009902076.1
lipoprotein CDS	UAB_RS0203805	forward	2.5	0.0134721	42.0043	2.5	3.8375	1.28822	0.00289277	2.97891	WP_003439113.1
ATP-dependent helicase CDS	UAB_RS0212095	forward	2.5	0.0134721	16.4463	2.5	4.50858	1.51323	0.00288769	2.97945	WP_074080346.1
lysA CDS	UAB_RS0211420	reverse	2.5	0.0139117	15.2361	2.5	4.4321	1.49321	0.00299572	2.96818	WP_009902969.1
peptidoglycan-binding protein CDS	UAB_RS02000000220765	reverse	2.5	0.0140561	14.4563	2.5	4.3786	1.4772	0.00303544	2.96413
diguanylate cyclase CDS	UAB_RS0209680	forward	2.5	0.0140631	43.078	2.5	3.85436	1.30117	0.00305418	2.96223	WP_003430159.1
transglutaminase CDS	UAB_RS0213800	reverse	2.5	0.0140631	14.214	2.5	4.36088	1.47185	0.00304801	2.96285	WP_004454804.1
aspartate aminotransferase CDS	UAB_RS0215480	forward	2.5	0.0141464	21.6209	2.5	4.75573	1.60691	0.00308096	2.95954	WP_011861705.1
protein translocase CDS	UAB_RS0217960	reverse	2.5	0.0141468	14.802	2.5	4.39969	1.48705	0.00308973	2.95867	WP_003432395.1
peptidoglycan-binding protein CDS	UAB_RS0215850	reverse	2.5	0.0141674	44.418	2.5	3.30979	1.11917	0.00310292	2.95735	WP_009898068.1
aliphatic sulfonates ABC transporter substrate-binding protein CDS	UAB_RS0208360	forward	2.5	0.0144778	57.7403	2.5	3.13791	1.06377	0.00317978	2.9498	WP_003434121.1
diguanylate cyclase CDS	UAB_RS02000000221075	reverse	2.5	0.0145904	14.3602	2.5	4.36463	1.48127	0.00321346	2.94654
spoIID CDS	UAB_RS0201470	forward	2.5	0.0146577	15.4362	2.5	4.43513	1.50681	0.00324627	2.9434	WP_003432452.1
cell surface protein CDS	UAB_RS0215320	reverse	2.5	0.0146577	27.1649	2.5	3.69717	1.25575	0.00323793	2.9442	WP_009897968.1
thiol reductase thioredoxin CDS	UAB_RS0213005	reverse	2.5	0.0151205	31.7832	2.5	3.87393	1.32085	0.00335805	2.93291	WP_003416870.1
cell surface protein CDS	UAB_RS02000000220300	forward	2.5	0.0152428	14.906	2.5	4.3957	1.50047	0.00339456	2.92955
trxA CDS	UAB_RS0209665	forward	2.5	0.0155637	252.738	-2.5	-2.19633	0.7516	0.00347557	-2.92221	WP_003420374.1
acetyl-CoA--acetoacetyl-CoA transferase subunit alpha CDS	UAB_RS0214700	forward	2.5	0.0156368	61.9405	2.5	4.15829	1.42449	0.00351006	2.91913	WP_004454993.1
YgeY family selenium metabolism-linked hydrolase CDS	UAB_RS0217235	reverse	2.5	0.0156368	15.2659	2.5	4.41432	1.51225	0.00351108	2.91904	WP_003421980.1
hypothetical protein CDS	UAB_RS02000000220615	forward	2.5	0.0156778	13.4052	2.5	4.28797	1.4698	0.0035299	2.91738	WP_003435240.1
cysteine synthase CDS	UAB_RS0209490	forward	2.4	0.015871	18.2128	2.4	4.57985	1.57237	0.00358315	2.9127	WP_004454499.1
cobA CDS	UAB_RS0218395	reverse	2.4	0.0160274	18.3859	2.4	4.5861	1.57664	0.00362828	2.90879	WP_009898657.1
DUF3788 domain-containing protein CDS	UAB_RS0206860	forward	2.4	0.0164434	13.6654	2.4	4.29945	1.48304	0.00374265	2.89908	WP_003437216.1
electron transporter HydN CDS	UAB_RS0218075	reverse	2.4	0.0164434	16.2772	2.4	4.47046	1.54175	0.00373641	2.8996	WP_003417046.1
spore cortex-lytic protein CDS	UAB_RS0219135	reverse	2.4	0.0165334	13.2527	2.4	4.27113	1.47457	0.00377328	2.89652	WP_003434944.1
ethanolamine utilization protein EutH CDS	UAB_RS0204850	forward	2.4	0.0166973	45.9232	2.4	3.88152	1.34189	0.00382091	2.89258	WP_009888552.1
aspT/YidE/YbjL antiporter duplication domain protein CDS	UAB_RS0212950	reverse	2.4	0.0167218	81.0208	2.4	4.37128	1.51189	0.00383678	2.89128	WP_021391469.1
DNA helicase CDS	UAB_RS0207545	forward	2.4	0.0169064	15.6108	2.4	4.42488	1.53283	0.00389251	2.88674	WP_003438344.1
PTS sugar transporter subunit IIA CDS	UAB_RS0216435	reverse	2.4	0.0169064	162.314	-2.4	-4.27644	1.48171	0.00389988	-2.88615	WP_009903445.1
D-alanyl-D-alanine carboxypeptidase CDS	UAB_RS0207345	forward	2.4	0.0173765	14.2572	2.4	4.3349	1.50735	0.00402964	2.87583	WP_003428267.1
hypothetical protein CDS	UAB_RS0210515	forward	2.4	0.0173765	13.1199	2.4	4.25328	1.47878	0.00402475	2.87622	WP_003435514.1
putative sulfate exporter family transporter CDS	UAB_RS0202075	forward	2.4	0.017689	168.833	-2.4	-5.47793	1.90911	0.00411296	-2.86937	WP_003425354.1
glmU CDS	UAB_RS0218885	reverse	2.4	0.0179758	100.455	2.4	2.97469	1.03885	0.00419067	2.86344	WP_009898727.1
3-oxoacyl-ACP synthase III CDS	UAB_RS0206540	forward	2.4	0.0180711	143.961	-2.4	-2.41644	0.844633	0.00422397	-2.86093	WP_003438099.1
amino acid permease CDS	UAB_RS0214360	reverse	2.4	0.0188265	570.008	-2.4	-1.89007	0.663861	0.0044121	-2.84709	WP_003426910.1
PTS mannitol transporter subunit IIB CDS	UAB_RS0212900	reverse	2.4	0.0189469	81.2602	-2.4	-2.43318	0.855482	0.00445194	-2.84423	WP_009903148.1
penicillin-binding protein CDS	UAB_RS0203820	forward	2.3	0.0191952	20.4417	2.3	4.64957	1.63857	0.00454562	2.83759	WP_003439121.1
transporter CDS	UAB_RS0207815	reverse	2.3	0.0191952	16.5908	2.3	4.46294	1.57264	0.00454163	2.83787	WP_009896283.1
histidine--tRNA ligase CDS	UAB_RS0215035	reverse	2.3	0.0191952	16.7145	2.3	4.46778	1.57415	0.00453656	2.83822	WP_003422928.1
hypothetical protein CDS	UAB_RS0218590	reverse	2.3	0.019474	12.443	2.3	4.18733	1.4785	0.00462358	2.83215	WP_009894025.1
tRNA (N6-threonylcarbamoyladenosine(37)-N6)-methyltransferase TrmO CDS	UAB_RS0207905	reverse	2.3	0.0195514	12.6471	2.3	4.20103	1.48443	0.00465395	2.83006	WP_009902461.1
hypothetical protein CDS	UAB_RS02000000220755	forward	2.3	0.0198242	13.7857	2.3	4.2838	1.5165	0.00473104	2.8248	WP_009890506.1
formate--tetrahydrofolate ligase CDS	UAB_RS0204730	forward	2.3	0.0199381	550.05	2.3	3.00091	1.06335	0.00477047	2.82214	WP_009888533.1
MoxR family ATPase CDS	UAB_RS0212460	reverse	2.3	0.0201036	15.0079	2.3	4.35981	1.54676	0.00482241	2.81866	WP_003433818.1
cation transporter CDS	UAB_RS0205635	forward	2.3	0.0201305	32.4756	2.3	3.87059	1.37471	0.00486922	2.81556	WP_003437125.1
FAD-binding oxidoreductase CDS	UAB_RS0206505	forward	2.3	0.0201305	318.939	-2.3	-2.09612	0.744534	0.00487252	-2.81534	WP_009902289.1
mviN CDS	UAB_RS02000000220420	forward	2.3	0.0201305	13.4416	2.3	4.25551	1.51174	0.00487824	2.81497	WP_009902536.1
serine protease CDS	UAB_RS0211165	reverse	2.3	0.0201305	15.4964	2.3	4.38814	1.55805	0.00485598	2.81644	WP_011861421.1
PTS mannose transporter subunit IIA CDS	UAB_RS0216360	reverse	2.3	0.0202019	152.487	-2.3	-2.88347	1.02504	0.00490795	-2.81301	WP_009898137.1
anti-sigma F factor CDS	UAB_RS0205000	forward	2.3	0.0202444	28.9047	2.3	3.8206	1.35891	0.00493069	2.81153	WP_003418415.1
nitrate ABC transporter substrate-binding protein CDS	UAB_RS0211005	reverse	2.3	0.0205955	14.0654	2.3	4.29446	1.5309	0.00502884	2.80518	WP_003428792.1
Zn-dependent hydrolase CDS	UAB_RS0211280	forward	2.3	0.0209453	16.6338	2.3	4.447	1.5891	0.00513503	2.79844	WP_009893396.1
type I restriction endonuclease subunit R CDS	UAB_RS0216985	reverse	2.3	0.0209453	13.1891	2.3	4.2287	1.51126	0.00513994	2.79813	WP_009903553.1
hypothetical protein CDS	UAB_RS0210580	reverse	2.3	0.0210249	13.8528	2.3	4.27888	1.53031	0.00517238	2.7961	WP_009902825.1
DUF4116 domain-containing protein CDS	UAB_RS0215095	reverse	2.3	0.0213887	12.591	2.3	4.18371	1.49968	0.00527501	2.78974	WP_009897920.1
nicotinate-nicotinamide nucleotide adenylyltransferase CDS	UAB_RS0213900	reverse	2.3	0.0215166	13.6359	2.3	4.25857	1.52801	0.00531975	2.78701	WP_003416411.1
MarR family transcriptional regulator CDS	UAB_RS0211180	reverse	2.3	0.0218003	30.1122	2.3	3.85899	1.38715	0.00540325	2.78196	WP_009902929.1
hypothetical protein CDS	UAB_RS0210975	reverse	2.3	0.0220641	12.6333	2.3	4.18152	1.50564	0.00548218	2.77724	WP_009902875.1
PTS sorbose transporter subunit IIB CDS	UAB_RS2000000221335	forward	2.3	0.0221174	12.8041	2.3	4.19536	1.51148	0.00550899	2.77566	WP_003437467.1
GGDEF domain-containing protein CDS	UAB_RS0208510	forward	2.3	0.0224263	12.9232	2.3	4.20106	1.51644	0.00559969	2.77035	WP_009902545.1
deoxyuridine 5'-triphosphate nucleotidohydrolase CDS	UAB_RS0213260	reverse	2.2	0.0225191	12.246	2.2	4.14788	1.4984	0.00563667	2.7682	WP_004454700.1
SPFH/Band 7/PHB domain protein CDS	UAB_RS0205525	forward	2.2	0.0225781	70.2598	2.2	2.23476	0.80801	0.00567915	2.76575	WP_003437173.1
phospholipase CDS	UAB_RS0215115	reverse	2.2	0.0225781	35.0634	2.2	3.58431	1.29562	0.00566655	2.76648	WP_003431793.1
stage III sporulation protein AG CDS	UAB_RS0206635	forward	2.2	0.023116	15.4626	2.2	4.36487	1.58304	0.00582863	2.75727	WP_003428419.1
threonine ammonia-lyase CDS	UAB_RS0213835	reverse	2.2	0.0232875	235.748	2.2	2.56102	0.929908	0.00588615	2.75406	WP_009890721.1
crotonase CDS	UAB_RS0206030	forward	2.2	0.0233402	234.257	2.2	2.64179	0.959769	0.00591381	2.75252	WP_003437965.1
peptidase CDS	UAB_RS0219595	reverse	2.2	0.0233518	13.1894	2.2	4.21453	1.53168	0.00593107	2.75157	WP_011862025.1
rsgA CDS	UAB_RS0214175	reverse	2.2	0.0235954	12.9044	2.2	4.18864	1.5246	0.00600742	2.74738	WP_004454894.1
hypothetical protein CDS	UAB_RS02000000220545	reverse	2.2	0.0236681	13.9684	2.2	4.2628	1.55261	0.00604045	2.74558	WP_009889851.1
PTS lactose/cellobiose transporter subunit IIA CDS	UAB_RS0215745	reverse	2.2	0.0237257	55.9423	2.2	3.55827	1.29675	0.00606971	2.74399	WP_003422696.1
hypothetical protein CDS	UAB_RS02000000220785	reverse	2.2	0.0240861	38.4618	2.2	4.02621	1.47036	0.00617668	2.73825	WP_009890670.1
phosphoribosylaminoimidazolesuccinocarboxamide synthase CDS	UAB_RS0203610	reverse	2.2	0.0241509	32.3524	2.2	3.49751	1.27806	0.00620812	2.73658	WP_009901962.1
AI-2E family transporter CDS	UAB_RS0213120	reverse	2.2	0.0243217	12.161	2.2	4.13139	1.5114	0.00626694	2.73348	WP_003430799.1
hypothetical protein CDS	UAB_RS0206240	forward	2.2	0.0246366	12.6939	2.2	4.16951	1.52816	0.00636321	2.72845	WP_003428523.1
ABC transporter permease CDS	UAB_RS0219245	reverse	2.2	0.0247991	13.6886	2.2	4.23983	1.55561	0.00642037	2.7255	WP_009892169.1
PTS sugar transporter subunit IIB CDS	UAB_RS0215765	reverse	2.2	0.024826	25.4512	2.2	3.15841	1.15932	0.00644257	2.72436	WP_003422688.1
GntR family transcriptional regulator CDS	UAB_RS02000000220400	reverse	2.2	0.024858	12.483	2.2	4.15022	1.52405	0.00646613	2.72316
DUF3866 domain-containing protein CDS	UAB_RS0206740	forward	2.2	0.0250474	22.6369	2.2	3.44054	1.26497	0.00653077	2.71987	WP_009896132.1
hypothetical protein CDS	UAB_RS02000000220405	forward	2.2	0.0253221	18.0755	2.2	4.48265	1.65077	0.00661793	2.71548
L-threonine 3-dehydrogenase CDS	UAB_RS0210210	reverse	2.2	0.0255556	12.904	2.2	4.17578	1.54037	0.00671031	2.71089	WP_009902770.1
YitT family protein CDS	UAB_RS0210270	reverse	2.2	0.0255556	13.247	2.2	4.20365	1.55063	0.00670952	2.71093	WP_011861337.1
VOC family protein CDS	UAB_RS0219425	forward	2.2	0.0256267	16.6587	2.2	4.40795	1.62703	0.00674468	2.70919	WP_012816458.1
trmL CDS	UAB_RS0203910	forward	2.2	0.0257058	12.9399	2.2	4.17947	1.54372	0.00678129	2.7074	WP_003429657.1
exosporium glycoprotein CDS	UAB_RS2000000221270	forward	2.2	0.0257252	31.6689	2.2	3.46475	1.28026	0.00680401	2.70629
insulinase family protein CDS	UAB_RS0207490	forward	2.2	0.0257252	22.5454	2.2	3.51144	1.29849	0.0068457	2.70426	WP_009902409.1
peptide transporter CDS	UAB_RS0207940	forward	2.2	0.0257252	753.058	2.2	2.28804	0.846147	0.00684954	2.70407	WP_009902476.1
ATPase AAA CDS	UAB_RS0211615	reverse	2.2	0.0257252	15.4617	2.2	4.3422	1.60577	0.0068485	2.70412	WP_003434073.1
GNAT family acetyltransferase CDS	UAB_RS0213645	reverse	2.2	0.0259351	95.5456	-2.2	-2.77112	1.02611	0.00692132	-2.70061	WP_009897664.1
transcriptional regulator CDS	UAB_RS0217190	reverse	2.2	0.0264029	182.47	-2.2	-2.49672	0.92681	0.00706237	-2.69389	WP_003429564.1
LacI family transcriptional regulator CDS	UAB_RS0205025	forward	2.1	0.0264683	12.3788	2.1	4.13201	1.53475	0.00709609	2.6923	WP_003437479.1
molybdenum cofactor sulfurase CDS	UAB_RS0209795	forward	2.1	0.0273757	11.9856	2.1	4.09336	1.52721	0.00735616	2.68028	WP_004454437.1
diguanylate cyclase CDS	UAB_RS0218225	forward	2.1	0.0275847	12.5398	2.1	4.13451	1.54448	0.00742925	2.67696	WP_009903728.1
hypothetical protein CDS	UAB_RS0203455	reverse	2.1	0.0278434	11.0608	2.1	4.01685	1.50274	0.00751737	2.67301	WP_009901917.1
phosphoadenosine phosphosulfate sulfurtransferase CDS	UAB_RS0204065	forward	2.1	0.0278434	11.7193	2.1	4.07268	1.52404	0.00753365	2.67229	WP_003438907.1
NifU family protein CDS	UAB_RS0205385	forward	2.1	0.0278434	14.8677	2.1	4.29254	1.60701	0.00755936	2.67114	WP_009888660.1
lipoprotein CDS	UAB_RS0207635	forward	2.1	0.0278434	12.8618	2.1	4.15524	1.55581	0.00756726	2.67079	WP_003428196.1
peptidylprolyl isomerase CDS	UAB_RS0208735	forward	2.1	0.0282221	14.133	2.1	4.24373	1.5921	0.0076875	2.6655	WP_009902572.1
hypothetical protein CDS	UAB_RS02000000220560	reverse	2.1	0.0283237	12.0422	2.1	4.09125	1.53603	0.00773255	2.66353
hypothetical protein CDS	UAB_RS2000000221535	reverse	2.1	0.0289197	11.16	2.1	4.0174	1.51271	0.00791299	2.65576	WP_009903394.1
abortive infection bacteriophage resistance protein CDS	UAB_RS0208990	forward	2.1	0.0290871	12.7824	2.1	4.14321	1.56168	0.00797664	2.65306	WP_003429958.1
transcriptional regulator CDS	UAB_RS0209385	reverse	2.1	0.0296008	12.0159	2.1	4.0838	1.54316	0.00813568	2.64639	WP_011861282.1
DUF1648 domain-containing protein CDS	UAB_RS0208235	reverse	2.1	0.0296304	15.9686	2.1	4.33972	1.64101	0.00818017	2.64454	WP_009902515.1
ade CDS	UAB_RS0210370	forward	2.1	0.0296304	11.2953	2.1	4.02458	1.52165	0.00817196	2.64488	WP_003439445.1
ABC transporter permease CDS	UAB_RS0214270	reverse	2.1	0.0300103	11.3963	2.1	4.03084	1.52757	0.00832186	2.63872	WP_009903272.1
excinuclease ABC subunit A CDS	UAB_RS0218350	reverse	2.1	0.0300103	156.724	-2.1	-2.55672	0.968725	0.00830856	-2.63927	WP_003436266.1
RNA-binding protein CDS	UAB_RS0206465	forward	2.1	0.0302697	11.6652	2.1	4.05461	1.53913	0.00842985	2.63435	WP_003428464.1
membrane protein CDS	UAB_RS0218775	reverse	2.1	0.0302697	10.7769	2.1	3.97592	1.50929	0.00843094	2.63431	WP_003425904.1
Holliday junction resolvase RuvX CDS	UAB_RS0207315	forward	2.1	0.0317805	11.334	2.1	4.01747	1.53516	0.00887125	2.61698	WP_003428279.1
hypothetical protein CDS	UAB_RS0204575	reverse	2	0.0324358	13.1796	2	4.15225	1.59273	0.00913375	2.60701	WP_009902102.1
ggt CDS	UAB_RS0208610	forward	2	0.0324358	10.9718	2	3.98395	1.5272	0.00908968	2.60866	WP_009902554.1
hypothetical protein CDS	UAB_RS0215390	reverse	2	0.0324358	13.039	2	4.14514	1.5895	0.00911192	2.60783	WP_009903336.1
membrane protein CDS	UAB_RS0217565	reverse	2	0.0324358	446.979	-2	-1.63754	0.627992	0.00911825	-2.60759	WP_009891694.1
TetR/AcrR family transcriptional regulator CDS	UAB_RS0211145	reverse	2	0.0327721	53.1709	2	3.19375	1.22708	0.00924856	2.60273	WP_003435217.1
channel protein, hemolysin III family CDS	UAB_RS0208675	forward	2	0.0330121	10.8505	2	3.96855	1.52667	0.00933656	2.59948	WP_003436685.1
ribose ABC transporter substrate-binding protein CDS	UAB_RS0202785	forward	2	0.0332211	10.517	2	3.93882	1.51693	0.00941604	2.59657	WP_003435917.1
hypothetical protein CDS	UAB_RS02000000221050	reverse	2	0.033234	11.0306	2	3.98455	1.53506	0.00944009	2.59569	WP_009891985.1
hypothetical protein CDS	UAB_RS0208120	forward	2	0.0332787	11.5731	2	4.03079	1.5536	0.00947319	2.59449	WP_021361425.1
cell wall hydrolase CDS	UAB_RS0210585	reverse	2	0.0333458	66.4296	2	3.1248	1.20506	0.00951275	2.59306	WP_009902826.1
lysylphosphatidylglycerol synthetase family protein CDS	UAB_RS0218110	reverse	2	0.0337737	10.5727	2	3.94047	1.52263	0.00965555	2.58793	WP_003429718.1
glycogen/starch/alpha-glucan phosphorylase CDS	UAB_RS0205545	forward	2	0.0342086	40.3828	2	3.11084	1.20446	0.00980086	2.58278	WP_022621656.1
spoIIID CDS	UAB_RS0201480	forward	2	0.0344663	29.4566	2	3.34482	1.29672	0.00989583	2.57945	WP_003420727.1
MarR family transcriptional regulator CDS	UAB_RS0207570	forward	2	0.0348007	11.9769	2	4.05076	1.57288	0.0100132	2.57537	WP_003419561.1
nucleotide phosphodiesterase CDS	UAB_RS0204560	forward	2	0.0353879	10.6417	2	3.94113	1.5342	0.0102039	2.56884	WP_009902098.1
5-formyltetrahydrofolate cyclo-ligase CDS	UAB_RS0218585	forward	2	0.0363524	10.6756	2	3.94045	1.53998	0.0105043	2.55877	WP_009892015.1
recombinase family protein CDS	UAB_RS0210505	reverse	2	0.0369738	14.0635	2	4.18484	1.63974	0.0107065	2.55213	WP_009902811.1
sugar O-acetyltransferase CDS	UAB_RS0209500	forward	2	0.0372222	15.7907	2	4.28321	1.68128	0.010847	2.54759	WP_004454497.1
amino acid permease CDS	UAB_RS0213590	reverse	2	0.0372222	14.7431	2	4.22732	1.6586	0.0108118	2.54872	WP_009897651.1
site-specific integrase CDS	UAB_RS0217830	forward	2	0.0372222	14.5488	2	3.51384	1.37895	0.0108279	2.5482	WP_009903687.1
RNA-binding protein Hfq CDS	UAB_RS0210980	reverse	2	0.0380231	11.6206	2	4.00829	1.57843	0.0111037	2.53942	WP_003428780.1
PTS beta-glucoside transporter subunit EIIBCA CDS	UAB_RS02000000220100	forward	2	0.0383319	10.1785	2	3.88506	1.53205	0.0112174	2.53585
PTS sugar transporter subunit IIC CDS	UAB_RS0217895	reverse	1.9	0.0383946	22.9331	1.9	4.57291	1.80423	0.0112593	2.53455	WP_009903698.1
RidA family protein CDS	UAB_RS0217260	reverse	1.9	0.0389498	15.7115	1.9	4.27075	1.68886	0.011446	2.52878	WP_003421988.1
aconitate hydratase CDS	UAB_RS0205300	forward	1.9	0.0390877	37.0339	-1.9	-3.40665	1.3482	0.0115105	-2.52681	WP_004454235.1
amino acid ABC transporter ATP-binding protein CDS	UAB_RS0204910	forward	1.9	0.0392106	10.3545	1.9	3.89539	1.54364	0.0116188	2.52351	WP_003432205.1
DNA-binding response regulator CDS	UAB_RS0209285	forward	1.9	0.0392106	10.3428	1.9	3.89438	1.54283	0.0115969	2.52418	WP_003436401.1
Fe-S oxidoreductase CDS	UAB_RS0217280	reverse	1.9	0.0392106	10.534	1.9	3.91363	1.55039	0.0115934	2.52428	WP_009903616.1
sorbitol 6-phosphate dehydrogenase CDS	UAB_RS0204985	forward	1.9	0.0392951	13.6843	1.9	4.15018	1.64557	0.011668	2.52203	WP_009895815.1
atpB CDS	UAB_RS0218675	reverse	1.9	0.0394518	154.401	-1.9	-2.03114	0.806041	0.0117387	-2.5199	WP_003437836.1
NAD(+) kinase CDS	UAB_RS0205990	reverse	1.9	0.0394588	10.2244	1.9	3.88411	1.54186	0.011765	2.51911	WP_003418878.1
hypothetical protein CDS	UAB_RS02000000220180	reverse	1.9	0.0401593	10.8134	1.9	3.93443	1.56642	0.0120141	2.51173	WP_009895551.1
DNA topoisomerase III CDS	UAB_RS0212575	reverse	1.9	0.0401593	10.8037	1.9	3.93125	1.56532	0.0120232	2.51146	WP_009903124.1
DEAD/DEAH box helicase CDS	UAB_RS0216400	reverse	1.9	0.0401687	9.86644	1.9	3.84619	1.53195	0.0120506	2.51066	WP_009903438.1
hypothetical protein CDS	UAB_RS0215495	reverse	1.9	0.040749	29.3467	1.9	3.30767	1.3205	0.0122497	2.50487	WP_009898000.1
DUF1540 domain-containing protein CDS	UAB_RS0213115	forward	1.9	0.0411141	21.3957	1.9	3.41266	1.36452	0.0123847	2.50099	WP_003430798.1
aspD CDS	UAB_RS0213840	forward	1.9	0.041788	12.8473	1.9	4.07903	1.63521	0.0126133	2.4945	WP_009897704.1
glycine--tRNA ligase subunit beta CDS	UAB_RS0213410	reverse	1.9	0.0424715	324.141	-1.9	-1.87438	0.753363	0.0128457	-2.48802	WP_009903195.1
AraC family transcriptional regulator CDS	UAB_RS0210510	reverse	1.9	0.0426585	12.629	1.9	4.06256	1.63435	0.0129284	2.48574	WP_009902813.1
cyclase CDS	UAB_RS0210960	reverse	1.9	0.0442098	9.72078	1.9	3.81689	1.54388	0.0134257	2.47227	WP_003428771.1
MFS transporter CDS	UAB_RS0201435	forward	1.9	0.0444581	569.091	1.9	1.7748	0.718675	0.0135284	2.46955	WP_003420710.1
formate C-acetyltransferase/glycerol dehydratasefamily glycyl radical enzyme CDS	UAB_RS0206220	forward	1.9	0.0445327	10.4517	1.9	3.88363	1.5736	0.0135877	2.46798	WP_003438022.1
hypothetical protein CDS	UAB_RS0208370	forward	1.9	0.0445327	9.88569	1.9	3.8304	1.55233	0.0136057	2.46751	WP_003434118.1
ABC transporter substrate-binding protein CDS	UAB_RS0205735	forward	1.9	0.0447827	9.62491	1.9	3.80398	1.54505	0.0138144	2.46205	WP_009902212.1
lipoprotein CDS	UAB_RS0211415	reverse	1.9	0.0447827	18.3514	1.9	3.22444	1.31037	0.0138661	2.46071	WP_009897209.1
aldehyde oxidase CDS	UAB_RS0211520	reverse	1.9	0.0447827	11.1035	1.9	3.93672	1.59896	0.0138146	2.46205	WP_009902982.1
IclR family transcriptional regulator CDS	UAB_RS0216060	forward	1.9	0.0447827	32.6871	1.9	2.84178	1.1534	0.0137459	2.46384	WP_003439844.1
4-hydroxy-tetrahydrodipicolinate synthase CDS	UAB_RS0217500	forward	1.9	0.0447827	225.327	-1.9	-2.28411	0.928581	0.0139018	-2.45979	WP_003422063.1
D-proline reductase CDS	UAB_RS0217580	reverse	1.9	0.0447827	281.016	-1.9	-1.62776	0.661205	0.013824	-2.4618	WP_003422094.1
PTS mannose/fructose/sorbose transporter subunitIIB CDS	UAB_RS0217905	reverse	1.9	0.0447827	19.8506	1.9	3.316	1.34537	0.0137107	2.46476	WP_009903699.1
type II toxin-antitoxin system PemK/MazF family toxin CDS	UAB_RS0218610	reverse	1.9	0.0447827	53.774	1.9	3.08625	1.25496	0.0139228	2.45925	WP_003425840.1
dCMP deaminase CDS	UAB_RS0218690	reverse	1.9	0.0447827	74.8819	-1.9	-2.5198	1.02469	0.0139293	-2.45908	WP_003421374.1
DeoR/GlpR transcriptional regulator CDS	UAB_RS0204855	reverse	1.8	0.0458406	9.14983	1.8	3.75342	1.53202	0.0142865	2.44998	WP_003418385.1
fliI CDS	UAB_RS0202530	forward	1.8	0.0461397	26.3492	1.8	3.18426	1.30133	0.014408	2.44693	WP_009901749.1
V-type ATP synthase subunit C CDS	UAB_RS0215820	reverse	1.8	0.0462573	57.611	1.8	2.8344	1.15912	0.0144731	2.4453	WP_003439726.1
gfo/Idh/MocA family oxidoreductase CDS	UAB_RS0207890	forward	1.8	0.0464764	9.91265	1.8	3.82262	1.56479	0.0145702	2.44289	WP_003438480.1
trxB CDS	UAB_RS0211755	reverse	1.8	0.0480851	101.277	-1.8	-3.19463	1.31473	0.015104	-2.42988	WP_003434033.1
hypothetical protein CDS	UAB_RS0204695	forward	1.8	0.0482441	21.4693	1.8	4.45141	1.83339	0.0151836	2.42797	WP_003432274.1
MBL fold metallo-hydrolase CDS	UAB_RS0215045	reverse	1.8	0.0482553	9.51684	1.8	3.78169	1.55818	0.0152247	2.42699	WP_004454137.1
phosphoesterase CDS	UAB_RS0218300	reverse	1.8	0.0482553	10.3273	1.8	3.85505	1.58874	0.0152463	2.42647	WP_003436256.1
hypothetical protein CDS	UAB_RS0212500	reverse	1.8	0.0483386	10.5373	1.8	3.86923	1.59546	0.0153023	2.42514	WP_003440238.1
23S rRNA (guanosine(2251)-2'-O)-methyltransferase RlmB CDS	UAB_RS0201030	forward	1.8	0.0491609	9.38798	1.8	3.76552	1.55754	0.0156229	2.41761	WP_003425498.1
histidine kinase CDS	UAB_RS0205725	forward	1.8	0.0491609	9.81548	1.8	3.8064	1.57419	0.015606	2.418	WP_025992022.1
alpha/beta hydrolase CDS	UAB_RS0211140	reverse	1.8	0.0496564	76.5116	1.8	2.34525	0.97182	0.0158108	2.41325	WP_074091117.1
hypothetical protein CDS	UAB_RS0208790	reverse	1.8	0.0498147	9.86158	1.8	3.80436	1.57766	0.0158918	2.41139	WP_003429805.1
NCS2 family permease CDS	UAB_RS0214840	forward	1.8	0.0500282	198.109	-1.8	-1.98065	0.822144	0.0159906	-2.40913	WP_003421552.1
carbon-nitrogen hydrolase CDS	UAB_RS0203600	reverse	1.8	0.0501238	27.9832	1.8	2.97853	1.23707	0.0160519	2.40773	WP_009901961.1
hypothetical protein CDS	UAB_RS0206160	forward	1.8	0.0506048	10.7788	1.8	3.88234	1.61619	0.0162991	2.40215	WP_003438006.1
galactosyldiacylglycerol synthase CDS	UAB_RS0207615	reverse	1.8	0.0506048	9.55065	1.8	3.77205	1.56987	0.0162712	2.40277	WP_003428201.1
3-dehydroquinase CDS	UAB_RS0212290	reverse	1.8	0.0506048	10.2121	1.8	3.83381	1.59541	0.0162599	2.40303	WP_009897376.1
hypothetical protein CDS	UAB_RS0214490	reverse	1.8	0.0516188	10.104	1.8	3.82042	1.59571	0.0166574	2.39418	WP_004454951.1
atpD CDS	UAB_RS0218645	reverse	1.8	0.0521191	563.249	-1.8	-1.62286	0.679037	0.0168508	-2.38995	WP_003425850.1
splB CDS	UAB_RS02000000220070	forward	1.8	0.0524499	67.3168	-1.8	-2.9771	1.2476	0.0170208	-2.38626
speB CDS	UAB_RS0205575	forward	1.8	0.0524499	13.457	1.8	4.06342	1.70286	0.0170221	2.38623	WP_009888724.1
TrkA family potassium uptake protein CDS	UAB_RS0204605	forward	1.8	0.052857	19.947	1.8	3.30645	1.38769	0.0171866	2.38269	WP_003418257.1
transcription antitermination protein BlgG CDS	UAB_RS0216595	forward	1.8	0.0530387	9.66681	1.8	3.77788	1.58686	0.0172783	2.38073	WP_009903475.1
rpoN CDS	UAB_RS0217195	reverse	1.8	0.0530391	11.4204	1.8	3.92425	1.64882	0.0173109	2.38004	WP_003421965.1
aldo/keto reductase CDS	UAB_RS0205640	forward	1.8	0.0530726	26.8039	1.8	3.16825	1.33169	0.0173544	2.37911	WP_003437122.1
NADP-dependent glyceraldehyde-3-phosphate dehydrogenase CDS	UAB_RS0203980	forward	1.8	0.0530946	93.8146	-1.8	-3.05696	1.28537	0.0173942	-2.37827	WP_003436863.1
prdA CDS	UAB_RS0217605	reverse	1.8	0.0535887	2244.13	-1.8	-1.4391	0.606153	0.0175889	-2.37416	WP_003422104.1
prolyl-tRNA synthetase associated domain-containing protein CDS	UAB_RS0210560	reverse	1.8	0.0535895	9.5415	1.8	3.7605	1.58439	0.0176221	2.37346	WP_003428667.1
PTS glucose transporter subunit IIA CDS	UAB_RS0216165	reverse	1.8	0.0537938	12.2741	1.8	3.97865	1.67779	0.0177222	2.37137	WP_025992035.1
flagellar basal body rod protein FlgG CDS	UAB_RS0202625	forward	1.7	0.0543555	12.1745	1.7	3.9718	1.6781	0.0179406	2.36684	WP_003435967.1
aminoacylase CDS	UAB_RS0204495	forward	1.7	0.0544321	10.376	1.7	3.83228	1.61998	0.0179993	2.36563	WP_003439153.1
hypothetical protein CDS	UAB_RS0219300	reverse	1.7	0.0552056	10.7199	1.7	3.85702	1.63453	0.018289	2.35972	WP_003435814.1
N-acetylmuramoyl-L-alanine amidase CDS	UAB_RS0205920	forward	1.7	0.0553795	12.0992	1.7	3.96001	1.67949	0.0183806	2.35786	WP_009892869.1
pcp CDS	UAB_RS0209595	reverse	1.7	0.0557592	8.33584	1.7	3.62696	1.54035	0.0185408	2.35464	WP_003430137.1
flavodoxin family protein CDS	UAB_RS0209585	reverse	1.7	0.0567092	17.52	1.7	4.24843	1.80964	0.0188915	2.34767	WP_004454488.1
hypothetical protein CDS	UAB_RS0204415	forward	1.7	0.0573353	8.57066	1.7	3.6462	1.55814	0.0192787	2.3401	WP_009888450.1
PqqD family protein CDS	UAB_RS0207945	forward	1.7	0.0573353	89.1684	1.7	2.86902	1.22587	0.0192633	2.3404	WP_009889198.1
CRISPR-associated protein Cas5 CDS	UAB_RS0213520	reverse	1.7	0.0573353	8.87536	1.7	3.6769	1.5713	0.0192821	2.34003	WP_009903199.1
flavodoxin family protein CDS	UAB_RS0217270	reverse	1.7	0.0573353	9.08566	1.7	3.70272	1.58203	0.019259	2.34048	WP_003427984.1
alr CDS	UAB_RS0218620	reverse	1.7	0.0573353	163.686	1.7	3.08564	1.31895	0.0193111	2.33947	WP_009903781.1
DNA polymerase III subunit delta' CDS	UAB_RS0219055	reverse	1.7	0.0573353	8.67348	1.7	3.65876	1.56297	0.0192376	2.34089	WP_003435878.1
class D beta-lactamase CDS	UAB_RS0203480	forward	1.7	0.0579349	392.898	-1.7	-2.25751	0.966853	0.0195486	-2.3349	WP_009901927.1
ABC transporter ATP-binding protein CDS	UAB_RS0212250	reverse	1.7	0.0583971	138.371	-1.7	-3.02622	1.29811	0.0197404	-2.33125	WP_003433862.1
ABC transporter ATP-binding protein CDS	UAB_RS0204435	reverse	1.7	0.0587657	27.0536	1.7	3.15463	1.35496	0.019901	2.32821	WP_009895699.1
ATPase AAA CDS	UAB_RS0217545	reverse	1.7	0.058937	8.77286	1.7	3.66305	1.57453	0.0199952	2.32644	WP_021392135.1
guanylate kinase CDS	UAB_RS0214240	reverse	1.7	0.0597281	10.2461	1.7	3.80265	1.63854	0.0203002	2.32075	WP_003431170.1
cls CDS	UAB_RS0218315	forward	1.7	0.0603914	65.0108	-1.7	-2.18145	0.941935	0.0205627	-2.31592	WP_003429110.1
glutamate racemase CDS	UAB_RS0219130	reverse	1.7	0.0605494	9.12632	1.7	3.69523	1.59672	0.0206537	2.31426	WP_003425992.1
sensor histidine kinase CDS	UAB_RS0203495	reverse	1.7	0.0606188	66.1863	-1.7	-3.53521	1.52876	0.0207517	-2.31247	WP_009901933.1
D-aminoacylase CDS	UAB_RS0217230	reverse	1.7	0.0606188	10.1241	1.7	3.78738	1.63762	0.0207368	2.31274	WP_009903606.1
threonine/serine exporter CDS	UAB_RS0203665	forward	1.7	0.0607746	8.3536	1.7	3.60939	1.56286	0.0209169	2.30948	WP_009888325.1
30S ribosomal protein S1 CDS	UAB_RS0205670	forward	1.7	0.0607746	81.5445	1.7	3.00068	1.29911	0.0208989	2.30981	WP_004453528.1
vancomycin resistance histidine kinase VanS CDS	UAB_RS0209290	forward	1.7	0.0607746	17.0567	1.7	4.20378	1.81931	0.0208521	2.31065	WP_003436403.1
glutamate synthase CDS	UAB_RS0205275	forward	1.7	0.0611688	11.512	1.7	3.89362	1.6882	0.0210901	2.30637	WP_009895854.1
PTS fructose transporter subunit IIC CDS	UAB_RS02000000220720	reverse	1.7	0.0611758	59.6677	-1.7	-2.78391	1.20743	0.02113	-2.30565
sodium:alanine symporter family protein CDS	UAB_RS0212580	forward	1.7	0.0620304	8.93192	1.7	3.66777	1.59487	0.0214633	2.29973	WP_009903125.1
radical SAM protein CDS	UAB_RS0204795	forward	1.7	0.0624659	11.878	1.7	3.91356	1.7042	0.0216523	2.29641	WP_003436928.1
DUF975 domain-containing protein CDS	UAB_RS0203810	forward	1.7	0.06267	26.3874	1.7	3.11529	1.35772	0.0217615	2.29451	WP_009888339.1
sodium:proton antiporter CDS	UAB_RS0214660	reverse	1.7	0.0638884	9.08184	1.7	3.67762	1.60839	0.0222238	2.28652	WP_009897846.1
alpha/beta hydrolase CDS	UAB_RS0215665	reverse	1.6	0.0645063	32.8271	1.6	3.30244	1.44705	0.0224783	2.28219	WP_009903349.1
sensor histidine kinase CDS	UAB_RS0217365	reverse	1.6	0.0650007	8.29304	1.6	3.59183	1.57633	0.0226904	2.27861	WP_009903643.1
surface surface protein CDS	UAB_RS0215300	reverse	1.6	0.066689	20.144	1.6	3.20103	1.4113	0.0233207	2.26814	WP_009897962.1
EamA/RhaT family transporter CDS	UAB_RS0207885	forward	1.6	0.0671387	12.1888	1.6	3.91537	1.72923	0.0235603	2.26422	WP_003419730.1
hypothetical protein CDS	UAB_RS0215740	forward	1.6	0.0671387	8.18107	1.6	3.57448	1.57856	0.0235501	2.26439	WP_003439687.1
Crp/Fnr family transcriptional regulator CDS	UAB_RS0212305	forward	1.6	0.0682069	16.1264	1.6	3.03282	1.34344	0.023977	2.2575	WP_009897384.1
LysR family transcriptional regulator CDS	UAB_RS0202255	reverse	1.6	0.068383	16.1186	1.6	4.12489	1.82854	0.0240809	2.25584	WP_009901723.1
membrane protein CDS	UAB_RS0201505	forward	1.6	0.0685915	21.3523	1.6	3.26035	1.44819	0.0243647	2.25133	WP_009901593.1
celB CDS	UAB_RS0201535	forward	1.6	0.0685915	8.55524	1.6	3.60625	1.60033	0.0242311	2.25344	WP_009901597.1
PTS lactose transporter subunit IIC CDS	UAB_RS0205445	forward	1.6	0.0685915	62.4002	-1.6	-3.41571	1.51683	0.0243305	-2.25187	WP_004454202.1
manganese catalase CDS	UAB_RS0209015	forward	1.6	0.0685915	8.90164	1.6	3.64337	1.61731	0.0242756	2.25274	WP_009896673.1
proline racemase CDS	UAB_RS0217570	reverse	1.6	0.0685915	591.048	-1.6	-1.59827	0.709652	0.0243102	-2.25219	WP_003422090.1
PTS sugar transporter subunit IIC CDS	UAB_RS0206145	forward	1.6	0.0687689	7.78971	1.6	3.52042	1.56486	0.0244699	2.24967	WP_003438000.1
ferredoxin CDS	UAB_RS0201990	reverse	1.6	0.0705553	2080.95	1.6	1.43122	0.639193	0.0251488	2.23911	WP_009888017.1
ABC transporter permease CDS	UAB_RS0213950	reverse	1.6	0.0707267	8.66078	1.6	3.60972	1.61328	0.0252533	2.23751	WP_032512444.1
hypothetical protein CDS	UAB_RS0219385	reverse	1.6	0.070732	8.43687	1.6	3.58956	1.60477	0.0252986	2.23681	WP_003420681.1
peptidase S8 CDS	UAB_RS0212450	reverse	1.6	0.0708884	26.2923	1.6	3.08412	1.37974	0.025398	2.23529	WP_009903108.1
hypothetical protein CDS	UAB_RS0209355	forward	1.6	0.0714687	7.95001	1.6	3.5326	1.58308	0.0256498	2.23147	WP_004454528.1
aminopeptidase P family protein CDS	UAB_RS0214365	forward	1.6	0.0728968	370.557	-1.6	-1.3259	0.596411	0.0262071	-2.22313	WP_009903275.1
electron transfer flavoprotein subunit alpha/FixB family protein CDS	UAB_RS0205170	forward	1.6	0.0736847	101.604	1.6	2.79357	1.25934	0.0265355	2.21828	WP_025992021.1
thiamin pyrophosphokinase CDS	UAB_RS0206720	forward	1.6	0.0741508	9.64735	1.6	3.69805	1.66943	0.0267489	2.21516	WP_003428389.1
M23 family peptidase CDS	UAB_RS0201475	forward	1.6	0.0741549	50.2949	1.6	2.39179	1.08007	0.0267959	2.21448	WP_003432453.1
ACT domain-containing protein CDS	UAB_RS0214435	reverse	1.6	0.0742072	8.60142	1.6	3.59212	1.62279	0.0268603	2.21354	WP_003416152.1
glycosyl transferase CDS	UAB_RS02000000219955	reverse	1.6	0.0759091	9.28944	1.6	3.65974	1.66084	0.0275565	2.20354	WP_009901542.1
SigB/SigF/SigG family RNA polymerase sigma factor CDS	UAB_RS0219820	forward	1.6	0.0759091	10.6814	1.6	3.77659	1.71402	0.0275695	2.20336	WP_003420464.1
PTS mannose transporter subunit IID CDS	UAB_RS0217890	reverse	1.6	0.076627	29.2318	1.6	2.64481	1.20273	0.0278772	2.19901	WP_011861894.1
hypothetical protein CDS	UAB_RS02000000220380	reverse	1.6	0.0766729	7.38183	1.6	3.45245	1.57064	0.0279409	2.19811	WP_003429374.1
AraC family transcriptional regulator CDS	UAB_RS0209210	reverse	1.6	0.0767531	11.3045	1.6	3.81689	1.7378	0.0280643	2.19639	WP_009889503.1
PhzF family phenazine biosynthesis protein CDS	UAB_RS0216205	forward	1.6	0.0767531	10.6397	1.6	3.76718	1.71486	0.0280358	2.19679	WP_009903417.1
dihydroorotate dehydrogenase electron transfer subunit CDS	UAB_RS0202050	forward	1.5	0.0768782	8.10282	1.5	3.53069	1.60893	0.0282044	2.19443	WP_003434506.1
prdB CDS	UAB_RS2000000221565	reverse	1.5	0.0768782	1197.23	-1.5	-1.53799	0.700828	0.028197	-2.19453	WP_011861888.1
LacI family transcriptional regulator CDS	UAB_RS0205125	reverse	1.5	0.0777184	16.0868	1.5	4.07553	1.8614	0.0285603	2.1895	WP_003437541.1
ABC transporter ATP-binding protein CDS	UAB_RS0212255	reverse	1.5	0.0780465	61.0243	-1.5	-1.87035	0.855395	0.0287767	-2.18653	WP_003433859.1
16S rRNA (uracil(1498)-N(3))-methyltransferase CDS	UAB_RS0213505	reverse	1.5	0.0780465	7.4636	1.5	3.45481	1.5799	0.0287628	2.18672	WP_003430913.1
SAM-dependent methyltransferase CDS	UAB_RS0217420	reverse	1.5	0.0780748	14.8609	1.5	4.01695	1.8378	0.028835	2.18574	WP_003438774.1
truB CDS	UAB_RS0207460	forward	1.5	0.0783127	63.1357	-1.5	-2.69393	1.23355	0.0289709	-2.18388	WP_003428232.1
hypothetical protein CDS	UAB_RS0204835	forward	1.5	0.0784302	16.7216	1.5	3.06091	1.40239	0.0290625	2.18264	WP_009902129.1
HEAT repeat domain-containing protein CDS	UAB_RS0205090	forward	1.5	0.0784353	15.4435	1.5	4.04001	1.85194	0.0291462	2.1815	WP_003437523.1
rimO CDS	UAB_RS0207520	forward	1.5	0.0784353	15.6022	1.5	4.04668	1.85627	0.0292568	2.18001	WP_003433320.1
hypothetical protein CDS	UAB_RS0217575	reverse	1.5	0.0784353	446.203	-1.5	-1.66581	0.764003	0.0292305	-2.18036	WP_003428088.1
excinuclease ABC subunit B CDS	UAB_RS0218355	reverse	1.5	0.0784353	14.1599	1.5	3.97882	1.82448	0.0291987	2.18079	WP_009891935.1
CarD family transcriptional regulator CDS	UAB_RS0216215	reverse	1.5	0.0785975	8.70768	1.5	3.59107	1.64838	0.0293656	2.17854	WP_009898107.1
DUF3800 domain-containing protein CDS	UAB_RS0214880	reverse	1.5	0.0788222	7.19435	1.5	3.41952	1.57091	0.0294979	2.17677	WP_011861654.1
ATP synthase subunit delta CDS	UAB_RS0218660	reverse	1.5	0.0799176	111.726	-1.5	-2.52977	1.16544	0.0299569	-2.17066	WP_003425856.1
glycerophosphotransferase CDS	UAB_RS0215205	reverse	1.5	0.0804443	10.5612	1.5	3.74338	1.72712	0.0302036	2.16741	WP_004454110.1
HPr family phosphocarrier protein CDS	UAB_RS0215110	reverse	1.5	0.0805916	192.184	-1.5	-1.48266	0.684503	0.0303084	-2.16604	WP_003422895.1
ABC transporter ATP-binding protein CDS	UAB_RS0205070	forward	1.5	0.0818969	37.3016	1.5	2.68111	1.24183	0.0308495	2.15901	WP_009902156.1
N-acetyltransferase CDS	UAB_RS0206700	reverse	1.5	0.0845393	10.0826	1.5	3.69451	1.72182	0.0318967	2.1457	WP_009902308.1
polyprenyl synthetase family protein CDS	UAB_RS0206670	forward	1.5	0.084858	8.07973	1.5	3.50771	1.6364	0.032069	2.14355	WP_009888951.1
kbaY CDS	UAB_RS0216430	reverse	1.5	0.0863376	119.977	-1.5	-3.24742	1.52034	0.0326812	-2.13598	WP_009903444.1
adenylate kinase CDS	UAB_RS0201225	forward	1.5	0.0869006	227.347	1.5	2.24351	1.05195	0.0329476	2.13272	WP_009901573.1
replicative DNA helicase CDS	UAB_RS0219640	reverse	1.5	0.0871378	189.188	-1.5	-1.63078	0.765274	0.033091	-2.13098	WP_003420541.1
XRE family transcriptional regulator CDS	UAB_RS0201685	forward	1.5	0.08716	14.7337	1.5	3.9701	1.8637	0.0331529	2.13023	WP_009901623.1
recJ CDS	UAB_RS0215065	reverse	1.5	0.0897741	15.2407	1.5	2.93978	1.38821	0.0342023	2.11768	WP_009903319.1
Crp/Fnr family transcriptional regulator CDS	UAB_RS0201690	forward	1.5	0.0898401	19.8489	1.5	2.77381	1.31042	0.0342825	2.11673	WP_009901625.1
transcriptional regulator CDS	UAB_RS0214980	reverse	1.5	0.090267	7.7153	1.5	3.45662	1.63498	0.0345008	2.11417	WP_003422948.1
MinD/ParA family protein CDS	UAB_RS0202605	forward	1.5	0.0915419	7.07449	1.5	3.37584	1.60181	0.0350727	2.10752	WP_009901764.1
prdD CDS	UAB_RS0217585	reverse	1.5	0.0915419	383.085	-1.5	-1.55337	0.737175	0.0351004	-2.1072	WP_009903671.1
TIGR00159 family protein CDS	UAB_RS0201400	forward	1.4	0.0930921	10.3664	1.4	3.68855	1.75667	0.0357519	2.09974	WP_003420697.1
atpF CDS	UAB_RS0218665	reverse	1.4	0.0935429	68.6909	-1.4	-2.39353	1.14134	0.0359825	-2.09713	WP_009892033.1
glyoxalase CDS	UAB_RS0201905	forward	1.4	0.0939202	6.83992	1.4	3.33761	1.59325	0.0361852	2.09484	WP_009901673.1
tRNA 4-thiouridine(8) synthase ThiI CDS	UAB_RS0204920	forward	1.4	0.0954653	13.5861	1.4	3.88257	1.85988	0.0368391	2.08754	WP_003432202.1
50S ribosomal protein L2 CDS	UAB_RS0201135	forward	1.4	0.0966952	372.608	1.4	1.45287	0.697937	0.037373	2.08167	WP_003421168.1
2-hydroxyacyl-CoA dehydratase CDS	UAB_RS0209980	forward	1.4	0.0970448	7.60943	1.4	3.42393	1.64648	0.0375676	2.07954	WP_004454390.1
hypothetical protein CDS	UAB_RS0209840	forward	1.4	0.0972546	7.24767	1.4	3.37967	1.6264	0.0377085	2.07801	WP_003420428.1
NADH peroxidase CDS	UAB_RS0208305	forward	1.4	0.0975041	1556.25	-1.4	-1.47367	0.709975	0.0379249	-2.07567	WP_003419930.1
sodium:glutamate symporter CDS	UAB_RS0209965	reverse	1.4	0.0975041	6.84157	1.4	3.33224	1.60493	0.0378705	2.07625	WP_009902743.1
transglycosylase CDS	UAB_RS0213210	reverse	1.4	0.0975537	7.66974	1.4	3.42746	1.65229	0.0380454	2.07437	WP_004454690.1
gamma carbonic anhydrase family protein CDS	UAB_RS0215075	reverse	1.4	0.0975537	35.755	1.4	2.38081	1.14812	0.0381107	2.07366	WP_004454132.1
TIGR04086 family membrane protein CDS	UAB_RS0215335	reverse	1.4	0.0975537	13.9208	1.4	3.88846	1.87529	0.0381238	2.07352	WP_021369098.1
lactate utilization protein CDS	UAB_RS0208480	reverse	1.4	0.0975853	15.8781	1.4	2.88382	1.3913	0.0381959	2.07275	WP_009902542.1
ABC transporter permease CDS	UAB_RS0205410	forward	1.4	0.0977453	14.3534	1.4	3.90619	1.88575	0.0383186	2.07143	WP_009902199.1
TetR/AcrR family transcriptional regulator CDS	UAB_RS0203505	reverse	1.4	0.0979035	24.9379	-1.4	-3.49557	1.68858	0.0384406	-2.07012	WP_009901936.1
3-methyl-2-oxobutanoate dehydrogenase subunit VorB CDS	UAB_RS0201430	forward	1.4	0.100078	895.622	1.4	1.84523	0.895829	0.0394172	2.05981	WP_003432442.1
minD CDS	UAB_RS0206390	forward	1.4	0.100078	71.532	1.4	2.20243	1.06922	0.0394139	2.05984	WP_003419057.1
peptidase CDS	UAB_RS0215675	reverse	1.4	0.100607	21.2017	1.4	2.80503	1.36366	0.0396872	2.05699	WP_009898040.1
RNA pseudouridine synthase CDS	UAB_RS0206045	forward	1.4	0.100777	13.1488	1.4	3.83537	1.86577	0.0398164	2.05565	WP_009902251.1
hypothetical protein CDS	UAB_RS0210115	forward	1.4	0.101118	8.95277	1.4	3.54602	1.72672	0.0400129	2.05362	WP_009902762.1
hypothetical protein CDS	UAB_RS0204820	forward	1.4	0.101338	32.645	1.4	2.46168	1.19998	0.0402242	2.05144	WP_003432237.1
selD CDS	UAB_RS0213740	reverse	1.4	0.101338	7.22042	1.4	3.36534	1.64027	0.0401987	2.0517	WP_077699367.1
DNA-binding response regulator CDS	UAB_RS0205235	forward	1.4	0.10147	7.0982	1.4	3.35198	1.6349	0.0403388	2.05026	WP_009888625.1
pyrB CDS	UAB_RS0202045	forward	1.4	0.102234	87.2129	-1.4	-2.63542	1.28795	0.0407358	-2.04621	WP_003434504.1
N-acetylneuraminate lyase CDS	UAB_RS0212410	reverse	1.4	0.102234	7.76495	1.4	3.42305	1.67315	0.0407682	2.04588	WP_009903105.1
tRNA 2-thiocytidine(32) synthetase TtcA CDS	UAB_RS0213235	reverse	1.4	0.102324	13.1276	1.4	3.82407	1.87124	0.0409925	2.04361	WP_009903184.1
diaminopimelate epimerase CDS	UAB_RS0214250	reverse	1.4	0.102324	6.7609	1.4	3.30337	1.61614	0.0409549	2.04399	WP_009897787.1
MATE family efflux transporter CDS	UAB_RS0219395	reverse	1.4	0.102324	8.98964	1.4	3.54417	1.73377	0.0409338	2.0442	WP_009898797.1
DUF881 domain-containing protein CDS	UAB_RS0214565	reverse	1.4	0.102932	6.6625	1.4	3.2905	1.61259	0.0412992	2.04051	WP_004454964.1
transcriptional regulator CDS	UAB_RS0217140	forward	1.4	0.10355	12.8052	1.4	3.80325	1.86672	0.0416104	2.0374	WP_009898297.1
fumarate hydratase CDS	UAB_RS0205760	forward	1.4	0.103848	9.1393	1.4	3.54908	1.74366	0.0418092	2.03541	WP_003437060.1
pyrF CDS	UAB_RS0219290	reverse	1.4	0.103848	12.0973	1.4	3.76307	1.84924	0.0418577	2.03493	WP_003429162.1
D-alanyl-D-alanine carboxypeptidase CDS	UAB_RS0213750	forward	1.4	0.10461	107.528	-1.4	-1.67478	0.824507	0.042229	-2.03126	WP_004454794.1
hypothetical protein CDS	UAB_RS0213085	reverse	1.4	0.104994	13.8301	1.4	3.84888	1.89717	0.0424836	2.02875	WP_003430785.1
adenosylcobinamide-phosphate synthase CDS	UAB_RS0218460	reverse	1.4	0.104994	7.01372	1.4	3.3315	1.64238	0.0425127	2.02847	WP_009903766.1
50S ribosomal protein L15 CDS	UAB_RS0201215	forward	1.4	0.105354	289.172	1.4	1.73703	0.857196	0.0427235	2.0264	WP_003421135.1
PAS domain-containing sensor histidine kinase CDS	UAB_RS0209065	forward	1.4	0.105725	7.56641	1.4	3.39149	1.67538	0.0429386	2.02431	WP_009902631.1
transcriptional antiterminator CDS	UAB_RS02000000220075	forward	1.4	0.10598	12.339	1.4	3.76599	1.86189	0.0431072	2.02267
phosphohydrolase CDS	UAB_RS0204640	forward	1.4	0.106285	7.33915	1.4	3.36108	1.66321	0.0432966	2.02084	WP_003436878.1
dicarboxylate/amino acid:cation symporter CDS	UAB_RS0212050	reverse	1.4	0.106671	11.6271	1.4	3.72285	1.84419	0.0435191	2.01869	WP_009897323.1
transcriptional regulator CDS	UAB_RS0214655	reverse	1.4	0.10719	13.8716	1.4	2.80951	1.39358	0.0437966	2.01603	WP_009897844.1
patatin CDS	UAB_RS0212025	reverse	1.4	0.107533	12.4605	1.4	3.76603	1.86987	0.0440026	2.01407	WP_003433950.1
propanediol utilization phosphotransacylase CDS	UAB_RS0214730	reverse	1.4	0.107905	234.897	1.4	2.13511	1.06119	0.0442213	2.01199	WP_003416023.1
chorismate synthase CDS	UAB_RS0210445	forward	1.3	0.109132	6.9621	1.3	3.31185	1.65047	0.044791	2.00661	WP_009902798.1
flgK CDS	UAB_RS0202415	forward	1.3	0.109671	6.42154	1.3	3.24187	1.61777	0.0450796	2.00391	WP_003436045.1
M18 family aminopeptidase CDS	UAB_RS0202925	forward	1.3	0.110648	6.69738	1.3	3.27734	1.63904	0.0455491	1.99955	WP_009895394.1
acpP CDS	UAB_RS0206560	forward	1.3	0.110858	65.2913	-1.3	-2.34363	1.17292	0.0457035	-1.99812	WP_003419132.1
alpha/beta hydrolase CDS	UAB_RS0206865	forward	1.3	0.111347	7.98302	1.3	3.41842	1.71375	0.0460756	1.9947	WP_003437218.1
NUDIX hydrolase CDS	UAB_RS0213125	reverse	1.3	0.111347	12.0082	1.3	3.72764	1.86907	0.0461098	1.99439	WP_009903163.1
DUF4364 domain-containing protein CDS	UAB_RS0217640	forward	1.3	0.111347	12.2338	1.3	3.73882	1.87465	0.0461076	1.99441	WP_009891708.1
cobalamin biosynthesis protein CbiG CDS	UAB_RS0218420	reverse	1.3	0.111962	8.04444	1.3	3.42718	1.72096	0.0464331	1.99143	WP_009903758.1
nitrate reductase subunit beta CDS	UAB_RS0202005	forward	1.3	0.115017	124.893	1.3	2.28893	1.1566	0.0478152	1.97901	WP_009888020.1
hypothetical protein CDS	UAB_RS0203675	forward	1.3	0.115017	433.997	1.3	2.29846	1.16193	0.0479121	1.97815	WP_003439078.1
ribonuclease Z CDS	UAB_RS0213980	forward	1.3	0.115017	6.52549	1.3	3.24014	1.63749	0.0478474	1.97872	WP_004454848.1
RNA-binding protein CDS	UAB_RS0207160	forward	1.3	0.116147	144.862	1.3	1.91719	0.97184	0.0485254	1.97274	WP_003419342.1
TVP38/TMEM64 family protein CDS	UAB_RS0209310	forward	1.3	0.116147	6.28207	1.3	3.20889	1.62639	0.0484942	1.97301	WP_009902671.1
sorbitol operon activator protein (glucitol) CDS	UAB_RS0204965	forward	1.3	0.116292	6.17811	1.3	3.18924	1.6176	0.0486572	1.97158	WP_003437466.1
damage-inducible protein CinA CDS	UAB_RS0207970	forward	1.3	0.117097	16.4969	1.3	2.89767	1.47238	0.0490658	1.96802	WP_003438532.1
threonine--tRNA ligase CDS	UAB_RS0203945	forward	1.3	0.118033	242.396	-1.3	-1.51687	0.772339	0.0495303	-1.964	WP_009902000.1
glycosyltransferase family 4 protein CDS	UAB_RS0215180	reverse	1.3	0.118414	57.2546	-1.3	-2.31214	1.17846	0.0497631	-1.96199	WP_003431768.1
coproporphyrinogen III oxidase CDS	UAB_RS0215040	reverse	1.3	0.11847	11.2243	1.3	3.65641	1.8644	0.049859	1.96117	WP_074037344.1
formylmethanofuran dehydrogenase subunit E CDS	UAB_RS0201985	forward	1.3	0.118472	6.65703	1.3	3.25227	1.65886	0.0499328	1.96054	WP_011860658.1
glsA CDS	UAB_RS0203870	forward	1.3	0.11871	18.0939	1.3	2.61388	1.33425	0.0501059	1.95906	WP_003417962.1
alpha-hydroxy-acid oxidizing enzyme CDS	UAB_RS0213180	forward	1.3	0.119293	6.52369	1.3	3.23421	1.65372	0.0504984	1.95572	WP_009903176.1
GntR family transcriptional regulator CDS	UAB_RS0219565	reverse	1.3	0.119293	10.9225	1.3	3.63322	1.85745	0.0504619	1.95603	WP_009903848.1
amidohydrolase CDS	UAB_RS0216555	reverse	1.3	0.120555	69.9956	-1.3	-3.37853	1.73206	0.0511064	-1.95059	WP_009903471.1
N(4)-(beta-N-acetylglucosaminyl)-L-asparaginase CDS	UAB_RS02000000219985	forward	1.3	0.120773	31.2121	1.3	2.57824	1.32314	0.0513469	1.94857
endonuclease MutS2 CDS	UAB_RS0204665	forward	1.3	0.120773	22.2852	1.3	2.49119	1.27822	0.0513013	1.94895	WP_009895762.1
enolase CDS	UAB_RS0217165	reverse	1.3	0.121508	729.824	-1.3	-1.17233	0.602633	0.0517342	-1.94534	WP_009898301.1
cell wall-binding repeat-containing protein CDS	UAB_RS0211050	reverse	1.3	0.121527	11.2628	1.3	3.64352	1.87473	0.0519567	1.94349	WP_009902894.1
FAD-binding subunit of oxidoreductase CDS	UAB_RS0211660	reverse	1.3	0.121527	7.76685	1.3	3.37102	1.73514	0.0520404	1.9428	WP_009903004.1
PTS mannose transporter subunit IIA CDS	UAB_RS0212890	reverse	1.3	0.121527	44.9131	-1.3	-2.4571	1.26413	0.0519303	-1.94371	WP_004454636.1
cytosine permease CDS	UAB_RS0215025	reverse	1.3	0.121527	6.32381	1.3	3.20086	1.64706	0.0519709	1.94338	WP_004454141.1
M48 family peptidase CDS	UAB_RS0208760	forward	1.3	0.121577	6.8062	1.3	3.26172	1.68009	0.0522109	1.94139	WP_003436655.1
TetR/AcrR family transcriptional regulator CDS	UAB_RS0212215	forward	1.3	0.121577	13.0218	1.3	3.73623	1.92428	0.0521824	1.94163	WP_003423398.1
aspartate--ammonia ligase CDS	UAB_RS0214795	reverse	1.3	0.121581	44.9625	1.3	2.01312	1.03728	0.0522874	1.94076	WP_003427105.1
C4-dicarboxylate ABC transporter CDS	UAB_RS0216130	reverse	1.3	0.122987	7.89236	1.3	3.3776	1.74536	0.0529673	1.93519	WP_009903401.1
hypothetical protein CDS	UAB_RS0203460	reverse	1.3	0.123527	84.293	1.3	2.46829	1.27774	0.0533897	1.93176	WP_009901919.1
bifunctional pyrimidine operon transcriptional regulator/uracil phosphoribosyltransferase CDS	UAB_RS0214275	reverse	1.3	0.123527	8.03884	1.3	3.38904	1.75466	0.0534274	1.93145	WP_003431186.1
V-type ATP synthase alpha chain CDS	UAB_RS0215810	reverse	1.3	0.123527	356.322	1.3	2.82208	1.46079	0.0533735	1.93189	WP_003426762.1
pyridoxine kinase CDS	UAB_RS0207660	reverse	1.3	0.125476	12.4717	1.3	2.66127	1.38315	0.0543472	1.92406	WP_003428191.1
phospholipase CDS	UAB_RS0202930	forward	1.3	0.126667	11.5095	1.3	3.63837	1.89624	0.0550187	1.91873	WP_003434193.1
spermidine/putrescine ABC transporter ATP-binding protein CDS	UAB_RS0205865	forward	1.3	0.126667	10.4893	1.3	3.57763	1.8641	0.0549553	1.91923	WP_003437017.1
glycyl-radical enzyme activating protein CDS	UAB_RS0217925	reverse	1.3	0.126918	21.2586	1.3	2.56232	1.33645	0.0552054	1.91726	WP_003432388.1
carbamoyl phosphate synthase large subunit CDS	UAB_RS0202480	forward	1.3	0.128961	8.16785	1.3	3.38839	1.77431	0.056173	1.90969	WP_009901740.1
metallophosphatase CDS	UAB_RS0219350	reverse	1.2	0.129514	11.2591	1.2	3.61404	1.89494	0.0564937	1.90721	WP_009903835.1
flavodoxin CDS	UAB_RS0211160	reverse	1.2	0.129691	37.7307	-1.2	-3.29202	1.72719	0.0566504	-1.906	WP_009902921.1
spore envelope protein CDS	UAB_RS0214495	reverse	1.2	0.129788	12.762	1.2	2.68496	1.40984	0.056852	1.90445	WP_004454952.1
histidine kinase CDS	UAB_RS0219815	forward	1.2	0.129788	6.53049	1.2	3.20802	1.68418	0.0568062	1.9048	WP_009892343.1
ytaF CDS	UAB_RS0211905	forward	1.2	0.12993	6.55293	1.2	3.20498	1.68385	0.0569938	1.90336	WP_003433989.1
dapD CDS	UAB_RS0217510	forward	1.2	0.134174	351.878	-1.2	-1.23222	0.652433	0.0589378	-1.88866	WP_009903660.1
DNA-binding response regulator CDS	UAB_RS0203685	forward	1.2	0.134235	11.7067	1.2	2.57737	1.36525	0.0590471	1.88784	WP_003439080.1
4Fe-4S ferredoxin CDS	UAB_RS0210900	forward	1.2	0.13441	7.58254	1.2	3.31587	1.7581	0.0592888	1.88605	WP_074099245.1
carbon starvation protein A CDS	UAB_RS0214300	reverse	1.2	0.13441	951.436	-1.2	-1.3205	0.700092	0.0592698	-1.88619	WP_004454919.1
glycerate kinase CDS	UAB_RS0216475	reverse	1.2	0.134728	6.08109	1.2	3.13676	1.66514	0.0595943	1.88378	WP_009903450.1
4-hydroxy-tetrahydrodipicolinate reductase CDS	UAB_RS0217505	forward	1.2	0.134728	138.955	-1.2	-1.38924	0.737312	0.0595376	-1.8842	WP_003438808.1
peptidase S8 CDS	UAB_RS0212445	reverse	1.2	0.135031	10.4912	1.2	3.54845	1.8858	0.0598813	1.88167	WP_003433821.1
resolvase CDS	UAB_RS0219215	reverse	1.2	0.135031	11.8164	1.2	3.62497	1.92657	0.059894	1.88157	WP_003426023.1
asparaginase CDS	UAB_RS0213845	forward	1.2	0.135492	26.9214	1.2	2.45617	1.30685	0.0601819	1.87946	WP_003431031.1
hypothetical protein CDS	UAB_RS2000000221110	forward	1.2	0.136184	6.0562	1.2	3.12836	1.66757	0.060656	1.87599
uracil-DNA glycosylase CDS	UAB_RS0213670	reverse	1.2	0.136184	10.3013	1.2	3.53121	1.88217	0.0606363	1.87614	WP_003416528.1
septation protein SpoVG CDS	UAB_RS0218890	reverse	1.2	0.137012	192.169	1.2	2.55128	1.36279	0.0611932	1.8721	WP_003421453.1
single-stranded DNA-binding protein CDS	UAB_RS0219745	reverse	1.2	0.137012	67.7847	1.2	1.85649	0.991412	0.0611282	1.87257	WP_003434235.1
xdh CDS	UAB_RS0217200	reverse	1.2	0.137126	12.1602	1.2	3.63471	1.94253	0.0613281	1.87112	WP_009903599.1
DUF4878 domain-containing protein CDS	UAB_RS0211290	reverse	1.2	0.137141	84.1415	1.2	2.36807	1.26603	0.0614191	1.87047	WP_009902950.1
sensor domain-containing phosphodiesterase CDS	UAB_RS0214635	reverse	1.2	0.138028	12.6406	1.2	2.57337	1.37834	0.0619008	1.86701	WP_009897838.1
fliQ CDS	UAB_RS0202585	forward	1.2	0.138346	7.63988	1.2	3.30797	1.77335	0.0621284	1.86538	WP_009888090.1
MarR family transcriptional regulator CDS	UAB_RS0210400	forward	1.2	0.138391	10.611	1.2	3.54336	1.9003	0.0622334	1.86463	WP_003428618.1
cwlD CDS	UAB_RS0201305	forward	1.2	0.139569	10.5281	1.2	3.53301	1.8992	0.0628489	1.86026	WP_009899606.1
calcium-translocating P-type ATPase, PMCA-type CDS	UAB_RS0215510	reverse	1.2	0.139962	10.2606	1.2	3.5151	1.89146	0.0631115	1.8584	WP_009898004.1
sodium:proton antiporter CDS	UAB_RS0211665	reverse	1.2	0.140764	34.0636	-1.2	-2.59655	1.39956	0.0635599	-1.85525	WP_003433135.1
ABC transporter permease CDS	UAB_RS0205405	forward	1.2	0.141328	7.246	1.2	3.25677	1.75788	0.0639307	1.85266	WP_009895878.1
DNA-directed RNA polymerase subunit omega CDS	UAB_RS0214235	reverse	1.2	0.141328	16.3473	1.2	2.55841	1.38123	0.0639876	1.85227	WP_003431167.1
6-phospho-alpha-glucosidase CDS	UAB_RS0207585	forward	1.2	0.141438	10.0332	1.2	3.495	1.88785	0.0641242	1.85132	WP_021359123.1
2-hydroxyglutaryl-CoA dehydratase CDS	UAB_RS0209985	forward	1.2	0.142611	10.2372	1.2	3.50506	1.89768	0.0647436	1.84702	WP_004454389.1
6-phospho-alpha-glucosidase CDS	UAB_RS0213810	reverse	1.2	0.142683	10.0948	1.2	3.49457	1.89285	0.0648639	1.84619	WP_009897699.1
heavy metal translocating P-type ATPase CDS	UAB_RS0204045	reverse	1.2	0.143787	10.1294	1.2	3.49394	1.89729	0.0655422	1.84154	WP_003438920.1
lipid kinase CDS	UAB_RS0211455	reverse	1.2	0.143787	16.7019	1.2	2.86431	1.55496	0.0654686	1.84204	WP_009902975.1
hflX CDS	UAB_RS0205085	forward	1.2	0.144092	10.073	1.2	3.48785	1.89558	0.0657696	1.83999	WP_009895824.1
sensor histidine kinase CDS	UAB_RS0214505	reverse	1.2	0.144186	16.342	1.2	2.46212	1.33882	0.0659122	1.83902	WP_009890859.1
ribonuclease P protein component CDS	UAB_RS0219760	reverse	1.2	0.144186	17.7213	1.2	2.31583	1.25963	0.0659895	1.8385	WP_003429302.1
hypothetical protein CDS	UAB_RS02000000220045	forward	1.2	0.144319	10.6537	1.2	3.52116	1.91799	0.0663783	1.83586
VOC family protein CDS	UAB_RS0203440	forward	1.2	0.144319	9.63034	1.2	3.4558	1.88257	0.0664045	1.83568	WP_003434678.1
D-3-phosphoglycerate dehydrogenase CDS	UAB_RS0205715	forward	1.2	0.144319	10.2196	1.2	3.49419	1.90348	0.0664039	1.83569	WP_003437082.1
hydrolase CDS	UAB_RS0213665	reverse	1.2	0.144319	123.524	1.2	2.43147	1.32379	0.0662484	1.83674	WP_009890693.1
gfo/Idh/MocA family oxidoreductase CDS	UAB_RS0215620	reverse	1.2	0.145236	10.1078	1.2	3.48392	1.90145	0.0669156	1.83224	WP_003439589.1
integrase CDS	UAB_RS0210765	reverse	1.2	0.146234	6.25822	1.2	3.12569	1.70937	0.0674651	1.82856	WP_003435347.1
accC CDS	UAB_RS0210795	reverse	1.2	0.146736	75.2742	-1.2	-2.49218	1.36478	0.0678402	-1.82607	WP_003435334.1
peptidase M20 CDS	UAB_RS0215450	reverse	1.2	0.146736	8.97071	1.2	3.4004	1.86239	0.0678767	1.82582	WP_009903340.1
thymidylate synthase (FAD) CDS	UAB_RS0201025	forward	1.2	0.150986	9.27977	1.2	3.41314	1.88329	0.0699352	1.81233	WP_003421197.1
folE CDS	UAB_RS0208175	forward	1.1	0.153131	73.3091	-1.1	-2.44977	1.3571	0.0710512	-1.80515	WP_003429416.1
diguanylate cyclase CDS	UAB_RS0210475	forward	1.1	0.153131	9.89304	1.1	3.44775	1.9104	0.0711168	1.80473	WP_009902804.1
hypothetical protein CDS	UAB_RS0211925	reverse	1.1	0.153987	114.739	-1.1	-1.44559	0.802394	0.0716085	-1.8016	WP_009903047.1
prolipoprotein diacylglyceryl transferase CDS	UAB_RS0214615	reverse	1.1	0.154246	9.74315	1.1	3.4333	1.90714	0.0718238	1.80023	WP_009897834.1
fabF CDS	UAB_RS0206565	forward	1.1	0.154659	266.908	-1.1	-1.43534	0.798236	0.0721554	-1.79814	WP_003438103.1
rpiB CDS	UAB_RS0218705	reverse	1.1	0.154659	23.8279	1.1	2.01026	1.11816	0.0722059	1.79782	WP_003437841.1
LacI family transcriptional regulator CDS	UAB_RS0210285	forward	1.1	0.156206	6.21143	1.1	3.10154	1.73011	0.073024	1.79268	WP_009902777.1
xanthine phosphoribosyltransferase CDS	UAB_RS0212880	reverse	1.1	0.156924	83.4805	-1.1	-2.06622	1.15432	0.0734558	-1.78999	WP_004454633.1
single-strand DNA-binding protein CDS	UAB_RS0217560	reverse	1.1	0.157557	9.36701	1.1	3.39872	1.90133	0.0738489	1.78755	WP_003422086.1
chemical-damaging agent resistance protein C CDS	UAB_RS0210245	reverse	1.1	0.157965	76.043	-1.1	-2.12486	1.18989	0.0741368	-1.78577	WP_003430302.1
hypothetical protein CDS	UAB_RS0215415	forward	1.1	0.158058	9.17059	1.1	3.38213	1.89486	0.0742777	1.7849	WP_003426603.1
CRISPR-associated helicase/endonuclease Cas3 CDS	UAB_RS0215925	reverse	1.1	0.158357	6.70845	1.1	3.15704	1.7702	0.0745154	1.78344	WP_009903367.1
pyridoxal phosphate-dependent aminotransferase CDS	UAB_RS0201370	reverse	1.1	0.158717	89.9392	-1.1	-2.47728	1.39032	0.0747821	-1.7818	WP_009901578.1
YfcC family protein CDS	UAB_RS0209755	forward	1.1	0.159518	8.94092	1.1	3.36064	1.88918	0.075257	1.77889	WP_009889640.1
flavodoxin family protein CDS	UAB_RS0208220	forward	1.1	0.16055	9.56502	1.1	3.40056	1.91545	0.0758428	1.77533	WP_074037300.1
cell surface protein CDS	UAB_RS0215010	reverse	1.1	0.16063	92.3867	-1.1	-2.22434	1.2535	0.0759791	-1.77451	WP_009903316.1
nrdG CDS	UAB_RS0201380	forward	1.1	0.16107	8.48119	1.1	3.32135	1.87366	0.0762859	1.77265	WP_003432598.1
cytosine permease CDS	UAB_RS0209800	forward	1.1	0.162329	9.31937	1.1	3.37732	1.91038	0.0770814	1.76788	WP_009893249.1
HPr kinase/phosphorylase CDS	UAB_RS0218340	reverse	1.1	0.162329	9.89768	1.1	3.41744	1.93304	0.0770756	1.76791	WP_003416935.1
hypothetical protein CDS	UAB_RS0206420	forward	1.1	0.162944	38.71	1.1	2.20598	1.25013	0.0776314	1.7646	WP_009902285.1
peptide synthetase CDS	UAB_RS0207935	forward	1.1	0.162944	49.5678	1.1	1.89241	1.07258	0.0776735	1.76435	WP_009902474.1
ilvB CDS	UAB_RS0208775	forward	1.1	0.162944	10.156	1.1	3.42807	1.94287	0.0776586	1.76444	WP_077699803.1
nuclease SbcCD subunit C CDS	UAB_RS0205960	forward	1.1	0.162995	8.62397	1.1	3.32588	1.88584	0.0777977	1.76361	WP_009902249.1
transcriptional antiterminator CDS	UAB_RS0200950	forward	1.1	0.163413	9.51629	1.1	3.38546	1.92248	0.0782415	1.76098	WP_009901557.1
tRNA 2-selenouridine(34) synthase MnmH CDS	UAB_RS0207515	forward	1.1	0.163413	8.90218	1.1	3.3438	1.89861	0.0782069	1.76119	WP_009902410.1
DNA helicase RecG CDS	UAB_RS0214080	reverse	1.1	0.163413	57.3212	-1.1	-2.05	1.16435	0.0782981	-1.76065	WP_022618541.1
universal stress protein CDS	UAB_RS0205200	forward	1.1	0.165767	96.2082	-1.1	-1.47597	0.841762	0.0795277	-1.75343	WP_003418487.1
hypothetical protein CDS	UAB_RS0211720	reverse	1.1	0.168487	8.5981	1.1	3.30783	1.8953	0.0809356	1.74528	WP_011861456.1
DUF4236 domain-containing protein CDS	UAB_RS0203370	forward	1.1	0.169182	9.16897	1.1	3.34755	1.92082	0.0813736	1.74277	WP_009901898.1
ATPase AAA CDS	UAB_RS0206575	forward	1.1	0.171586	9.28799	1.1	3.34788	1.92895	0.0826349	1.7356	WP_009902298.1
phosphoglucomutase CDS	UAB_RS0212815	reverse	1.1	0.172286	22.9695	1.1	2.14641	1.23848	0.0830777	1.7331	WP_009897501.1
hybrid sensor histidine kinase/response regulator CDS	UAB_RS0203450	reverse	1.1	0.174636	324.719	1.1	1.13231	0.655967	0.084318	1.72616	WP_025992016.1
cobalt ABC transporter ATP-binding protein CDS	UAB_RS0202915	forward	1.1	0.174953	283.711	1.1	1.64221	0.952164	0.0845786	1.72472	WP_003434196.1
hypothetical protein CDS	UAB_RS0210090	forward	1.1	0.177968	288.465	1.1	1.85668	1.08192	0.0861454	1.71609	WP_076636223.1
addA CDS	UAB_RS0205950	forward	1.1	0.178329	8.627	1.1	3.28423	1.91551	0.0864292	1.71454	WP_009902247.1
DUF1847 domain-containing protein CDS	UAB_RS0219295	reverse	1.1	0.179328	8.90334	1.1	3.30051	1.92864	0.0870237	1.71131	WP_011862005.1
cold-shock protein CDS	UAB_RS0207670	forward	1.1	0.17983	2148.06	1.1	1.20577	0.705375	0.0873775	1.7094	WP_003419624.1
GGDEF-domain containing protein CDS	UAB_RS0205195	forward	1.1	0.180734	24.1824	1.1	2.21185	1.29618	0.0879276	1.70643	WP_003437567.1
4-hydroxy-tetrahydrodipicolinate synthase CDS	UAB_RS0217490	forward	1.1	0.181809	75.5445	1.1	2.007	1.17849	0.0885621	1.70303	WP_003438799.1
magnesium transporter CDS	UAB_RS0208055	reverse	1	0.18219	8.86088	1	3.28832	1.93447	0.0891584	1.69985	WP_003429376.1
DUF512 domain-containing protein CDS	UAB_RS0214485	reverse	1.1	0.18219	8.24225	1.1	3.2444	1.90801	0.0890533	1.70041	WP_032506686.1
metallophosphoesterase CDS	UAB_RS0218045	reverse	1.1	0.18219	76.17	-1.1	-2.1634	1.27198	0.0889769	-1.70082	WP_003435609.1
hypothetical protein CDS	UAB_RS2000000221585	reverse	1	0.18219	8.19864	1	3.24064	1.90664	0.0891948	1.69966	WP_009903729.1
glycosyltransferase family 2 protein CDS	UAB_RS0215200	reverse	1	0.183114	8.71002	1	3.27551	1.93055	0.0897593	1.69667	WP_003422862.1
bifunctional phosphopantothenoylcysteine decarboxylase/phosphopantothenate--cysteine ligase CoaBC CDS	UAB_RS0214230	reverse	1	0.183275	36.4399	1	2.11539	1.24753	0.0899508	1.69566	WP_004454901.1
carbonic anhydrase CDS	UAB_RS0212270	reverse	1	0.183321	7.6725	1	3.19399	1.88442	0.090086	1.69494	WP_003423380.1
toxin CDS	UAB_RS0214515	reverse	1	0.18337	7.59507	1	3.1866	1.88086	0.0902224	1.69423	WP_011861621.1
glycosyltransferase family 2 protein CDS	UAB_RS0215190	reverse	1	0.183459	18.4668	1	2.35152	1.38863	0.090379	1.6934	WP_003426498.1
methylglyoxal synthase CDS	UAB_RS0206405	forward	1	0.184272	8.56656	1	3.26087	1.92938	0.0910057	1.69012	WP_009902283.1
1-acyl-sn-glycerol-3-phosphate acyltransferase CDS	UAB_RS0209825	reverse	1	0.184272	8.2208	1	3.23367	1.9128	0.0909236	1.69055	WP_004454428.1
diacylglycerol kinase CDS	UAB_RS0213450	reverse	1	0.184311	8.58332	1	3.25912	1.92913	0.0911376	1.68943	WP_003416641.1
4-hydroxy-3-methylbut-2-en-1-yl diphosphate synthase CDS	UAB_RS0211825	reverse	1	0.184698	15.1616	1	2.31624	1.37231	0.0914426	1.68784	WP_003424490.1
Asp23/Gls24 family envelope stress response protein CDS	UAB_RS0206645	forward	1	0.185428	105.548	1	1.9386	1.15025	0.0919175	1.68537	WP_003419170.1
modB CDS	UAB_RS0205485	forward	1	0.185767	8.13961	1	3.22126	1.91297	0.0921996	1.68391	WP_009888685.1
FMN-dependent NADH-azoreductase CDS	UAB_RS0208660	forward	1	0.187341	7.50246	1	3.16656	1.88566	0.0930957	1.67929	WP_009902564.1
DevR family CRISPR-associated autoregulator CDS	UAB_RS0213525	reverse	1	0.188223	16.2862	1	2.37257	1.41523	0.0936496	1.67645	WP_009903200.1
DegT/DnrJ/EryC1/StrS family aminotransferase CDS	UAB_RS0202495	forward	1	0.188242	8.39172	1	3.23348	1.9295	0.0937746	1.67581	WP_009901743.1
sodium:solute symporter CDS	UAB_RS0219200	reverse	1	0.188494	8.2531	1	3.22312	1.92473	0.0940158	1.67458	WP_009898767.1
hypothetical protein CDS	UAB_RS0206725	forward	1	0.188938	8.14987	1	3.21519	1.92196	0.094353	1.67287	WP_009896131.1
50S ribosomal protein L24 CDS	UAB_RS0201175	forward	1	0.189217	177.579	1	1.5914	0.952036	0.0946087	1.67157	WP_003427723.1
HDIG domain-containing protein CDS	UAB_RS0213895	reverse	1	0.190039	7.59814	1	3.16583	1.89762	0.0952525	1.66832	WP_003431048.1
lysylphosphatidylglycerol synthetase family protein CDS	UAB_RS02000000220840	reverse	1	0.190039	7.77822	1	3.17956	1.90585	0.0952526	1.66832
hydrolase CDS	UAB_RS0208310	forward	1	0.190381	8.61267	1	3.2428	1.94545	0.0955409	1.66687	WP_074074712.1
polysaccharide deacetylase family protein CDS	UAB_RS0208150	forward	1	0.19055	8.39152	1	3.22723	1.93729	0.0957427	1.66585	WP_009896360.1
purine-nucleoside phosphorylase CDS	UAB_RS0206765	forward	1	0.191006	76.368	-1	-1.971	1.18441	0.0960891	-1.66412	WP_003438160.1
Crp/Fnr family transcriptional regulator CDS	UAB_RS0212040	forward	1	0.192033	8.21537	1	3.20808	1.93147	0.0967234	1.66095	WP_009897320.1
MFS transporter CDS	UAB_RS0218005	forward	1	0.193047	8.3782	1	3.21787	1.94102	0.0973525	1.65783	WP_003435615.1
hypothetical protein CDS	UAB_RS0210480	forward	1	0.193374	7.46807	1	3.14533	1.89887	0.0976359	1.65642	WP_009897033.1
cation-transporting ATPase CDS	UAB_RS0209465	forward	1	0.193492	7.38724	1	3.13701	1.89552	0.0979332	1.65496	WP_009902690.1
D-alanine--poly(phosphoribitol) ligase CDS	UAB_RS0215610	reverse	1	0.193492	94.8565	-1	-2.04647	1.23654	0.0979269	-1.65499	WP_009898020.1
hypothetical protein CDS	UAB_RS0207320	forward	1	0.194191	149.39	1	1.7526	1.06054	0.0984239	1.65254	WP_009889069.1
trxA CDS	UAB_RS0216195	reverse	1	0.194191	8.14122	1	3.19466	1.93376	0.098525	1.65205	WP_004453775.1
methyl-accepting chemotaxis protein CDS	UAB_RS0203770	forward	1	0.194383	8.01725	1	3.18431	1.93038	0.0990297	1.64958	WP_003425090.1
BMP family ABC transporter substrate-binding protein CDS	UAB_RS0203925	forward	1	0.194383	7.82304	1	3.1668	1.92084	0.0992188	1.64865	WP_009901997.1
hypothetical protein CDS	UAB_RS0209685	reverse	1	0.194383	7.73853	1	3.15964	1.9162	0.0991665	1.64891	WP_003430160.1
hypothetical protein CDS	UAB_RS0211970	forward	1	0.194383	7.41857	1	3.13472	1.90087	0.0991267	1.6491	WP_003433970.1
cell wall-binding repeat-containing protein CDS	UAB_RS0213865	reverse	1	0.194383	8.27946	1	3.20487	1.94243	0.0989576	1.64993	WP_009903221.1
PTS cellobiose transporter subunit IIC CDS	UAB_RS0215760	reverse	1	0.194712	155.033	1	1.98515	1.20555	0.0996259	1.64667	WP_003439696.1
DNA ligase (NAD(+)) LigA CDS	UAB_RS0218055	reverse	1	0.194712	7.47227	1	3.13796	1.90502	0.0995162	1.6472	WP_009891779.1
NAD(P)H-dependent glycerol-3-phosphate dehydrogenase CDS	UAB_RS0214470	reverse	1	0.195414	124.62	-1	-2.09898	1.27649	0.100105	-1.64435	WP_011861619.1
nuclease CDS	UAB_RS0204070	forward	1	0.195773	7.78425	1	3.15889	1.92346	0.100529	1.6423	WP_003429542.1
GGDEF domain-containing protein CDS	UAB_RS0206570	forward	1	0.195773	8.54373	1	3.21455	1.95705	0.100476	1.64255	WP_009902296.1
rfbA CDS	UAB_RS0202380	forward	1	0.196395	7.64728	1	3.14633	1.91829	0.100969	1.64018	WP_003436059.1
glycine/betaine reductase C CDS	UAB_RS0212970	reverse	1	0.1967	244.617	1	1.88765	1.15182	0.101246	1.63884	WP_009903155.1
6,7-dimethyl-8-ribityllumazine synthase CDS	UAB_RS0209700	reverse	1	0.197289	12.3033	1	3.40435	2.07987	0.10167	1.63681	WP_004454467.1
GrpB family protein CDS	UAB_RS0204130	forward	1	0.19909	7.8027	1	3.15145	1.93127	0.102721	1.6318	WP_009902027.1
glycoside hydrolase family 1 protein CDS	UAB_RS0216535	reverse	1	0.199299	7.56023	1	3.12965	1.91919	0.102951	1.63071	WP_009903462.1
aroF CDS	UAB_RS02000000220530	forward	1	0.199368	7.91934	1	3.15801	1.93885	0.103353	1.62881
UDP-N-acetylmuramoyl-L-alanyl-D-glutamate--2, 6-diaminopimelate ligase CDS	UAB_RS0214640	reverse	1	0.199368	89.864	1	2.21118	1.35673	0.103146	1.62979	WP_009897839.1
PTS lactose transporter subunit IIC CDS	UAB_RS0216270	reverse	1	0.199368	7.11568	1	3.09134	1.89777	0.103326	1.62894	WP_003431385.1
EamA/RhaT family transporter CDS	UAB_RS0208555	forward	1	0.199461	9.06231	1	2.59541	1.59423	0.103524	1.628	WP_077699847.1
phosphodiesterase CDS	UAB_RS0205985	reverse	1	0.199898	15.6458	1	2.79716	1.71989	0.103873	1.62636	WP_009902250.1
chemotaxis protein CheB CDS	UAB_RS0203790	forward	1	0.20001	7.64811	1	3.13236	1.92775	0.104188	1.62488	WP_009895569.1
DegV family protein CDS	UAB_RS0214370	reverse	1	0.20001	7.68357	1	3.13575	1.92937	0.104104	1.62527	WP_009890830.1
DUF881 domain-containing protein CDS	UAB_RS0214560	reverse	1	0.20001	7.47905	1	3.11852	1.91985	0.1043	1.62436	WP_009897825.1
hypothetical protein CDS	UAB_RS0209425	reverse	1	0.201011	69.3568	-1	-1.67127	1.03079	0.104945	-1.62134	WP_004454512.1
transporter CDS	UAB_RS0211795	forward	1	0.201028	6.92614	1	3.06734	1.89258	0.105077	1.62072	WP_009893461.1
hypothetical protein CDS	UAB_RS0208140	forward	1	0.201207	7.20366	1	3.09234	1.90919	0.105294	1.61971	WP_003438621.1
ABC transporter substrate-binding protein CDS	UAB_RS0205500	reverse	1	0.201409	7.92163	1	3.14751	1.94453	0.105523	1.61865	WP_003437194.1
50S ribosomal protein L6 CDS	UAB_RS0201195	forward	1	0.201501	209.038	1	1.7953	1.11001	0.105796	1.61738	WP_003435668.1
oxidoreductase CDS	UAB_RS02000000220510	forward	1	0.201501	7.83716	1	3.14115	1.94225	0.105819	1.61728
methyltransferase CDS	UAB_RS0209890	forward	1	0.202294	7.40609	1	3.10341	1.92188	0.10636	1.61477	WP_004454418.1
hypothetical protein CDS	UAB_RS0212570	reverse	1	0.202846	12.6669	1	3.38793	2.10057	0.106774	1.61286	WP_009903123.1
acetyl-CoA carboxylase carboxyl transferase subunit beta CDS	UAB_RS0210790	reverse	1	0.203482	63.5348	-1	-1.86253	1.15631	0.107234	-1.61075	WP_003424064.1
ATP-dependent helicase CDS	UAB_RS0204955	forward	1	0.204184	158.56	-1	-1.99252	1.2392	0.107854	-1.60791	WP_003437464.1
(2Fe-2S)-binding protein CDS	UAB_RS0212540	reverse	1	0.204184	7.25388	1	3.08549	1.91834	0.107744	1.60842	WP_009903120.1
lipoprotein CDS	UAB_RS0215145	forward	1	0.204527	7.29033	1	3.08677	1.92141	0.108161	1.60651	WP_009891020.1
30S ribosomal protein S4 CDS	UAB_RS0201260	forward	1	0.204768	270.397	1	1.73521	1.08088	0.108414	1.60536	WP_003421121.1
spo0A CDS	UAB_RS0206715	forward	1	0.20594	870.29	1	1.52018	0.94894	0.109161	1.60198	WP_003424711.1
AraC family transcriptional regulator CDS	UAB_RS0213805	reverse	1	0.20714	7.58271	1	3.10503	1.94242	0.109924	1.59853	WP_009897697.1
hydroxymethylbilane synthase CDS	UAB_RS0218400	reverse	1	0.207528	6.71879	1	3.02849	1.89632	0.110257	1.59704	WP_003425719.1
maltose phosphorylase CDS	UAB_RS0212135	reverse	1	0.209226	17.7181	1	2.39691	1.50519	0.111288	1.59243	WP_009903074.1
hypothetical protein CDS	UAB_RS0208170	forward	1	0.209232	7.99712	1	3.12927	1.96581	0.111419	1.59185	WP_009896367.1
ethanolamine/propanediol utilization cobalamin adenosyltransferase CDS	UAB_RS0210685	forward	1	0.209512	23.5656	-1	-2.8129	1.76844	0.111697	-1.59061	WP_009902843.1
septation ring formation regulator EzrA CDS	UAB_RS0218770	reverse	0.9	0.210239	7.09978	0.9	3.0551	1.92347	0.112213	1.58832	WP_003437861.1
acyltransferase CDS	UAB_RS0208535	reverse	0.9	0.211535	7.2323	0.9	3.06323	1.93368	0.11316	1.58415	WP_003427501.1
grdB CDS	UAB_RS0209930	forward	0.9	0.211535	7.16858	0.9	3.05739	1.93001	0.113165	1.58413	WP_077699397.1
lytic transglycosylase CDS	UAB_RS0206290	forward	0.9	0.211606	7.40914	0.9	3.07751	1.94362	0.113332	1.58339	WP_003438043.1
DegV family protein CDS	UAB_RS0207475	forward	0.9	0.211906	6.91923	0.9	3.03407	1.91773	0.113623	1.58211	WP_009889099.1
prenyltransferase CDS	UAB_RS0218125	forward	0.9	0.213115	7.25189	0.9	3.05996	1.93826	0.114402	1.57871	WP_009903715.1
pepF CDS	UAB_RS0218755	reverse	0.9	0.213126	6.83069	0.9	3.02399	1.9162	0.114539	1.57812	WP_074099249.1
DNA-binding response regulator CDS	UAB_RS0210415	forward	0.9	0.213769	6.97452	0.9	3.03186	1.92497	0.115251	1.57502	WP_003439430.1
trigger factor CDS	UAB_RS0218040	reverse	0.9	0.213769	341.2	-0.9	-1.04162	0.661172	0.115159	-1.57542	WP_003417090.1
4-diphosphocytidyl-2C-methyl-D-erythritol kinase CDS	UAB_RS0219150	reverse	0.9	0.213769	60.9761	-0.9	-1.55924	0.990052	0.115278	-1.57491	WP_009894070.1
phenylalanine--tRNA ligase subunit alpha CDS	UAB_RS0204615	forward	0.9	0.213856	71.7027	-0.9	-1.56403	0.993938	0.115587	-1.57357	WP_003436795.1
rpmB CDS	UAB_RS0214100	forward	0.9	0.213856	655.193	0.9	1.52399	0.968443	0.115568	1.57365	WP_003416297.1
aminotransferase class V-fold PLP-dependent enzyme CDS	UAB_RS0213945	reverse	0.9	0.213906	7.5511	0.9	3.07937	1.95779	0.115746	1.57288	WP_009903233.1
glycosyltransferase family 2 protein CDS	UAB_RS0206730	forward	0.9	0.214072	7.80946	0.9	3.09826	1.97158	0.116076	1.57146	WP_003438150.1
galT CDS	UAB_RS0207595	forward	0.9	0.214072	7.09044	0.9	3.03739	1.93644	0.116755	1.56854	WP_003438360.1
molybdenum cofactor biosynthesis protein CDS	UAB_RS0209780	forward	0.9	0.214072	7.13196	0.9	3.04137	1.93744	0.116464	1.56979	WP_009893248.1
PTS galactitol transporter subunit IIC CDS	UAB_RS0212600	reverse	0.9	0.214072	8.70341	0.9	3.15626	2.01149	0.116621	1.56912	WP_009897455.1
argH CDS	UAB_RS0213765	reverse	0.9	0.214072	26.0718	-0.9	-2.40338	1.53106	0.116473	-1.56975	WP_009897688.1
redox-regulated molecular chaperone Hsp33 CDS	UAB_RS0217465	reverse	0.9	0.214072	6.52424	0.9	2.98603	1.9036	0.116736	1.56862	WP_009903657.1
iron hydrogenase CDS	UAB_RS0217680	reverse	0.9	0.214072	6.93476	0.9	3.02528	1.92703	0.116435	1.56991	WP_009903677.1
ABC transporter ATP-binding protein CDS	UAB_RS0211265	forward	0.9	0.214627	6.89494	0.9	3.01858	1.92743	0.11732	1.56612	WP_003435188.1
membrane protein CDS	UAB_RS0215445	reverse	0.9	0.214627	6.84991	0.9	3.01492	1.92494	0.117292	1.56624	WP_003431751.1
insulinase family protein CDS	UAB_RS0214625	reverse	0.9	0.214827	7.14548	0.9	3.03727	1.94063	0.117562	1.56509	WP_004454972.1
brnQ CDS	UAB_RS0214830	reverse	0.9	0.214953	39.0889	0.9	1.95715	1.25119	0.117763	1.56423	WP_009897879.1
ribonuclease CDS	UAB_RS0201035	forward	0.9	0.215594	7.87387	0.9	3.09268	1.98044	0.118378	1.56162	WP_003421194.1
alcohol dehydrogenase CDS	UAB_RS0202655	forward	0.9	0.215594	8.0457	0.9	3.10498	1.98813	0.118344	1.56176	WP_009901770.1
sensor domain-containing phosphodiesterase CDS	UAB_RS0215860	reverse	0.9	0.216715	6.99478	0.9	3.02065	1.93824	0.119127	1.55845	WP_003439757.1
proline--tRNA ligase CDS	UAB_RS0206010	forward	0.9	0.217187	104.268	0.9	2.07767	1.33506	0.119652	1.55624	WP_003437963.1
raiA CDS	UAB_RS0213475	reverse	0.9	0.217187	41.2716	0.9	2.02972	1.30425	0.119652	1.55623	WP_009903196.1
membrane protein CDS	UAB_RS0205855	forward	0.9	0.217816	14.1141	0.9	2.17784	1.40128	0.12014	1.55419	WP_009902228.1
aldose 1-epimerase CDS	UAB_RS0218505	forward	0.9	0.217816	6.43917	0.9	2.96521	1.90854	0.120266	1.55366	WP_009903770.1
nrdF CDS	UAB_RS0216005	reverse	0.9	0.218782	7.56594	0.9	3.0616	1.97412	0.120934	1.55086	WP_003439817.1
pyruvate, phosphate dikinase CDS	UAB_RS0203990	forward	0.9	0.219253	13.32	0.9	2.12502	1.37167	0.121329	1.54922	WP_009902008.1
TIGR04100 family radical SAM protein CDS	UAB_RS0203080	reverse	0.9	0.221924	7.12577	0.9	3.01619	1.95534	0.122943	1.54254	WP_009901804.1
peroxide stress protein YaaA CDS	UAB_RS0210380	forward	0.9	0.224072	23.5823	-0.9	-2.60649	1.69573	0.124271	-1.53709	WP_003439442.1
def CDS	UAB_RS0210025	forward	0.9	0.225021	6.77317	0.9	2.97817	1.94166	0.125073	1.53382	WP_004454382.1
cell wall-binding repeat-containing protein CDS	UAB_RS0215260	reverse	0.9	0.225021	13.4459	0.9	2.61452	1.70409	0.124966	1.53426	WP_009897945.1
GGDEF-domain containing protein CDS	UAB_RS0204885	forward	0.9	0.225111	6.98773	0.9	2.99561	1.95415	0.125289	1.53295	WP_003436957.1
DUF448 domain-containing protein CDS	UAB_RS0207435	forward	0.9	0.225111	7.72757	0.9	3.05382	1.99391	0.125628	1.53157	WP_003419469.1
iron ABC transporter substrate-binding protein CDS	UAB_RS0216030	reverse	0.9	0.225111	6.86464	0.9	2.98554	1.94945	0.125651	1.53148	WP_077726251.1
type III pantothenate kinase CDS	UAB_RS0219095	reverse	0.9	0.225111	121.812	-0.9	-1.84615	1.20555	0.125676	-1.53138	WP_003425980.1
dehydrogenase CDS	UAB_RS0217645	reverse	0.9	0.225687	6.62576	0.9	2.9611	1.93668	0.126274	1.52896	WP_003422120.1
16S rRNA (guanine(527)-N(7))-methyltransferase RsmG CDS	UAB_RS0219730	reverse	0.9	0.225687	6.6151	0.9	2.96149	1.93661	0.126212	1.52921	WP_009903855.1
cas8a1 CDS	UAB_RS0215940	reverse	0.9	0.225894	6.79783	0.9	2.97621	1.94786	0.126528	1.52794	WP_009903372.1
coproporphyrinogen III oxidase CDS	UAB_RS0213585	reverse	0.9	0.226726	6.93624	0.9	2.98378	1.95593	0.127134	1.5255	WP_009897649.1
cell wall-binding repeat-containing protein CDS	UAB_RS0215310	reverse	0.9	0.226907	251.803	-0.9	-1.98081	1.29929	0.127374	-1.52454	WP_009903328.1
hypothetical protein CDS	UAB_RS0209045	forward	0.9	0.22725	6.55819	0.9	2.94892	1.93599	0.127706	1.52321	WP_009902627.1
DNA polymerase III subunit beta CDS	UAB_RS0219775	forward	0.9	0.227627	12.614	0.9	2.4544	1.61282	0.128057	1.52181	WP_003420481.1
ATP-dependent helicase CDS	UAB_RS0205290	reverse	0.9	0.228187	6.44477	0.9	2.93619	1.93171	0.128513	1.51999	WP_009888643.1
DUF3795 domain-containing protein CDS	UAB_RS0209830	reverse	0.9	0.22832	7.76276	0.9	3.042	2.00312	0.128855	1.51863	WP_003430198.1
ABC transporter ATP-binding protein CDS	UAB_RS0216020	reverse	0.9	0.22832	6.38108	0.9	2.92813	1.92891	0.129008	1.51803	WP_004453865.1
MerR family transcriptional regulator CDS	UAB_RS0217275	reverse	0.9	0.22832	6.54622	0.9	2.94576	1.93984	0.128873	1.51856	WP_003427985.1
small-molecule-binding protein CDS	UAB_RS0200735	forward	0.9	0.228394	9.19788	0.9	2.20878	1.45573	0.12919	1.51731	WP_011860621.1
ABC transporter substrate-binding protein CDS	UAB_RS0206295	forward	0.9	0.22909	9.44031	0.9	2.1393	1.41244	0.129871	1.51461	WP_009902278.1
[FeFe] hydrogenase H-cluster radical SAM maturase HydG CDS	UAB_RS0211965	forward	0.9	0.22909	120.639	-0.9	-1.43685	0.94899	0.130005	-1.51408	WP_003430581.1
3-methyl-2-oxobutanoate dehydrogenase subunit VorB CDS	UAB_RS0213390	reverse	0.9	0.22909	7.24976	0.9	3.00214	1.98271	0.129986	1.51416	WP_009890635.1
nitronate monooxygenase CDS	UAB_RS0211775	forward	0.9	0.229638	122.425	-0.9	-1.83691	1.21464	0.130457	-1.5123	WP_011861458.1
hypothetical protein CDS	UAB_RS02000000220375	forward	0.9	0.229917	278.214	0.9	1.75693	1.16266	0.130756	1.51113	WP_009902496.1
hypothetical protein CDS	UAB_RS0215375	reverse	0.9	0.230191	6.37527	0.9	2.91984	1.93372	0.131054	1.50996	WP_009897973.1
preprotein translocase subunit SecY CDS	UAB_RS0201220	forward	0.9	0.230644	366.526	0.9	1.59716	1.05885	0.131453	1.5084	WP_003427725.1
PTS lactose/cellobiose transporter subunit IIA CDS	UAB_RS0219570	reverse	0.9	0.231205	6.55318	0.9	2.9342	1.94757	0.131914	1.5066	WP_003435715.1
transcriptional regulator CDS	UAB_RS0207145	forward	0.9	0.231637	7.24882	0.9	2.99277	1.98845	0.132303	1.50508	WP_003419333.1
SIS domain-containing protein CDS	UAB_RS0216170	reverse	0.9	0.232217	6.44583	0.9	2.92128	1.94332	0.132777	1.50324	WP_009903412.1
NADH peroxidase CDS	UAB_RS0208560	forward	0.9	0.232803	2140.77	-0.9	-1.15632	0.770686	0.133518	-1.50037	WP_009889371.1
hypothetical protein CDS	UAB_RS0211430	reverse	0.9	0.232803	6.67387	0.9	2.93874	1.95879	0.13354	1.50029	WP_003435139.1
proline iminopeptidase CDS	UAB_RS0216235	reverse	0.9	0.232803	70.4506	0.9	1.69694	1.13035	0.133291	1.50125	WP_003439900.1
hypothetical protein CDS	UAB_RS0218920	reverse	0.9	0.233088	6.77937	0.9	2.94816	1.96662	0.133847	1.4991	WP_009898731.1
Fis family transcriptional regulator CDS	UAB_RS0208115	forward	0.9	0.234576	16.5509	0.9	1.77629	1.18794	0.134845	1.49527	WP_003419857.1
PTS sugar transporter subunit IIBC CDS	UAB_RS0205205	forward	0.9	0.235293	6.81437	0.9	2.94454	1.97205	0.135402	1.49313	WP_003437569.1
rod shape-determining protein CDS	UAB_RS0206365	forward	0.9	0.235634	108.036	0.9	1.23708	0.829233	0.135742	1.49183	WP_003428483.1
yabG CDS	UAB_RS0219165	reverse	0.9	0.236496	128.711	0.9	2.0488	1.3756	0.136384	1.48939	WP_003422239.1
RNA-binding protein CDS	UAB_RS0219780	forward	0.9	0.237564	19.8132	-0.9	-2.89969	1.95068	0.137146	-1.4865	WP_003420479.1
glgD CDS	UAB_RS0205535	forward	0.9	0.239153	6.08641	0.9	2.87032	1.93615	0.13821	1.48249	WP_003418641.1
accB CDS	UAB_RS0210800	reverse	0.9	0.23955	63.9209	-0.9	-1.67276	1.12942	0.138586	-1.48108	WP_003428740.1
membrane complex biogenesis protein, BtpA family CDS	UAB_RS0206135	forward	0.9	0.240459	6.23699	0.9	2.87886	1.94708	0.13926	1.47855	WP_003437997.1
recQ CDS	UAB_RS0209720	forward	0.9	0.240515	6.32287	0.9	2.88793	1.9541	0.13944	1.47788	WP_009902726.1
RNA-binding protein CDS	UAB_RS0214400	reverse	0.9	0.241349	95.5237	-0.9	-1.86517	1.26407	0.140071	-1.47553	WP_004454940.1
flagellar motor switch protein FliM CDS	UAB_RS0202635	forward	0.9	0.242645	9.5226	0.9	3.09304	2.10099	0.140972	1.47218	WP_009901768.1
hydrolase CDS	UAB_RS0205335	forward	0.8	0.243273	10.6061	0.8	2.35697	1.60428	0.141785	1.46918	WP_009888650.1
hypothetical protein CDS	UAB_RS0205345	forward	0.8	0.243273	6.16205	0.8	2.86586	1.94973	0.141595	1.46988	WP_009895870.1
moaA CDS	UAB_RS0209785	forward	0.8	0.243273	6.6538	0.8	2.90859	1.97946	0.141729	1.46938	WP_009889647.1
aminobenzoyl-glutamate transporter CDS	UAB_RS0203710	reverse	0.8	0.243353	66.5178	-0.8	-2.2436	1.52787	0.141981	-1.46845	WP_009901981.1
hypothetical protein CDS	UAB_RS02000000220360	forward	0.8	0.243642	263.116	0.8	1.14329	0.779187	0.142299	1.46728	WP_011861174.1
hypothetical protein CDS	UAB_RS0202805	forward	0.8	0.244341	6.13803	0.8	2.85653	1.94974	0.142899	1.46508	WP_009901782.1
spoIIAA CDS	UAB_RS0204995	forward	0.8	0.244341	6.65853	0.8	2.9051	1.98343	0.143007	1.46469	WP_003418414.1
hypothetical protein CDS	UAB_RS0218915	reverse	0.8	0.245517	203.143	0.8	1.55028	1.06066	0.143846	1.46162	WP_009898730.1
transcriptional regulator CDS	UAB_RS0210720	forward	0.8	0.246848	9.28932	0.8	3.0646	2.10238	0.144929	1.45768	WP_009889887.1
ABC transporter ATP-binding protein CDS	UAB_RS0211685	reverse	0.8	0.246848	6.6454	0.8	2.8964	1.98697	0.144923	1.4577	WP_003434049.1
DNA-binding domain, excisionase family CDS	UAB_RS0205475	reverse	0.8	0.246923	6.07715	0.8	2.84341	1.95159	0.145124	1.45697	WP_004454197.1
NADH dehydrogenase CDS	UAB_RS0218325	forward	0.8	0.247432	146.414	0.8	2.00714	1.37915	0.145575	1.45534	WP_003416938.1
hypothetical protein CDS	UAB_RS0219160	reverse	0.8	0.247771	141.954	0.8	1.68154	1.15644	0.145927	1.45407	WP_009892135.1
trmD CDS	UAB_RS0207170	forward	0.8	0.249647	6.62568	0.8	2.88909	1.99309	0.147184	1.44955	WP_003438222.1
alpha-hydroxy-acid oxidizing enzyme CDS	UAB_RS0207205	forward	0.8	0.252228	55.1452	-0.8	-1.8926	1.31106	0.148861	-1.44357	WP_003438242.1
hypothetical protein CDS	UAB_RS0207070	reverse	0.8	0.253133	6.14085	0.8	2.83457	1.96692	0.149551	1.44112	WP_003438181.1
nifS CDS	UAB_RS0207285	forward	0.8	0.255514	203.229	-0.8	-0.975652	0.679976	0.151334	-1.43483	WP_009896192.1
polysaccharide deacetylase family protein CDS	UAB_RS0214950	reverse	0.8	0.255514	8.75926	0.8	2.12897	1.48411	0.151427	1.43451	WP_009890976.1
NlpC/P60 family protein CDS	UAB_RS0215170	reverse	0.8	0.255514	140.496	0.8	1.7497	1.21883	0.151126	1.43556	WP_003431770.1
hypothetical protein CDS	UAB_RS0211435	reverse	0.8	0.25555	96.6155	-0.8	-1.71019	1.1927	0.151605	-1.43388	WP_009902970.1
TIGR03905 family protein CDS	UAB_RS0217650	forward	0.8	0.256106	93.6524	0.8	1.91462	1.33686	0.152092	1.43218	WP_009891710.1
DUF1385 domain-containing protein CDS	UAB_RS0218735	reverse	0.8	0.258041	9.10187	0.8	3.01795	2.11396	0.1534	1.42763	WP_003421392.1
sugar ABC transporter substrate-binding protein CDS	UAB_RS0214035	reverse	0.8	0.258808	78.2926	-0.8	-1.63441	1.14656	0.154015	-1.42549	WP_009890753.1
riboflavin synthase CDS	UAB_RS0209710	reverse	0.8	0.260632	6.25723	0.8	2.82972	1.99108	0.15526	1.4212	WP_009889593.1
DUF2992 domain-containing protein CDS	UAB_RS0210060	forward	0.8	0.262135	136.275	0.8	1.42287	1.00374	0.156316	1.41757	WP_004454369.1
hypothetical protein CDS	UAB_RS0214330	forward	0.8	0.265976	63.4157	-0.8	-1.24404	0.882787	0.158769	-1.40922	WP_071608765.1
membrane protein CDS	UAB_RS0209630	forward	0.8	0.266795	149.679	-0.8	-1.6365	1.16322	0.159465	-1.40687	WP_009896827.1
ethanolamine ammonia-lyase small subunit CDS	UAB_RS0210660	forward	0.8	0.266795	51.7843	-0.8	-1.58671	1.12816	0.159586	-1.40647	WP_009902836.1
DivIVA domain-containing protein CDS	UAB_RS0214395	reverse	0.8	0.267106	121.2	-0.8	-1.82752	1.30046	0.159936	-1.40529	WP_003426928.1
hypothetical protein CDS	UAB_RS0209775	forward	0.8	0.267274	209.509	0.8	1.42398	1.01394	0.1602	1.4044	WP_003420397.1
aldehyde oxidase CDS	UAB_RS0211650	reverse	0.8	0.267376	55.9591	0.8	1.64531	1.17217	0.160426	1.40364	WP_009897245.1
phosphoribosylformylglycinamidine cyclo-ligase CDS	UAB_RS0202350	forward	0.8	0.26793	85.9232	-0.8	-1.77369	1.26513	0.160922	-1.40198	WP_009901733.1
ATP-dependent RecD-like DNA helicase CDS	UAB_RS0201510	forward	0.8	0.268114	6.07153	0.8	2.79323	1.99366	0.161198	1.40106	WP_009901594.1
peptide chain release factor 1 CDS	UAB_RS0218725	reverse	0.8	0.268263	145.945	-0.8	-1.15227	0.822928	0.161452	-1.40021	WP_003421389.1
30S ribosomal protein S13 CDS	UAB_RS0201250	forward	0.8	0.268868	111.183	0.8	1.06576	0.762409	0.162146	1.39789	WP_003421125.1
pdaA CDS	UAB_RS0208080	reverse	0.8	0.268868	6.27086	0.8	2.80715	2.00769	0.162052	1.3982	WP_003438596.1
buk CDS	UAB_RS0201415	forward	0.8	0.271205	143.235	0.8	1.69102	1.21424	0.163721	1.39266	WP_003420702.1
peptidase U32 CDS	UAB_RS0206785	forward	0.8	0.276869	102.635	-0.8	-1.71725	1.24358	0.167311	-1.3809	WP_003438167.1
ABC transporter ATP-binding protein CDS	UAB_RS0201975	reverse	0.8	0.277221	36.8683	-0.8	-1.73642	1.25859	0.167693	-1.37965	WP_003434478.1
DNA glycosylase CDS	UAB_RS0202080	forward	0.8	0.277636	14.8874	0.8	1.86803	1.35533	0.168115	1.37829	WP_003435007.1
GTPase ObgE CDS	UAB_RS0206460	forward	0.8	0.281751	82.4431	-0.8	-1.82362	1.3314	0.170779	-1.3697	WP_009902286.1
phospho-sugar mutase CDS	UAB_RS0215230	reverse	0.8	0.283376	21.3045	0.8	1.79869	1.31729	0.172112	1.36545	WP_009897940.1
atpG CDS	UAB_RS0218650	reverse	0.8	0.283376	160.724	-0.8	-1.06078	0.776669	0.171999	-1.36581	WP_009903787.1
2-oxoacid:acceptor oxidoreductase subunit delta CDS	UAB_RS0201425	forward	0.8	0.284443	63.974	0.8	1.78779	1.31181	0.172935	1.36283	WP_003420706.1
atpC CDS	UAB_RS0218640	reverse	0.8	0.287884	58.3844	-0.8	-1.59947	1.17983	0.175203	-1.35567	WP_003425849.1
hypothetical protein CDS	UAB_RS2000000221590	forward	0.8	0.288444	17.4657	-0.8	-2.35543	1.73954	0.175721	-1.35405	WP_003425870.1
NUDIX hydrolase CDS	UAB_RS0205095	forward	0.8	0.290313	62.4833	0.8	1.76542	1.30832	0.177216	1.34938	WP_003437525.1
ATPase AAA CDS	UAB_RS0216225	reverse	0.8	0.290313	33.5416	-0.8	-2.35584	1.74583	0.177206	-1.34941	WP_009903421.1
aminoacetone oxidase family FAD-binding enzyme CDS	UAB_RS0214765	reverse	0.8	0.290455	33.5745	-0.8	-1.33034	0.986492	0.177481	-1.34855	WP_009897869.1
DUF4342 domain-containing protein CDS	UAB_RS0213420	reverse	0.8	0.290539	91.529	0.8	1.58319	1.17461	0.17771	1.34784	WP_003416653.1
folP CDS	UAB_RS0208180	forward	0.7	0.291146	55.8213	-0.7	-1.57687	1.17141	0.17826	-1.34613	WP_011861218.1
propanediol utilization protein PduU CDS	UAB_RS0210630	forward	0.7	0.295935	23.6836	-0.7	-1.99619	1.49356	0.181374	-1.33654	WP_003423973.1
mreC CDS	UAB_RS0206370	forward	0.7	0.298526	24.2436	0.7	1.78773	1.34301	0.183145	1.33114	WP_079255098.1
MerR family transcriptional regulator CDS	UAB_RS0204580	reverse	0.7	0.300467	7.64727	0.7	2.81915	2.12451	0.18452	1.32697	WP_009895735.1
hypothetical protein CDS	UAB_RS0209280	forward	0.7	0.301537	568.411	0.7	1.03553	0.78187	0.185362	1.32443	WP_003436400.1
peptide ABC transporter substrate-binding protein CDS	UAB_RS0205415	forward	0.7	0.307884	83.8189	0.7	1.54698	1.17892	0.189453	1.3122	WP_009902200.1
electron transfer flavoprotein subunit alpha CDS	UAB_RS0206500	forward	0.7	0.308972	183.529	-0.7	-0.991645	0.757263	0.190361	-1.30951	WP_003438092.1
DUF3867 domain-containing protein CDS	UAB_RS0207920	forward	0.7	0.308972	55.238	-0.7	-1.61875	1.23654	0.190501	-1.3091	WP_003419758.1
hypothetical protein CDS	UAB_RS0216615	forward	0.7	0.309606	7.64344	0.7	2.79218	2.1357	0.191082	1.30738	WP_021361066.1
ribosome biogenesis GTPase Der CDS	UAB_RS0214480	reverse	0.7	0.310243	48.3904	0.7	1.67533	1.28312	0.191665	1.30567	WP_003426959.1
ferredoxin-NADP+ reductase subunit alpha CDS	UAB_RS0208620	forward	0.7	0.310511	134.677	0.7	1.60718	1.23191	0.192021	1.30462	WP_009896496.1
30S ribosomal protein S3 CDS	UAB_RS0201150	forward	0.7	0.311023	377.384	0.7	1.01523	0.779064	0.192529	1.30313	WP_003421163.1
NAD(P)/FAD-dependent oxidoreductase CDS	UAB_RS0209670	forward	0.7	0.311146	412.191	-0.7	-0.853508	0.655359	0.192796	-1.30235	WP_011861308.1
flavodoxin family protein CDS	UAB_RS0205190	forward	0.7	0.312707	16.9777	0.7	2.00406	1.54281	0.193955	1.29897	WP_009902172.1
phosphoribosylglycinamide formyltransferase CDS	UAB_RS0202355	forward	0.7	0.315716	8.2803	0.7	2.29103	1.77189	0.196015	1.29299	WP_003436064.1
fba CDS	UAB_RS0203140	reverse	0.7	0.318139	612.183	0.7	0.791371	0.614375	0.197714	1.28809	WP_003417352.1
fabD CDS	UAB_RS0206550	forward	0.7	0.31965	70.135	-0.7	-1.55713	1.21193	0.19885	-1.28484	WP_009902293.1
chromosome condensation regulator CDS	UAB_RS0207775	forward	0.7	0.320078	11.8314	0.7	2.27555	1.77291	0.199313	1.28351	WP_009902442.1
tRNA guanosine(34) transglycosylase Tgt CDS	UAB_RS0215345	reverse	0.7	0.321119	36.5594	0.7	1.45569	1.13628	0.200158	1.2811	WP_009903333.1
MFS transporter CDS	UAB_RS0216210	reverse	0.7	0.322347	58.944	0.7	1.67389	1.3094	0.201121	1.27836	WP_009903419.1
sensor histidine kinase CDS	UAB_RS0201840	reverse	0.7	0.324766	13.2821	0.7	1.69804	1.33333	0.202829	1.27353	WP_009901661.1
DNA repair protein RadA CDS	UAB_RS0200885	forward	0.7	0.327584	16.7054	0.7	1.64723	1.30136	0.205594	1.26577	WP_004453976.1
ABC transporter ATP-binding protein CDS	UAB_RS0203485	forward	0.7	0.327584	49.6557	-0.7	-1.49502	1.18022	0.205251	-1.26673	WP_009901929.1
glucose-1-phosphate adenylyltransferase CDS	UAB_RS0205530	forward	0.7	0.327584	11.8061	0.7	2.26173	1.78483	0.205085	1.2672	WP_003418638.1
hypothetical protein CDS	UAB_RS0206090	forward	0.7	0.327584	12.5442	0.7	1.90585	1.50543	0.205519	1.26598	WP_009902253.1
ABC transporter ATP-binding protein CDS	UAB_RS0207950	reverse	0.7	0.327584	13.308	-0.7	-1.57281	1.24171	0.20528	-1.26665	WP_021359140.1
peptidase CDS	UAB_RS0217660	reverse	0.7	0.328855	7.15113	0.7	2.70915	2.14503	0.206593	1.26299	WP_009903675.1
RusA family crossover junction endodeoxyribonuclease CDS	UAB_RS0203890	reverse	0.7	0.329847	6.70768	0.7	2.68156	2.1271	0.207429	1.26067	WP_009895581.1
6-phospho-alpha-glucosidase CDS	UAB_RS0205455	forward	0.7	0.329847	87.1482	-0.7	-1.58326	1.25642	0.207621	-1.26013	WP_004454201.1
magnesium transporter CDS	UAB_RS0211785	forward	0.7	0.331242	8.3607	0.7	2.0211	1.60839	0.208899	1.2566	WP_003430615.1
cytochrome c biogenesis protein CcsB CDS	UAB_RS0216085	reverse	0.7	0.331242	7.0194	0.7	2.69226	2.14253	0.208906	1.25658	WP_009903396.1
peptidase M3 CDS	UAB_RS0204595	reverse	0.7	0.33309	6.88523	0.7	2.68093	2.13994	0.210276	1.25281	WP_009902103.1
Cof-type HAD-IIB family hydrolase CDS	UAB_RS0207975	forward	0.7	0.33469	44.8432	-0.7	-2.04771	1.63886	0.211492	-1.24947	WP_003438534.1
diguanylate cyclase response regulator CDS	UAB_RS0203765	forward	0.7	0.337456	16.3164	-0.7	-2.01388	1.61869	0.213446	-1.24414	WP_009895564.1
PLP-dependent aminotransferase family protein CDS	UAB_RS0212630	forward	0.7	0.339774	6.69157	0.7	2.65212	2.13949	0.215121	1.23961	WP_009893561.1
hypothetical protein CDS	UAB_RS0210070	forward	0.7	0.339933	38.302	0.7	1.67548	1.35253	0.21543	1.23877	WP_004454365.1
homoserine O-succinyltransferase CDS	UAB_RS0210395	forward	0.7	0.343449	6.57011	0.7	2.63564	2.13894	0.217869	1.23221	WP_003439436.1
GGDEF domain-containing protein CDS	UAB_RS0215710	forward	0.7	0.344552	12.4207	0.7	1.87537	1.52496	0.21878	1.22978	WP_009898049.1
nitroreductase CDS	UAB_RS0218175	reverse	0.7	0.346865	53.637	-0.7	-1.46465	1.19534	0.220461	-1.2253	WP_003429152.1
pentapeptide repeat-containing protein CDS	UAB_RS0219440	reverse	0.7	0.349261	7.21073	-0.7	-2.45054	2.00749	0.222199	-1.2207	WP_009898806.1
hypothetical protein CDS	UAB_RS0204380	forward	0.7	0.350301	31.8956	0.7	1.66879	1.36999	0.223183	1.21811	WP_009902066.1
superoxide reductase CDS	UAB_RS0205270	forward	0.7	0.350301	133.571	0.7	1.41645	1.16309	0.22329	1.21783	WP_004453642.1
molybdopterin molybdenumtransferase MoeA CDS	UAB_RS0206165	forward	0.6	0.352361	8.38439	-0.6	-2.35721	1.94199	0.224819	-1.21381	WP_009902263.1
hypothetical protein CDS	UAB_RS0218625	reverse	0.6	0.353041	65.3589	0.6	1.49022	1.22944	0.22547	1.21211	WP_009892025.1
yqfD CDS	UAB_RS0213465	reverse	0.6	0.353251	6.43187	0.6	2.59948	2.14621	0.225821	1.21119	WP_009890651.1
endonuclease CDS	UAB_RS0203880	forward	0.6	0.36059	19.0707	-0.6	-2.17805	1.81736	0.230734	-1.19847	WP_003438990.1
pyrroline-5-carboxylate reductase CDS	UAB_RS0208415	forward	0.6	0.361723	50.3955	0.6	1.57153	1.31394	0.23168	1.19604	WP_003434098.1
nitroreductase CDS	UAB_RS0206255	forward	0.6	0.363558	447.452	-0.6	-1.13685	0.953359	0.233079	-1.19247	WP_003438030.1
NAD(P)/FAD-dependent oxidoreductase CDS	UAB_RS0202010	forward	0.6	0.366715	242.034	0.6	1.03961	0.876983	0.235844	1.18544	WP_009892576.1
XRE family transcriptional regulator CDS	UAB_RS0207855	reverse	0.6	0.366715	33.1679	-0.6	-1.78191	1.50296	0.235782	-1.1856	WP_003438473.1
MFS transporter CDS	UAB_RS0210315	forward	0.6	0.366715	6.10253	0.6	2.54686	2.1465	0.235419	1.18652	WP_025992028.1
aminopeptidase P family protein CDS	UAB_RS0212515	reverse	0.6	0.366715	93.728	0.6	1.42333	1.20109	0.236002	1.18504	WP_009897431.1
DUF116 domain-containing protein CDS	UAB_RS0214210	reverse	0.6	0.367251	10.1573	0.6	2.08211	1.75914	0.236573	1.1836	WP_009897782.1
electron transport complex protein RnfE CDS	UAB_RS0206340	forward	0.6	0.367482	76.073	-0.6	-1.19295	1.0087	0.236947	-1.18265	WP_003419045.1
cadA CDS	UAB_RS0202850	forward	0.6	0.369248	84.3608	-0.6	-1.74116	1.47853	0.238944	-1.17763	WP_003429705.1
phenylalanine--tRNA ligase subunit beta CDS	UAB_RS0204620	forward	0.6	0.369248	172.18	-0.6	-0.861536	0.731595	0.238951	-1.17761	WP_009888509.1
PTS beta-glucoside transporter subunit EIIBCA CDS	UAB_RS0205220	forward	0.6	0.369248	16.8978	-0.6	-2.11467	1.79589	0.238992	-1.17751	WP_009902183.1
pdaA CDS	UAB_RS0214925	forward	0.6	0.369248	17.3369	0.6	2.09792	1.78146	0.238939	1.17764	WP_009897898.1
bifunctional 3,4-dihydroxy-2-butanone-4-phosphate synthase/GTP cyclohydrolase II CDS	UAB_RS0209705	reverse	0.6	0.372371	141.723	-0.6	-1.89435	1.61674	0.241316	-1.1717	WP_009902724.1
sulfurtransferase FdhD CDS	UAB_RS0218095	reverse	0.6	0.372371	6.14354	0.6	2.52737	2.15771	0.24147	1.17132	WP_074048486.1
MerR family transcriptional regulator CDS	UAB_RS0219240	forward	0.6	0.373949	6.28097	0.6	2.5299	2.16563	0.242723	1.16821	WP_009898772.1
hypothetical protein CDS	UAB_RS0218840	reverse	0.6	0.3749	6.31219	-0.6	-2.29817	1.9708	0.24357	-1.16611	WP_009903803.1
scfB CDS	UAB_RS0215080	reverse	0.6	0.375261	51.7038	-0.6	-1.38983	1.1936	0.244265	-1.16439	WP_003426456.1
chromate transporter CDS	UAB_RS0218025	forward	0.6	0.375261	21.8683	-0.6	-1.37664	1.18183	0.244083	-1.16484	WP_003427941.1
transposase CDS	UAB_RS2000000221305	forward	0.6	0.376962	10.0828	-0.6	-2.05073	1.7662	0.245603	-1.16109
proline--tRNA ligase CDS	UAB_RS0200995	forward	0.6	0.377388	155.041	-0.6	-1.18393	1.02077	0.246113	-1.15984	WP_009895180.1
DUF1002 domain-containing protein CDS	UAB_RS0208420	reverse	0.6	0.378015	139.512	-0.6	-1.01896	0.880023	0.246913	-1.15788	WP_009902534.1
pfkA CDS	UAB_RS0218270	reverse	0.6	0.378015	99.8956	-0.6	-1.60362	1.38517	0.246985	-1.1577	WP_003429132.1
class I SAM-dependent methyltransferase CDS	UAB_RS0202015	reverse	0.6	0.379739	111.155	-0.6	-1.45254	1.25918	0.24868	-1.15356	WP_003420863.1
hypothetical protein CDS	UAB_RS0216775	reverse	0.6	0.379739	30.6944	-0.6	-2.0952	1.81521	0.248399	-1.15425	WP_009903507.1
hypothetical protein CDS	UAB_RS0217945	reverse	0.6	0.379739	25.8069	-0.6	-1.77652	1.54046	0.248811	-1.15324	WP_009898461.1
nitrilase CDS	UAB_RS0215555	forward	0.6	0.380712	69.3342	0.6	1.54381	1.34113	0.249682	1.15112	WP_003436788.1
folB CDS	UAB_RS0208185	forward	0.6	0.381078	19.7984	-0.6	-1.76065	1.53103	0.250155	-1.14997	WP_009889257.1
signal recognition particle-docking protein FtsY CDS	UAB_RS0207140	forward	0.6	0.381752	34.7765	-0.6	-1.51874	1.32256	0.250832	-1.14833	WP_009902385.1
lactoylglutathione lyase CDS	UAB_RS0206310	forward	0.6	0.385285	10.9884	0.6	1.70964	1.49685	0.25339	1.14215	WP_003419037.1
ribosome-binding factor A CDS	UAB_RS0207450	forward	0.6	0.386483	49.1565	-0.6	-1.46136	1.28225	0.254415	-1.13969	WP_003428234.1
serine/threonine-protein kinase CDS	UAB_RS0214185	reverse	0.6	0.386743	160.16	-0.6	-1.15876	1.01811	0.255061	-1.13814	WP_009903261.1
glucose-6-phosphate isomerase CDS	UAB_RS0217935	reverse	0.6	0.386743	123.744	-0.6	-1.40435	1.23337	0.254857	-1.13863	WP_003435635.1
carbamoyl phosphate synthase large subunit CDS	UAB_RS0219280	reverse	0.6	0.387437	95.1025	0.6	1.1417	1.0046	0.255756	1.13648	WP_009903829.1
miaB CDS	UAB_RS0211045	reverse	0.6	0.388919	71.5212	-0.6	-1.56618	1.38163	0.256973	-1.13357	WP_003435252.1
serine hydroxymethyltransferase CDS	UAB_RS0214960	reverse	0.6	0.390254	128.906	0.6	1.40264	1.24028	0.258094	1.13091	WP_003422953.1
nrdD CDS	UAB_RS0201375	forward	0.6	0.393471	188.779	-0.6	-1.337	1.18813	0.260463	-1.1253	WP_009901581.1
hypothetical protein CDS	UAB_RS0211740	reverse	0.6	0.39454	74.0456	-0.6	-1.36235	1.21307	0.261413	-1.12306	WP_003424459.1
dltD CDS	UAB_RS0215615	reverse	0.6	0.39548	55.3484	-0.6	-1.32089	1.17829	0.262278	-1.12102	WP_003439587.1
ATP synthase subunit I CDS	UAB_RS0218680	reverse	0.6	0.395747	79.7376	-0.6	-1.26266	1.12734	0.262699	-1.12004	WP_003437838.1
argininosuccinate synthase CDS	UAB_RS0210175	forward	0.6	0.402094	77.9583	-0.6	-1.26492	1.13995	0.267158	-1.10963	WP_003439524.1
CPBP family intramembrane metalloprotease domain-containing protein CDS	UAB_RS0201890	forward	0.6	0.402188	11.9642	0.6	1.76326	1.59008	0.267467	1.10891	WP_009895228.1
hypothetical protein CDS	UAB_RS0216865	reverse	0.6	0.403599	9.1721	0.6	1.94632	1.75952	0.268653	1.10617	WP_003427550.1
acetyl-CoA carboxylase carboxyl transferase subunit alpha CDS	UAB_RS0210785	reverse	0.6	0.405689	37.3984	-0.6	-1.41134	1.28026	0.270293	-1.10239	WP_009889903.1
hydrolase CDS	UAB_RS02000000220390	forward	0.6	0.406646	115.858	-0.6	-1.43892	1.30769	0.27118	-1.10035
amino acid permease CDS	UAB_RS0208725	forward	0.6	0.412231	141.414	-0.6	-1.11679	1.02339	0.275158	-1.09126	WP_009896511.1
GGDEF domain-containing protein CDS	UAB_RS0205815	forward	0.6	0.413482	22.9679	-0.6	-1.91062	1.75574	0.2765	-1.08821	WP_003437032.1
ATP-binding protein CDS	UAB_RS0215295	reverse	0.6	0.413482	10421.2	0.6	0.696624	0.639893	0.276305	1.08866	WP_009897960.1
30S ribosomal protein S15 CDS	UAB_RS0207470	forward	0.6	0.41852	1483.94	0.6	0.810631	0.750558	0.280126	1.08004	WP_003419491.1
sporulation protein CDS	UAB_RS0219750	reverse	0.6	0.419092	118.983	-0.6	-1.24395	1.1533	0.280766	-1.0786	WP_003429300.1
alpha/beta hydrolase CDS	UAB_RS0205465	forward	0.6	0.419428	15.6339	0.6	1.9423	1.80257	0.281248	1.07752	WP_004454199.1
typA CDS	UAB_RS0211750	forward	0.5	0.420502	203.9	-0.5	-1.00122	0.931084	0.282227	-1.07533	WP_003430621.1
carboxymuconolactone decarboxylase family protein CDS	UAB_RS0211110	reverse	0.5	0.425677	32.0985	0.5	1.40052	1.31259	0.285973	1.067	WP_003428889.1
hypothetical protein CDS	UAB_RS0217265	forward	0.5	0.425677	68.8675	0.5	1.43036	1.34124	0.286222	1.06645	WP_009903614.1
mviN CDS	UAB_RS0215235	reverse	0.5	0.427734	21.2046	0.5	1.41258	1.3291	0.287868	1.06281	WP_004454106.1
HlyC/CorC family transporter CDS	UAB_RS0205965	forward	0.5	0.430156	90.4581	0.5	1.26765	1.19743	0.289761	1.05865	WP_009888861.1
glmS CDS	UAB_RS0201450	forward	0.5	0.430647	462.065	-0.5	-0.716021	0.677191	0.290357	-1.05734	WP_003432446.1
30S ribosomal protein S7 CDS	UAB_RS0201100	forward	0.5	0.434136	614.731	-0.5	-0.660895	0.628456	0.292975	-1.05162	WP_003421180.1
translation initiation factor IF-3 CDS	UAB_RS0204535	forward	0.5	0.436871	351.291	0.5	1.09889	1.04954	0.295089	1.04702	WP_011860916.1
ylqF CDS	UAB_RS0207180	forward	0.5	0.438449	44.63	-0.5	-1.41755	1.35822	0.296635	-1.04368	WP_011861161.1
thioredoxin-dependent thiol peroxidase CDS	UAB_RS0210375	forward	0.5	0.438449	16.8187	-0.5	-2.02922	1.94453	0.296693	-1.04355	WP_003439443.1
ABC-type transport system, glycine betaine/carnitine/choline permease CDS	UAB_RS0205630	forward	0.5	0.44078	54.326	-0.5	-1.16256	1.11894	0.298811	-1.03899	WP_022621923.1
DUF3787 domain-containing protein CDS	UAB_RS0212440	reverse	0.5	0.44078	11.7079	0.5	1.69357	1.6295	0.298655	1.03932	WP_009890435.1
30S ribosomal protein S11 CDS	UAB_RS0201255	forward	0.5	0.44246	399.439	0.5	0.725216	0.700043	0.300222	1.03596	WP_003421122.1
transcription antiterminator BglG CDS	UAB_RS0212895	reverse	0.5	0.443124	33.414	-0.5	-1.66522	1.60982	0.300943	-1.03441	WP_009903147.1
serine protease CDS	UAB_RS0209330	reverse	0.5	0.443362	13.6528	0.5	1.80994	1.7513	0.301377	1.03348	WP_009902674.1
ROK family transcriptional regulator CDS	UAB_RS0216355	forward	0.5	0.445714	53.6604	-0.5	-1.1121	1.08025	0.30325	-1.02949	WP_009903434.1
LytR family transcriptional regulator CDS	UAB_RS0215160	forward	0.5	0.446481	159.309	-0.5	-1.21164	1.17887	0.304045	-1.0278	WP_004454115.1
30S ribosomal protein S5 CDS	UAB_RS0201205	forward	0.5	0.447209	334.523	0.5	1.00965	0.98391	0.304815	1.02616	WP_003421138.1
hypothetical protein CDS	UAB_RS0207735	forward	0.5	0.449412	21.4908	-0.5	-1.82189	1.78299	0.306868	-1.02182	WP_003438437.1
diguanylate cyclase CDS	UAB_RS0217215	reverse	0.5	0.449412	8.07037	0.5	1.78289	1.74418	0.30669	1.02219	WP_009891591.1
membrane protein CDS	UAB_RS0216240	forward	0.5	0.452073	8.30988	-0.5	-2.16894	2.13185	0.308963	-1.0174	WP_003439901.1
DUF2088 domain-containing protein CDS	UAB_RS0206490	forward	0.5	0.452162	106.002	-0.5	-0.952888	0.937245	0.309301	-1.01669	WP_003438088.1
hypothetical protein CDS	UAB_RS0217600	reverse	0.5	0.453006	332.197	-0.5	-0.725983	0.715328	0.310156	-1.01489	WP_003422102.1
MBL fold hydrolase CDS	UAB_RS0210755	forward	0.5	0.458044	30.1165	0.5	1.70091	1.68891	0.313887	1.0071	WP_003435380.1
mannose-1-phosphate guanylyltransferase CDS	UAB_RS0215225	reverse	0.5	0.459095	34.5997	-0.5	-0.979269	0.97438	0.314889	-1.00502	WP_003426511.1
2-oxoglutarate ferredoxin oxidoreductase subunitgamma CDS	UAB_RS0201440	forward	0.5	0.459511	323.57	0.5	1.23247	1.2279	0.315516	1.00372	WP_003420711.1
enoyl-[acyl-carrier-protein] reductase FabK CDS	UAB_RS0206545	forward	0.5	0.459511	92.966	-0.5	-0.968806	0.965662	0.315737	-1.00326	WP_003419125.1
PTS trehalose transporter subunit IIBC CDS	UAB_RS0216370	reverse	0.5	0.46232	77.5476	-0.5	-1.58352	1.58562	0.317952	-0.998676	WP_003427216.1
carbamoyl-phosphate synthase small subunit CDS	UAB_RS0219275	reverse	0.5	0.463032	28.3607	-0.5	-1.33947	1.34339	0.318725	-0.997081	WP_009903827.1
cold-shock protein CDS	UAB_RS0205580	reverse	0.5	0.463134	475.935	0.5	0.654305	0.656702	0.31908	0.996351	WP_003418660.1
30S ribosomal protein S20 CDS	UAB_RS0213630	forward	0.5	0.467873	485.543	0.5	0.782091	0.790738	0.322631	0.989065	WP_009890686.1
pur operon repressor CDS	UAB_RS0218895	reverse	0.5	0.470827	25.8223	0.5	1.28796	1.30847	0.324957	0.984322	WP_003425934.1
glycyl radical enzyme CDS	UAB_RS0217920	reverse	0.5	0.471042	160.048	0.5	1.30356	1.32552	0.325395	0.983433	WP_009903701.1
N-acetyltransferase CDS	UAB_RS0211995	reverse	0.5	0.472817	6.92366	0.5	1.70658	1.74078	0.326911	0.980355	WP_009893498.1
hypothetical protein CDS	UAB_RS0206450	forward	0.5	0.474823	291.782	-0.5	-0.744608	0.762169	0.328589	-0.97696	WP_003438074.1
flagellin CDS	UAB_RS0202455	forward	0.5	0.477443	57.7575	0.5	1.08614	1.11661	0.330695	0.972715	WP_009895327.1
ribonuclease PH CDS	UAB_RS0218050	reverse	0.5	0.482801	100.34	-0.5	-1.11223	1.15295	0.334703	-0.964685	WP_009903712.1
glycosyl hydrolase CDS	UAB_RS0216380	reverse	0.5	0.484743	97.051	-0.5	-1.21837	1.26728	0.336346	-0.961409	WP_003439934.1
sensor histidine kinase KdpD CDS	UAB_RS0210410	forward	0.5	0.48587	10.188	0.5	1.52426	1.58899	0.337426	0.959263	WP_009902794.1
fabZ CDS	UAB_RS0201490	forward	0.5	0.48717	44.63	-0.5	-1.4512	1.51735	0.338867	-0.956407	WP_003420731.1
fliP CDS	UAB_RS0202580	forward	0.5	0.48717	51.477	-0.5	-1.39633	1.46016	0.338927	-0.956288	WP_003425215.1
Trk family potassium uptake protein CDS	UAB_RS0204600	forward	0.5	0.491578	21.1116	0.5	1.24197	1.30861	0.342583	0.949074	WP_009888508.1
cell surface protein CDS	UAB_RS0215165	reverse	0.5	0.491578	427.634	-0.5	-0.675522	0.711789	0.342596	-0.949048	WP_009897928.1
carbohydrate ABC transporter permease CDS	UAB_RS0214025	reverse	0.5	0.505089	16.6893	-0.5	-1.82987	1.9674	0.352323	-0.930094	WP_004454862.1
L-selenocysteinyl-tRNA(Sec) synthase CDS	UAB_RS0213735	reverse	0.5	0.507993	6.88633	0.5	1.6712	1.80555	0.35466	0.925588	WP_009903217.1
pilus assembly protein HicB CDS	UAB_RS0217825	forward	0.4	0.510411	49.2991	-0.4	-1.33902	1.4527	0.356662	-0.921745	WP_085953676.1
diguanylate phosphodiesterase CDS	UAB_RS0208035	reverse	0.4	0.511758	25.1665	-0.4	-1.3327	1.44962	0.357916	-0.919343	WP_009902499.1
integrase CDS	UAB_RS0212335	forward	0.4	0.513483	21.8799	-0.4	-1.611	1.75836	0.359563	-0.916197	WP_003433838.1
hypothetical protein CDS	UAB_RS0216220	reverse	0.4	0.513483	14.6952	-0.4	-1.81156	1.97804	0.359753	-0.915835	WP_009903420.1
chloride channel protein CDS	UAB_RS02000000220215	forward	0.4	0.515487	26.1857	0.4	1.20761	1.32419	0.361789	0.911961	WP_009888398.1
cation transporter CDS	UAB_RS0215500	reverse	0.4	0.515487	6.66217	0.4	1.63543	1.79308	0.361726	0.912081	WP_003426667.1
hypothetical protein CDS	UAB_RS0219180	reverse	0.4	0.517254	167.788	-0.4	-1.2167	1.33849	0.363347	-0.909006	WP_003434936.1
murA CDS	UAB_RS0201465	forward	0.4	0.519517	103.906	0.4	1.26725	1.39966	0.365255	0.905397	WP_011860640.1
Fic family protein CDS	UAB_RS0208655	forward	0.4	0.520033	56.522	-0.4	-1.18559	1.31134	0.365937	-0.90411	WP_003436700.1
penicillin-binding protein CDS	UAB_RS0205050	reverse	0.4	0.523291	313.687	-0.4	-0.62202	0.691755	0.368551	-0.89919	WP_009902154.1
radical SAM protein CDS	UAB_RS0209635	forward	0.4	0.52708	35.5774	-0.4	-0.982564	1.09957	0.371543	-0.893587	WP_009902717.1
mannosyl-glycoprotein endo-beta-N-acetylglucosamidase CDS	UAB_RS0207415	forward	0.4	0.527259	74.9327	-0.4	-1.09806	1.22998	0.371993	-0.892747	WP_003438294.1
CoA-disulfide reductase CDS	UAB_RS0213985	reverse	0.4	0.528854	38.9469	-0.4	-1.34369	1.50969	0.373442	-0.890044	WP_009903243.1
energy-coupling factor transporter transmembraneprotein EcfT CDS	UAB_RS0201285	forward	0.4	0.529597	54.2991	-0.4	-1.04976	1.1821	0.374516	-0.888045	WP_003427737.1
hypothetical protein CDS	UAB_RS02000000220800	reverse	0.4	0.529597	6360.23	0.4	0.580021	0.653281	0.374617	0.887858	WP_004454815.1
ligand-binding protein SH3 CDS	UAB_RS0206315	forward	0.4	0.530522	114.622	0.4	1.12422	1.26882	0.375597	0.886039	WP_011861123.1
acetoin:2,6-dichlorophenolindophenol oxidoreductase subunit alpha CDS	UAB_RS0200930	forward	0.4	0.530624	6.2894	0.4	1.56839	1.77159	0.375994	0.885301	WP_004453965.1
4-hydroxy-tetrahydrodipicolinate reductase CDS	UAB_RS0217520	forward	0.4	0.533111	27.6286	0.4	1.15176	1.30669	0.378084	0.881433	WP_021364825.1
nifU CDS	UAB_RS0207290	forward	0.4	0.534654	101.044	-0.4	-1.00993	1.1492	0.379506	-0.878806	WP_009902397.1
pantetheine-phosphate adenylyltransferase CDS	UAB_RS0214070	reverse	0.4	0.534843	11.378	0.4	1.54749	1.76261	0.379969	0.877954	WP_003416314.1
ABC transporter permease CDS	UAB_RS0215990	reverse	0.4	0.535528	9.80504	-0.4	-1.86193	2.12439	0.380783	-0.876454	WP_009903386.1
hypothetical protein CDS	UAB_RS0215410	forward	0.4	0.537842	7.19122	0.4	1.58332	1.81528	0.383089	0.872219	WP_011861700.1
transketolase CDS	UAB_RS0218605	reverse	0.4	0.537842	82.1291	-0.4	-1.09781	1.25853	0.383045	-0.8723	WP_003421354.1
secE CDS	UAB_RS02000000219975	forward	0.4	0.538952	89.3446	0.4	0.706043	0.81139	0.38421	0.870165	WP_003429494.1
ATP-dependent protease CDS	UAB_RS0203900	forward	0.4	0.539114	80.0119	0.4	0.915488	1.05335	0.384781	0.869121	WP_003438993.1
adenylosuccinate lyase CDS	UAB_RS02000000220365	forward	0.4	0.539114	92.0777	-0.4	-0.97801	1.12577	0.384987	-0.868745
stress protein CDS	UAB_RS0209345	forward	0.4	0.53965	30.7233	0.4	1.47153	1.69641	0.385701	0.867441	WP_003430074.1
ABC transporter CDS	UAB_RS0205835	forward	0.4	0.541481	15.3563	-0.4	-1.0784	1.2475	0.387341	-0.864449
rseP CDS	UAB_RS0211830	reverse	0.4	0.545824	62.3197	0.4	1.15813	1.34949	0.390783	0.858198	WP_003430605.1
membrane protein CDS	UAB_RS0207310	forward	0.4	0.548054	151.025	-0.4	-1.04907	1.22741	0.392716	-0.854702	WP_003438279.1
class I SAM-dependent methyltransferase CDS	UAB_RS0210555	forward	0.4	0.550172	79.4716	-0.4	-1.3337	1.56656	0.394571	-0.851357	WP_009902822.1
ribulose-phosphate 3-epimerase CDS	UAB_RS0214170	reverse	0.4	0.552872	56.0638	-0.4	-1.29741	1.53129	0.396847	-0.847266	WP_003431138.1
RluA family pseudouridine synthase CDS	UAB_RS0214280	reverse	0.4	0.55475	6.83076	0.4	1.60887	1.9057	0.398535	0.844241	WP_011861614.1
hypothetical protein CDS	UAB_RS2000000221570	reverse	0.4	0.557379	50.727	-0.4	-0.694094	0.826652	0.401108	-0.839644	WP_003422105.1
adenylosuccinate synthetase CDS	UAB_RS0219630	reverse	0.4	0.557379	77.7549	0.4	1.15618	1.37651	0.400945	0.839935	WP_003434259.1
hypothetical protein CDS	UAB_RS0216245	reverse	0.4	0.558015	125.681	0.4	0.620161	0.739855	0.401908	0.838219	WP_003439902.1
alanine--tRNA ligase CDS	UAB_RS0207300	forward	0.4	0.55974	96.3504	0.4	0.872212	1.04407	0.403493	0.835398	WP_009889064.1
glutamyl aminopeptidase CDS	UAB_RS0211945	forward	0.4	0.560494	34.3008	0.4	1.10336	1.32484	0.404942	0.832828	WP_003433978.1
formate dehydrogenase CDS	UAB_RS0212090	reverse	0.4	0.560494	40.1854	-0.4	-1.49937	1.79976	0.404789	-0.833099	WP_077726223.1
dihydrodipicolinate synthase family protein CDS	UAB_RS0216035	reverse	0.4	0.560494	13.3812	-0.4	-1.46075	1.75444	0.405069	-0.832603
tRNA pseudouridine(38-40) synthase TruA CDS	UAB_RS0201290	forward	0.4	0.56505	12.4675	0.4	1.20873	1.46305	0.408708	0.826169	WP_003435654.1
selB CDS	UAB_RS0213730	reverse	0.4	0.56613	26.0269	-0.4	-1.20098	1.45811	0.410134	-0.823658	WP_004454786.1
5'-methylthioadenosine/adenosylhomocysteine nucleosidase CDS	UAB_RS0214355	reverse	0.4	0.56613	23.7946	-0.4	-1.31992	1.60268	0.410183	-0.823571	WP_003416187.1
chemical-damaging agent resistance protein C CDS	UAB_RS0209340	forward	0.4	0.568081	58.2015	0.4	1.12002	1.36509	0.411946	0.820474	WP_004454531.1
50S ribosomal protein L27 CDS	UAB_RS0206455	forward	0.4	0.568674	288.614	0.4	0.960784	1.17296	0.412725	0.819108	WP_003419086.1
hypothetical protein CDS	UAB_RS0210970	reverse	0.4	0.569785	33.6141	0.4	1.13368	1.38747	0.413881	0.817084	WP_003435272.1
pabB CDS	UAB_RS0208160	forward	0.4	0.571839	10.1211	0.4	1.31511	1.61588	0.415723	0.813863	WP_074033692.1
transketolase CDS	UAB_RS0212830	reverse	0.4	0.573231	257.697	-0.4	-0.714889	0.880964	0.417087	-0.811485	WP_003430702.1
flhF CDS	UAB_RS0202600	forward	0.4	0.573383	30.6376	-0.4	-1.45891	1.79962	0.41755	-0.81068	WP_009901763.1
aminoacyl-histidine dipeptidase CDS	UAB_RS0204660	reverse	0.4	0.574428	544.704	0.4	0.673239	0.832451	0.418663	0.808743	WP_003436882.1
30S ribosomal protein S21 CDS	UAB_RS0213490	reverse	0.4	0.575176	682.473	-0.4	-0.598958	0.742035	0.419561	-0.807183	WP_003416618.1
hypothetical protein CDS	UAB_RS0211535	reverse	0.4	0.57721	64.1513	-0.4	-1.2282	1.52761	0.421398	-0.803997	WP_032509578.1
hypothetical protein CDS	UAB_RS0204295	forward	0.4	0.579843	76.8107	0.4	0.980606	1.22625	0.423896	0.79968	WP_003440146.1
folK CDS	UAB_RS0208190	forward	0.4	0.579843	19.5722	-0.4	-1.02857	1.28687	0.424131	-0.799276	WP_009896372.1
gyrB CDS	UAB_RS0219790	forward	0.4	0.579843	95.3944	-0.4	-0.698837	0.874824	0.424388	-0.798831	WP_003434229.1
hypothetical protein CDS	UAB_RS0208100	forward	0.4	0.586346	45.674	-0.4	-1.17755	1.49114	0.429705	-0.789696	WP_011861212.1
class I SAM-dependent RNA methyltransferase CDS	UAB_RS0210150	forward	0.4	0.586346	34.4635	-0.4	-1.18787	1.50473	0.429867	-0.789419	WP_003423769.1
50S ribosomal protein L16 CDS	UAB_RS0201155	forward	0.4	0.587879	198.557	0.4	0.719782	0.916161	0.432073	0.78565	WP_003421160.1
dxs CDS	UAB_RS0206680	forward	0.4	0.587879	29.6289	0.4	1.04788	1.3334	0.431942	0.785873	WP_009902302.1
chromosomal replication initiator protein DnaA CDS	UAB_RS0219770	forward	0.4	0.587879	66.2094	0.4	1.09367	1.3899	0.43136	0.786867	WP_003420483.1
flagellar basal body rod protein FlgG CDS	UAB_RS0202630	forward	0.4	0.589777	26.5795	-0.4	-1.52123	1.94521	0.434192	-0.782039	WP_009901767.1
[truncated: 2,572 more rows]

## Sheet: 30 hr vs. 24 hr DESeq2
Name	locus_tag	Direction	Differential Expression Absolute Confidence	Differential Expression Adjusted p-value	Differential Expression Base Mean	Differential Expression Confidence	Differential Expression Log2 Ratio	Differential Expression Log2 Standard Error	Differential Expression p-value	Differential Expression Wald Statistic	protein_id
[truncated: 3,770 more rows]

[truncated: 3 more sheets: Shared 24 vs 12 and 30 vs 12, shared 24 vs 12 and 30 vs 24, Shared 30 vs 12 and 30 vs 24]
