# Supplementary material for: Shifts in the Gut Metabolome and Clostridium difficile Transcriptome throughout Colonization and Infection in a Mouse Model
Source: mSphere. 2018 Mar 28;3(2):e00089-18. doi: 10.1128/mSphere.00089-18 (PMC5874438; doi:10.1128/mSphere.00089-18)
Supplement: TABLE S4 [file sph002182505st4.xlsx]

## Sheet: 24vs12 increased, KEGG enrich.
#pathway ID	pathway description	observed gene count	false discovery rate	matching proteins in your network (IDs)	matching proteins in your network (labels)
650	Butanoate metabolism	14	7.68e-07	CD0399,CD0715,CD1054,CD1057,CD1058,CD1059,CD1749,CD2158,CD2338,CD2339,CD2341,CD2342,CD2343,CD2379	4hbD,CD1749,abfD,acdB,bcd2,buk2,cat1,cat2,crt2,gabT,hbd,ptb1,sucD,thlA
1200	Carbon metabolism	23	3.49e-06	CD0175,CD0399,CD0716,CD0718,CD0720,CD0723,CD0725,CD0726,CD0727,CD0728,CD1054,CD1057,CD1059,CD1191,CD1767,CD2338,CD2339,CD2341,CD2342,CD2343,CD2410,CD2459,CD2514	4hbD,CD0175,CD0723,CD0725,CD0726,CD0727,CD0728,abfD,acdB,bcd2,cat1,cat2,cooS1,crt2,fbp,fhs,folD,gapB,glcK,ppdK,sucD,tdcB,thlA
190	Oxidative phosphorylation	8	0.00209	CD2955,CD2956A,CD2958,CD2959,CD2960,CD2961,CD3405,CD3407	CD2961,atpB,atpI,atpK,hymA,hymC,ntpE,ntpG
670	One carbon pool by folate	5	0.0154	CD0718,CD0720,CD0841,CD2584,CD3596	CD0841,CD3596,fhs,fmt,folD
1120	Microbial metabolism in diverse environments	22	0.02	CD0175,CD0394,CD0716,CD0718,CD0720,CD0723,CD0725,CD0726,CD0727,CD0728,CD1057,CD1058,CD1059,CD1191,CD1537,CD1749,CD1767,CD2164,CD2341,CD2343,CD2410,CD2459	CD0175,CD0723,CD0725,CD0726,CD0727,CD0728,CD1749,abfD,aspB1,cat1,cooS1,crt2,fbp,fhs,folD,gapB,glcK,hbd,ldh,ldhA,ppdK,thlA
280	Valine, leucine and isoleucine degradation	4	0.0415	CD0399,CD0723,CD1054,CD1059	CD0723,acdB,bcd2,thlA
1100	Metabolic pathways	52	0.046	CD0179,CD0399,CD0489,CD0715,CD0718,CD0720,CD0723,CD0841,CD0885,CD1054,CD1057,CD1058,CD1059,CD1083,CD1191,CD1339,CD1537,CD1697,CD1749,CD1767,CD1913,CD2158,CD2164,CD2280,CD2338,CD2339,CD2341,CD2342,CD2343,CD2379,CD2382,CD2410,CD2459,CD2514,CD2745,CD2813,CD2872,CD2955,CD2956A,CD2958,CD2959,CD2960,CD3276,CD3277,CD3279,CD3281,CD3405,CD3407,CD3419,CD3420,CD3488,CD3596	4hbD,CD0489,CD0723,CD0841,CD1083,CD1749,CD2280,CD2382,CD2872,CD3276,CD3277,CD3279,CD3596,abfD,acdB,apt,aspB,aspB1,atpB,atpI,atpK,bcd2,buk2,cat1,cat2,crt2,eutB,fbp,fhs,folD,gabT,gapB,garR,glcK,glgP,gluD,gtaB1,hbd,hemB,hemD,hymA,hymC,ldh,ntpE,ntpG,ppdK,proC1,ptb1,ribH,sucD,tdcB,thlA

## Sheet: 30vs12 decreased, KEGG enrich.
#pathway ID	pathway description	observed gene count	false discovery rate	matching proteins in your network (IDs)	matching proteins in your network (labels)
1100	Metabolic pathways	20	5.44e-05	CD0066,CD0759,CD0833,CD1173,CD1179,CD1182,CD3064,CD3067,CD3068,CD3075,CD3171,CD3172,CD3174,CD3224,CD3225,CD3394,CD3459,CD3470,CD3474,CD3477	CD1173,CD1182,CD3470,CD3477,acnB,asd,atpA2,dapA3,fabH,gapA,gpmI,plfB,pyk,rpoB,tagABC,tkt2,tpi,xylA,xynA,xynB
51	Fructose and mannose metabolism	7	0.000216	CD2331,CD2334,CD3064,CD3067,CD3068,CD3075,CD3172	mtlA,mtlD,tagABC,tpi,xylA,xynA,xynB
1120	Microbial metabolism in diverse environments	10	0.000346	CD0833,CD1173,CD3075,CD3171,CD3172,CD3174,CD3224,CD3225,CD3394,CD3459	CD1173,acnB,asd,dapA3,gapA,gpmI,pyk,tagABC,tkt2,tpi
1230	Biosynthesis of amino acids	8	0.00161	CD0833,CD3171,CD3172,CD3174,CD3224,CD3225,CD3394,CD3459	acnB,asd,dapA3,gapA,gpmI,pyk,tkt2,tpi
1110	Biosynthesis of secondary metabolites	9	0.0113	CD0833,CD1173,CD3171,CD3172,CD3174,CD3224,CD3225,CD3394,CD3459	CD1173,acnB,asd,dapA3,gapA,gpmI,pyk,tkt2,tpi
1200	Carbon metabolism	6	0.0133	CD0833,CD3171,CD3172,CD3174,CD3394,CD3459	acnB,gapA,gpmI,pyk,tkt2,tpi
10	Glycolysis / Gluconeogenesis	4	0.0277	CD3171,CD3172,CD3174,CD3394	gapA,gpmI,pyk,tpi

## Sheet: 30vs12 increased, KEGG enrich.
#pathway ID	pathway description	observed gene count	false discovery rate	matching proteins in your network (IDs)	matching proteins in your network (labels)
650	Butanoate metabolism	19	5.49e-09	CD0399,CD0715,CD0800,CD1054,CD1057,CD1058,CD1059,CD1120,CD2158,CD2338,CD2339,CD2341,CD2342,CD2343,CD2379,CD2676,CD2677,CD2678,CD2679	4hbD,abfD,acdB,bcd2,bdhA,buk2,cat1,cat2,crt1,crt2,dhaB1,gabT,hbd,ptb1,scoA,scoB,sucD,thlA,thlA2
1200	Carbon metabolism	26	0.000433	CD0117,CD0399,CD0716,CD0718,CD0720,CD0723,CD0725,CD0726,CD0727,CD0728,CD0800,CD1054,CD1057,CD1059,CD1191,CD1665,CD1767,CD2338,CD2339,CD2341,CD2342,CD2343,CD2410,CD2459,CD2514,CD2676	4hbD,CD0117,CD0723,CD0725,CD0726,CD0727,CD0728,abfD,acdB,bcd2,cat1,cat2,cooS1,crt1,crt2,cysM,fbp,fhs,folD,gapB,glcK,ppdK,sucD,tdcB,thlA,thlA2
190	Oxidative phosphorylation	9	0.00893	CD2955,CD2956A,CD2957,CD2958,CD2959,CD2960,CD2961,CD3405,CD3407	CD2961,atpB,atpC,atpI,atpK,hymA,hymC,ntpE,ntpG
310	Lysine degradation	5	0.00893	CD1059,CD2252,CD2676,CD2677,CD2678	eam,scoA,scoB,thlA,thlA2
670	One carbon pool by folate	6	0.0133	CD0718,CD0720,CD0841,CD2584,CD3456,CD3596	CD0841,CD3456,CD3596,fhs,fmt,folD
1120	Microbial metabolism in diverse environments	31	0.0144	CD0117,CD0394,CD0716,CD0718,CD0720,CD0723,CD0725,CD0726,CD0727,CD0728,CD0740,CD0800,CD1057,CD1058,CD1059,CD1191,CD1535,CD1537,CD1665,CD1767,CD2027,CD2053,CD2164,CD2341,CD2343,CD2410,CD2459,CD2676,CD2677,CD2678,CD3622	CD0117,CD0723,CD0725,CD0726,CD0727,CD0728,CD0740,CD2027,abfD,aspB1,cat1,cooS1,crt1,crt2,cysM,fbp,fhs,folD,gapB,glcK,hbd,ldh,ldhA,lysA,phnA,ppdK,scoA,scoB,sseA,thlA,thlA2
280	Valine, leucine and isoleucine degradation	5	0.0238	CD0399,CD0723,CD1054,CD1059,CD2676	CD0723,acdB,bcd2,thlA,thlA2
640	Propanoate metabolism	7	0.0238	CD1059,CD1120,CD2158,CD2164,CD2676,CD2677,CD2678	dhaB1,gabT,ldh,scoA,scoB,thlA,thlA2

## Sheet: 30vs24 increased, KEGG enrich.
#pathway ID	pathway description	observed gene count	false discovery rate	matching proteins in your network (IDs)	matching proteins in your network (labels)
72	Synthesis and degradation of ketone bodies	2	0.00382	CD2676,CD2679	bdhA,thlA2
650	Butanoate metabolism	3	0.00382	CD2676,CD2677,CD2679	bdhA,scoA,thlA2
310	Lysine degradation	2	0.00511	CD2676,CD2677	scoA,thlA2
640	Propanoate metabolism	2	0.0244	CD2676,CD2677	scoA,thlA2
