# Supplementary material for: Shifts in the Gut Metabolome and Clostridium difficile Transcriptome throughout Colonization and Infection in a Mouse Model
Source: mSphere. 2018 Mar 28;3(2):e00089-18. doi: 10.1128/mSphere.00089-18 (PMC5874438; doi:10.1128/mSphere.00089-18)
Supplement: TABLE S5 [file sph002182505st5.xlsx]

## Sheet: Fig. 4 Loading Vectors
	Metabolites			Transcripts
	Name	Outcome		ID	Gene name	Outcome
Contribution on comp 1	palmitoleoylcarnitine*	-0.0924782		UAB_RS0203450	hybrid sensor histidine kinase/response regulator CDS	-0.0102594
	taurine	-0.995715		UAB_RS0203860	sugar phosphate isomerase/epimerase CDS	-0.0121837
				UAB_RS0217525	collagen-like protein CDS	-0.0227527
				UAB_RS02000000220765	peptidoglycan-binding protein CDS	-0.0305208
				UAB_RS0203120	electron transfer flavoprotein subunit beta CDS	-0.0410341
				UAB_RS0207810	transcriptional regulator CDS	-0.0422713
				UAB_RS02000000220535	ABC transporter substrate-binding protein CDS	-0.0436228
				UAB_RS0203090	lactate dehydrogenase CDS	-0.0446826
				UAB_RS0213800	transglutaminase CDS	-0.0469221
				UAB_RS0213245	spore coat protein CotJB CDS	-0.0495899
				UAB_RS0206085	hypothetical protein CDS	-0.0638942
				UAB_RS0216190	aminotransferase class V-fold PLP-dependent enzyme CDS	-0.0808122
				UAB_RS0217490	4-hydroxy-tetrahydrodipicolinate synthase CDS	-0.0889055
				UAB_RS02000000220335	sporulation protein CDS	-0.127776
				UAB_RS0206075	hypothetical protein CDS	-0.134882
				UAB_RS0203095	CoA transferase CDS	-0.142399
				UAB_RS0212115	N-acetylmuramoyl-L-alanine amidase CDS	-0.143578
				UAB_RS0208525	feoB CDS	-0.145856
				UAB_RS0213250	hypothetical protein CDS	-0.149691
				UAB_RS0215880	dihydrofolate reductase CDS	-0.164626
				UAB_RS0203125	electron transfer flavoprotein subunit alpha/FixB family protein CDS	-0.17486
				UAB_RS0206070	hypothetical protein CDS	-0.187129
				UAB_RS0210075	NUDIX hydrolase CDS	-0.187732
				UAB_RS02000000220820	PTS glucose transporter subunit IIABC CDS	-0.206092
				UAB_RS0206095	hypothetical protein CDS	-0.206984
				UAB_RS0203390	sigma-54-dependent Fis family transcriptional regulator CDS	-0.21727
				UAB_RS0218145	spore surface glycoprotein BclB CDS	-0.217899
				UAB_RS0203835	peptidoglycan-binding protein CDS	-0.221705
				UAB_RS0206795	RNA polymerase subunit sigma-70 CDS	-0.238878
				UAB_RS2000000221515	PTS sugar transporter CDS	-0.265011
				UAB_RS0218305	UDP-N-acetylenolpyruvoylglucosamine reductase CDS	-0.272375
				UAB_RS0208095	bifunctional peroxiredoxin/chitinase CDS	-0.281209
				UAB_RS0203030	hydrolase CDS	-0.300449
				UAB_RS0210490	hypothetical protein CDS	-0.347464
Contribution on comp 2	urate	0.0197265		UAB_RS0205340	5-aminoimidazole-4-carboxamide ribonucleotide transformylase CDS	-0.041516
	2-methylcitrate/homocitrate	-0.0243665		UAB_RS0206015	acyl-CoA dehydrogenase CDS	-0.0435364
	proline	0.0410335		UAB_RS0217890	PTS mannose transporter subunit IID CDS	-0.0908576
	3-(4-hydroxyphenyl)lactate	-0.0733903		UAB_RS0204710	phosphate butyryltransferase CDS	-0.318614
	5-aminovalerate	-0.0951015		UAB_RS0219385	hypothetical protein CDS	-0.596792
	N-acetylneuraminate	0.17156		UAB_RS0215025	cytosine permease CDS	-0.728321
	5-oxoproline	-0.176096
	leucylalanine	0.196391
	thioproline	0.219929
	prolylglycine	0.339263
	beta-muricholate	-0.555538
	galactitol (dulcitol)	-0.641716

## Sheet: Fig. 5 Weights
			Metabolites
	Gene name	Locus Tag	2-methylcitrate/homocitrate	3-(4-hydroxyphenyl)lactate	5-aminovalerate	5-oxoproline	beta-muricholate	galactitol (dulcitol)	leucylalanine	N-acetylneuraminate	palmitoleoylcarnitine*	proline	prolylglycine	taurine	thioproline	urate
Transcripts	hypothetical protein CDS	UAB_RS0219385	0.78714	0.867796	0.874745	0.900577	0.949034	0.966151	-0.879854	-0.87029	0.0164446	-0.863202	-0.913359	0.0462926	-0.890125	-0.7943
	UDP-N-acetylenolpyruvoylglucosamine reductase CDS	UAB_RS0218305	0.018584	-0.304184	0.298747	-0.0904166	-0.138193	-0.177724	0.203487	-0.299677	0.938367	-0.287659	-0.235871	0.953964	-0.31163	0.449902
	spore surface glycoprotein BclB CDS	UAB_RS0218145	0.111198	-0.201571	0.401232	0.0157193	-0.0262794	-0.0637333	0.0996127	-0.401636	0.938831	-0.388803	-0.343	0.957917	-0.415905	0.355711
	PTS mannose transporter subunit IID CDS	UAB_RS0217890	0.710636	0.800324	0.775276	0.818851	0.86514	0.882669	-0.805992	-0.7712	-0.0338924	-0.765417	-0.813452	-0.0077192	-0.788511	-0.741452
	collagen-like protein CDS	UAB_RS0217525	0.119975	-0.172434	0.394318	0.0324556	-0.00607052	-0.0409399	0.0763596	-0.394611	0.882794	-0.382409	-0.34034	0.90132	-0.408412	0.318763
	4-hydroxy-tetrahydrodipicolinate synthase CDS	UAB_RS0217490	0.165267	-0.137434	0.457441	0.0791381	0.0411501	0.00542893	0.0360475	-0.457525	0.926881	-0.44437	-0.402751	0.947809	-0.472996	0.294614
	aminotransferase class V-fold PLP-dependent enzyme CDS	UAB_RS0216190	-0.0200448	-0.327353	0.239186	-0.127933	-0.175162	-0.213144	0.233253	-0.240273	0.88146	-0.229312	-0.178231	0.894702	-0.250565	0.460852
	dihydrofolate reductase CDS	UAB_RS0215880	0.0460469	-0.275484	0.330617	-0.0595384	-0.105862	-0.144989	0.173878	-0.331396	0.943497	-0.319074	-0.268779	0.960208	-0.344097	0.424465
	cytosine permease CDS	UAB_RS0215025	0.76929	0.901399	0.809271	0.898482	0.953869	0.977151	-0.896705	-0.804748	-0.137856	-0.799765	-0.857478	-0.111129	-0.822249	-0.853197
	PTS glucose transporter subunit IIABC CDS	UAB_RS02000000220820	0.071642	-0.245462	0.357515	-0.0296342	-0.0741105	-0.112459	0.144023	-0.358145	0.93882	-0.345657	-0.297287	0.956419	-0.371426	0.396034
	PTS sugar transporter CDS	UAB_RS2000000221515	0.0967147	-0.223335	0.390102	-0.00284491	-0.0466086	-0.0850903	0.119805	-0.390606	0.955274	-0.377692	-0.33002	0.974076	-0.404715	0.378692
	transglutaminase CDS	UAB_RS0213800	0.126031	-0.158268	0.394632	0.0419603	0.0049356	-0.0288808	0.064417	-0.394866	0.861281	-0.382884	-0.342422	0.879693	-0.408555	0.30184
	hypothetical protein CDS	UAB_RS0213250	0.123494	-0.189659	0.416306	0.0292221	-0.0122674	-0.0496562	0.0870039	-0.416646	0.943839	-0.403642	-0.358354	0.963467	-0.431282	0.345676
	spore coat protein CotJB CDS	UAB_RS0213245	0.057687	-0.245186	0.328593	-0.0402132	-0.0831888	-0.119915	0.148804	-0.329251	0.893283	-0.317461	-0.270757	0.909634	-0.341627	0.387509
	peptidoglycan-binding protein CDS	UAB_RS02000000220765	0.252932	-0.0144512	0.532306	0.188495	0.159872	0.129296	-0.0801335	-0.531809	0.85263	-0.518827	-0.48709	0.875675	-0.548558	0.168138
	N-acetylmuramoyl-L-alanine amidase CDS	UAB_RS0212115	0.214368	-0.076237	0.505955	0.137745	0.103844	0.0700599	-0.0237166	-0.505739	0.907496	-0.4924	-0.455062	0.929962	-0.522197	0.234869
	ABC transporter substrate-binding protein CDS	UAB_RS02000000220535	0.0331133	-0.276394	0.30481	-0.0697443	-0.114853	-0.152619	0.179115	-0.30562	0.904662	-0.293902	-0.24496	0.92027	-0.317523	0.418248
	hypothetical protein CDS	UAB_RS0210490	0.0569012	-0.270255	0.34845	-0.0494375	-0.0961083	-0.135828	0.1664	-0.34919	0.963189	-0.336524	-0.285821	0.98062	-0.362402	0.423238
	NUDIX hydrolase CDS	UAB_RS0210075	0.0699996	-0.23362	0.343996	-0.0268169	-0.0693371	-0.106042	0.136428	-0.344591	0.899342	-0.332617	-0.286369	0.916252	-0.357348	0.377983
	feoB CDS	UAB_RS0208525	0.0642221	-0.252199	0.348033	-0.0376269	-0.0823424	-0.120675	0.151319	-0.3487	0.934494	-0.336332	-0.287725	0.951745	-0.361743	0.401437
	bifunctional peroxiredoxin/chitinase CDS	UAB_RS0208095	0.113688	-0.21093	0.414366	0.0144044	-0.0292648	-0.0681533	0.10519	-0.414795	0.973852	-0.401498	-0.353878	0.993587	-0.429555	0.37067
	PTS mannose transporter subunit IID CDS	UAB_RS0207810	0.173009	-0.114507	0.453718	0.0929459	0.0576029	0.0238203	0.0174532	-0.453712	0.885466	-0.441013	-0.402235	0.906028	-0.468869	0.266028
	sporulation protein CDS	UAB_RS02000000220335	0.0918659	-0.22575	0.382203	-0.00738444	-0.051005	-0.0892318	0.123201	-0.382726	0.946706	-0.369963	-0.322459	0.96519	-0.396609	0.379355
	RNA polymerase subunit sigma-70 CDS	UAB_RS0206795	0.110673	-0.200529	0.39926	0.0156761	-0.0261107	-0.0633766	0.09908	-0.399662	0.934138	-0.386893	-0.341321	0.953129	-0.41386	0.353901
	hypothetical protein CDS	UAB_RS0206095	0.0785504	-0.241271	0.368126	-0.0229084	-0.0674755	-0.106095	0.138666	-0.368727	0.94886	-0.356053	-0.307564	0.966877	-0.382304	0.394006
	hypothetical protein CDS	UAB_RS0206085	0.159774	-0.141879	0.449957	0.0734074	0.0353239	-0.000318636	0.0410751	-0.450067	0.922114	-0.437021	-0.395314	0.94276	-0.465343	0.297833
	hypothetical protein CDS	UAB_RS0206075	0.0925657	-0.22179	0.38025	-0.00548727	-0.0485844	-0.0864039	0.120217	-0.380759	0.937511	-0.368106	-0.321167	0.955876	-0.394546	0.374047
	hypothetical protein CDS	UAB_RS0206070	0.110186	-0.207603	0.40432	0.0128709	-0.029931	-0.0680116	0.104139	-0.404745	0.953015	-0.391742	-0.345072	0.972288	-0.419162	0.363829
	acyl-CoA dehydrogenase CDS	UAB_RS0206015	0.714244	0.715084	0.855704	0.79229	0.825359	0.831992	-0.7484	-0.851892	0.223932	-0.84282	-0.876528	0.254334	-0.872449	-0.61631
	5-aminoimidazole-4-carboxamide ribonucleotide transformylase CDS	UAB_RS0205340	0.729313	0.755332	0.852206	0.817661	0.855218	0.865087	-0.78157	-0.848234	0.155966	-0.839889	-0.878413	0.185856	-0.868335	-0.665633
	phosphate butyryltransferase CDS	UAB_RS0204710	0.755526	0.760405	0.901745	0.839456	0.875037	0.882545	-0.794413	-0.8977	0.225347	-0.888249	-0.924557	0.257324	-0.919305	-0.657692
	sugar phosphate isomerase/epimerase CDS	UAB_RS0203860	0.0994129	-0.204835	0.379802	0.00558244	-0.0356758	-0.0721893	0.106066	-0.380242	0.910478	-0.36787	-0.322903	0.92867	-0.393869	0.353559
	peptidoglycan-binding protein CDS	UAB_RS0203835	0.0935386	-0.22956	0.388905	-0.00741564	-0.0517852	-0.0906711	0.125237	-0.389437	0.963077	-0.376452	-0.328133	0.981884	-0.403561	0.385829
	hybrid sensor histidine kinase/response regulator CDS	UAB_RS0203450	-0.0890481	-0.395559	0.155764	-0.204174	-0.254466	-0.292981	0.30495	-0.157216	0.85729	-0.147164	-0.0929694	0.867554	-0.165492	0.519127
	sigma-54-dependent Fis family transcriptional regulator CDS	UAB_RS0203390	0.142835	-0.168341	0.437803	0.0513488	0.0110492	-0.0259194	0.0653879	-0.438033	0.944256	-0.424855	-0.380799	0.964617	-0.453157	0.326166
	electron transfer flavoprotein subunit alpha/FixB family protein CDS	UAB_RS0203125	0.30669	0.0318378	0.603161	0.245536	0.218267	0.187264	-0.131259	-0.602402	0.891244	-0.588462	-0.558033	0.916922	-0.620964	0.132623
	electron transfer flavoprotein subunit beta CDS	UAB_RS0203120	0.339296	0.0730944	0.63485	0.284668	0.260206	0.230565	-0.171374	-0.633889	0.876588	-0.619849	-0.592364	0.903259	-0.653085	0.092057
	CoA transferase CDS	UAB_RS0203095	0.216492	-0.0761006	0.510204	0.139416	0.105314	0.0713046	-0.0245675	-0.509982	0.91391	-0.496544	-0.458981	0.936558	-0.526572	0.235908
	lactate dehydrogenase CDS	UAB_RS0203090	0.34526	0.0848214	0.637065	0.293264	0.269945	0.241068	-0.181599	-0.636054	0.861829	-0.622148	-0.595884	0.88849	-0.655218	0.0786021
	hydrolase CDS	UAB_RS0203030	0.206933	-0.0884612	0.501143	0.127853	0.0928882	0.0584467	-0.0126242	-0.500981	0.918977	-0.487562	-0.449093	0.941346	-0.517394	0.248185
